# Supplementary material for: Identification of Arginine Phosphorylation in Mycolicibacterium smegmatis
Source: Microbiol Spectr. 2022 Oct 10;10(5):e02042-22. doi: 10.1128/spectrum.02042-22 (PMC9604228; doi:10.1128/spectrum.02042-22)
Supplement: Supplemental file 1 — Data Set S1. Download spectrum.02042-22-s0001.xlsx, XLSX file, 7.3 MB [file spectrum.02042-22-s0001.xlsx]

## Sheet: MS Data_Proteins
MS DATA: IDENTIFIED PROTEINS
Protein FDR Confidence: Combined	Master	Accession	Description	Exp. q-value: Combined	Sum PEP Score	Coverage [%]	# Peptides	# PSMs	# Unique Peptides	# Protein Groups	# AAs	MW [kDa]	calc. pI	Score Sequest HT: A2 Sequest HT	Score Sequest HT: B2 Sequest HT	Score Sequest HT: C2 Sequest HT	Score Sequest HT: D2 Sequest HT	Score Sequest HT: E2 Sequest HT	Score Sequest HT: F2 Sequest HT	# Peptides (by Search Engine): A2 Sequest HT	# Peptides (by Search Engine): B2 Sequest HT	# Peptides (by Search Engine): C2 Sequest HT	# Peptides (by Search Engine): D2 Sequest HT	# Peptides (by Search Engine): E2 Sequest HT	# Peptides (by Search Engine): F2 Sequest HT
														S1	S2	S3	U1	U2	U3	S1	S2	S3	U1	U2	U3
High	Master Protein	A0QQU5	Chaperonin GroEL 2 OS=Mycolicibacterium smegmatis (strain ATCC 700084 / mc(2)155) OX=246196 GN=groEL2 PE=1 SV=1	0	896.698	92	48	7826	47	1	541	56.5	4.88	4484.07	4628.13	4586.38	3953.86	4185.53	3702.98	38	38	43	39	47	41
High	Master Protein	A0QS98	Elongation factor Tu OS=Mycolicibacterium smegmatis (strain ATCC 700084 / mc(2)155) OX=246196 GN=tuf PE=1 SV=1	0	623.78	86	28	4760	28	1	396	43.7	5.33	2530.3	2626.2	2243.59	2555.36	2577.22	2157.23	25	24	25	25	28	25
High	Master Protein	A0QSS4	Chaperonin GroEL 1 OS=Mycolicibacterium smegmatis (strain ATCC 700084 / mc(2)155) OX=246196 GN=groEL1 PE=1 SV=1	0	721.461	74	46	3198	45	1	540	56.1	5.03	1671.21	1827.33	2032.13	1642.21	1799.94	1644.79	39	39	42	38	45	41
High	Master Protein	A0QSS3	Co-chaperonin GroES OS=Mycolicibacterium smegmatis (strain ATCC 700084 / mc(2)155) OX=246196 GN=groES PE=1 SV=1	0	190.59	88	13	2853	13	1	100	10.8	4.6	1538.87	1680.25	1593.82	1306.84	1244.98	1307.86	12	12	12	13	12	12
High	Master Protein	A0QQC8	Chaperone protein DnaK OS=Mycolicibacterium smegmatis (strain ATCC 700084 / mc(2)155) OX=246196 GN=dnaK PE=1 SV=1	0	837.524	83	77	2344	77	1	622	66.6	4.86	1376.43	1463.58	1458.08	1192.36	1291.18	1209.64	58	58	57	61	63	55
High	Master Protein	A0QVQ5	Polyribonucleotide nucleotidyltransferase OS=Mycolicibacterium smegmatis (strain ATCC 700084 / mc(2)155) OX=246196 GN=pnp PE=1 SV=1	0	488.853	62	44	2198	44	1	763	81	4.89	1329.21	1368.17	1217.71	1163.46	1024.04	1125.71	34	33	38	37	41	35
High	Master Protein	A0R079	Glutamine synthetase OS=Mycolicibacterium smegmatis (strain ATCC 700084 / mc(2)155) OX=246196 GN=glnA PE=1 SV=1	0	412.99	61	27	2681	27	1	478	53.6	5.14	1292.97	1439.49	1508.33	1359.48	1282.4	1396.6	21	20	19	24	24	23
High	Master Protein	A0QTE1	Biotin carboxyl carrier protein OS=Mycolicibacterium smegmatis (strain ATCC 700084 / mc(2)155) OX=246196 GN=MSMEG_1807 PE=4 SV=1	0	383.244	69	36	2071	36	1	598	63.1	5.39	1117.07	1185.12	1296.71	1313.98	1591.94	1179.49	30	32	30	32	28	31
High	Master Protein	A0QS66	DNA-directed RNA polymerase subunit beta' OS=Mycolicibacterium smegmatis (strain ATCC 700084 / mc(2)155) OX=246196 GN=rpoC PE=1 SV=1	0	1003.92	71	103	2556	103	1	1317	146.4	6.43	1114.53	1138.98	1021.92	1261.61	1084.29	1424.17	76	75	82	81	89	82
High	Master Protein	A0QWY0	Transketolase OS=Mycolicibacterium smegmatis (strain ATCC 700084 / mc(2)155) OX=246196 GN=tkt PE=3 SV=1	0	571.424	71	39	2234	39	1	696	75.1	5	1110.94	1150.57	1238.77	1336.17	1255.51	1255.74	33	30	31	33	35	30
High	Master Protein	A0QVB9	Elongation factor Ts OS=Mycolicibacterium smegmatis (strain ATCC 700084 / mc(2)155) OX=246196 GN=tsf PE=1 SV=1	0	411.15	86	31	2302	31	1	275	29.4	5.22	1038.02	1086.05	1208.4	1030.96	1251.24	1116.34	22	20	27	23	28	24
High	Master Protein	A0R199	Trigger factor OS=Mycolicibacterium smegmatis (strain ATCC 700084 / mc(2)155) OX=246196 GN=tig PE=1 SV=1	0	322.604	63	27	1830	27	1	469	51.6	4.4	1002.9	905.75	1112.31	950.03	1092.8	1139.36	22	22	24	23	24	20
High	Master Protein	A0R729	Glycerol kinase OS=Mycolicibacterium smegmatis (strain ATCC 700084 / mc(2)155) OX=246196 GN=glpK PE=3 SV=1	0	366.982	57	31	2475	25	1	505	55.1	4.91	900.54	968.18	1236.38	1417.51	1376.21	1448.6	22	22	25	24	31	23
High	Master Protein	A0R1H7	Fatty acid synthase OS=Mycolicibacterium smegmatis (strain ATCC 700084 / mc(2)155) OX=246196 GN=MSMEG_4757 PE=1 SV=1	0	1187.77	51	127	2206	127	1	3089	329.3	5.01	900.37	1038.74	1131.41	1201.2	1194.48	1324.75	94	96	98	99	101	98
High	Master Protein	P60281	DNA-directed RNA polymerase subunit beta OS=Mycolicibacterium smegmatis (strain ATCC 700084 / mc(2)155) OX=246196 GN=rpoB PE=1 SV=1	0	801.184	69	74	1725	74	1	1169	128.5	5	881.76	841.76	762.19	798.24	784.1	684.56	61	58	59	58	61	56
High	Master Protein	A0QUX8	Ketol-acid reductoisomerase (NADP(+)) OS=Mycolicibacterium smegmatis (strain ATCC 700084 / mc(2)155) OX=246196 GN=ilvC PE=1 SV=1	0	381.629	66	30	2001	30	1	337	36.4	4.97	876.74	882.19	1127.97	1038.83	1172.64	1060.47	26	23	27	26	28	24
High	Master Protein	A0QV28	Nitrogen regulatory protein P-II OS=Mycolicibacterium smegmatis (strain ATCC 700084 / mc(2)155) OX=246196 GN=MSMEG_2426 PE=3 SV=1	0	293.364	92	19	1730	19	1	112	12.1	6.11	851.82	958.56	887.2	772.25	996.66	739.39	14	15	13	16	18	17
High	Master Protein	A0R072	Dihydrolipoamide acetyltransferase component of pyruvate dehydrogenase complex OS=Mycolicibacterium smegmatis (strain ATCC 700084 / mc(2)155) OX=246196 GN=sucB PE=3 SV=1	0	246.769	48	22	1552	22	1	585	61	4.72	805.76	869.73	982.78	944.75	858.53	928.18	16	18	16	18	19	18
High	Master Protein	A0QYY6	30S ribosomal protein S1 OS=Mycolicibacterium smegmatis (strain ATCC 700084 / mc(2)155) OX=246196 GN=rpsA PE=1 SV=1	0	566.034	79	50	1902	50	1	479	53.3	4.87	771.96	981.37	1288.9	1085.74	1438.15	1066.75	36	35	39	36	48	37
High	Master Protein	A0QVB8	30S ribosomal protein S2 OS=Mycolicibacterium smegmatis (strain ATCC 700084 / mc(2)155) OX=246196 GN=rpsB PE=1 SV=2	0	276.936	61	18	1436	18	1	277	30.1	6.18	670.13	690.4	1112.08	778.5	1159.56	719.03	16	16	17	15	17	15
High	Master Protein	A0R4C9	Putative thiosulfate sulfurtransferase OS=Mycolicibacterium smegmatis (strain ATCC 700084 / mc(2)155) OX=246196 GN=MSMEG_5789 PE=1 SV=1	0	199.341	70	24	1165	24	1	277	31	5.12	663.06	639.06	744.06	598.8	701.43	624.56	16	13	17	19	18	19
High	Master Protein	A0R3M4	Succinate--CoA ligase [ADP-forming] subunit beta OS=Mycolicibacterium smegmatis (strain ATCC 700084 / mc(2)155) OX=246196 GN=sucC PE=1 SV=1	0	332.62	64	24	1077	24	1	387	40.9	4.83	660.7	577.3	585.17	530.03	534.84	493.71	18	19	22	20	21	21
High	Master Protein	A0R3M3	Succinate--CoA ligase [ADP-forming] subunit alpha OS=Mycolicibacterium smegmatis (strain ATCC 700084 / mc(2)155) OX=246196 GN=sucD PE=3 SV=1	0	251.457	78	18	1437	18	1	300	30.9	5.39	645.4	616.47	773.56	688.92	756.33	679.31	13	14	17	15	14	13
High	Master Protein	A0QNM0	Probable transcriptional regulatory protein OS=Mycolicibacterium smegmatis (strain ATCC 700084 / mc(2)155) OX=246196 GN=MSMEG_0092 PE=4 SV=1	0	149.294	66	12	870	12	1	211	23.1	5.47	641.37	357.11	268.85	462.64	285.22	489.68	10	10	9	9	11	11
High	Master Protein	A0QUV7	Electron transfer flavoprotein, alpha subunit OS=Mycolicibacterium smegmatis (strain ATCC 700084 / mc(2)155) OX=246196 GN=etfA PE=3 SV=1	0	166.687	56	14	1434	14	1	313	31.5	4.86	640.03	788.35	737.18	834.04	775.11	831.39	11	11	12	11	14	11
High	Master Protein	A0R2Y1	Beta-ketoadipyl CoA thiolase OS=Mycolicibacterium smegmatis (strain ATCC 700084 / mc(2)155) OX=246196 GN=MSMEG_5273 PE=3 SV=1	0	409.042	83	31	1130	31	1	405	42.6	5.11	626.41	679.32	698.6	682.01	783.79	657.28	20	23	26	22	26	24
High	Master Protein	A0QPJ7	Transferase OS=Mycolicibacterium smegmatis (strain ATCC 700084 / mc(2)155) OX=246196 GN=MSMEG_0422 PE=4 SV=1	0	198.8	73	14	1138	14	1	255	26.7	4.84	623.72	697.07	799.02	717.58	888.58	750.15	11	12	12	14	12	13
High	Master Protein	A0R200	ATP synthase subunit beta OS=Mycolicibacterium smegmatis (strain ATCC 700084 / mc(2)155) OX=246196 GN=atpD PE=1 SV=1	0	433.897	90	36	1108	36	1	475	51.6	4.98	590.89	673.27	627.9	666.39	602.07	678.19	26	29	26	27	29	29
High	Master Protein	A0R616	Propionyl-CoA carboxylase beta chain OS=Mycolicibacterium smegmatis (strain ATCC 700084 / mc(2)155) OX=246196 GN=MSMEG_6391 PE=3 SV=1	0	332.228	61	24	1210	24	1	517	56.1	5.52	581.59	555.45	621.85	612.97	662.68	667.33	20	17	19	18	17	20
High	Master Protein	A0QPE7	Oxidoreductase, short chain dehydrogenase/reductase family protein OS=Mycolicibacterium smegmatis (strain ATCC 700084 / mc(2)155) OX=246196 GN=MSMEG_0372 PE=1 SV=1	0	292.214	76	27	982	27	1	450	46.5	5.82	580.47	608.04	612.99	509.83	623.97	450.6	23	21	21	19	23	20
High	Master Protein	Q9ZHC5	DNA-binding protein HU homolog OS=Mycolicibacterium smegmatis (strain ATCC 700084 / mc(2)155) OX=246196 GN=hup PE=3 SV=1	0	130.4	41	11	1667	11	1	208	21.2	11.63	577.3	790.18	864.64	788.84	883.37	907.75	8	7	10	7	9	7
High	Master Protein	A0QZZ9	Secreted protein OS=Mycolicibacterium smegmatis (strain ATCC 700084 / mc(2)155) OX=246196 GN=MSMEG_4210 PE=3 SV=1	0	312.256	65	17	1373	17	1	327	34.5	4.78	572.11	489.74	653.65	692.99	1074.99	684.91	14	14	14	15	17	14
High	Master Protein	A0R197	ATP-dependent Clp protease proteolytic subunit OS=Mycolicibacterium smegmatis (strain ATCC 700084 / mc(2)155) OX=246196 GN=clpP PE=3 SV=1	0	144.081	60	14	899	14	1	218	24.1	5.43	570.23	554.37	665.73	688.58	761.28	626.82	10	12	12	11	11	10
High	Master Protein	A0QUY2	D-3-phosphoglycerate dehydrogenase OS=Mycolicibacterium smegmatis (strain ATCC 700084 / mc(2)155) OX=246196 GN=serA PE=3 SV=1	0	311.382	78	31	1075	31	1	528	54.3	5.07	562.09	621.2	744.95	674.17	785.7	679.18	27	24	26	26	27	23
High	Master Protein	A0R574	ATP-dependent Clp protease ATP-binding subunit ClpC1 OS=Mycolicibacterium smegmatis (strain ATCC 700084 / mc(2)155) OX=246196 GN=clpC1 PE=3 SV=1	0	568.105	69	51	1630	48	1	848	93.5	5.62	554.15	808.66	968.49	864.4	931.91	832.35	44	44	47	44	46	45
High	Master Protein	A0QVM0	Proline--tRNA ligase OS=Mycolicibacterium smegmatis (strain ATCC 700084 / mc(2)155) OX=246196 GN=proS PE=1 SV=1	0	299.251	69	32	1008	32	1	585	63.8	5.07	545.41	560.77	590.93	574.15	588.24	578.12	23	22	26	24	24	22
High	Master Protein	A0QS63	50S ribosomal protein L7/L12 OS=Mycolicibacterium smegmatis (strain ATCC 700084 / mc(2)155) OX=246196 GN=rplL PE=3 SV=1	0	98.649	84	8	1494	8	1	130	13.5	4.59	544.83	678.12	795.33	554.16	607.1	596.78	7	6	7	8	7	8
High	Master Protein	A0QND6	Beta sliding clamp OS=Mycolicibacterium smegmatis (strain ATCC 700084 / mc(2)155) OX=246196 GN=dnaN PE=1 SV=1	0	184.228	64	20	937	20	1	397	41.3	4.84	537.92	375.09	385.38	505.59	460.59	527.6	16	19	15	16	15	17
High	Master Protein	A0R2B1	Multifunctional 2-oxoglutarate metabolism enzyme OS=Mycolicibacterium smegmatis (strain ATCC 700084 / mc(2)155) OX=246196 GN=kgd PE=1 SV=1	0	792.097	62	79	1076	79	1	1227	135.9	6.16	533.44	548.44	532.2	549.16	583.77	587.87	60	56	59	60	68	57
High	Master Protein	A0R2C0	ABC transporter, ATP-binding protein SugC OS=Mycolicibacterium smegmatis (strain ATCC 700084 / mc(2)155) OX=246196 GN=MSMEG_5058 PE=1 SV=1	0	209.599	62	17	728	17	1	406	43.6	5.16	526.54	428.11	434.01	482.44	409.53	473.45	15	17	16	14	14	14
High	Master Protein	A0QWT3	S-adenosylmethionine synthase OS=Mycolicibacterium smegmatis (strain ATCC 700084 / mc(2)155) OX=246196 GN=metK PE=1 SV=1	0	326.952	83	30	1238	30	1	399	42.6	5.16	512.11	481.18	583.16	513.31	567.86	599.58	24	19	24	25	27	23
High	Master Protein	A0QX20	Aconitate hydratase A OS=Mycolicibacterium smegmatis (strain ATCC 700084 / mc(2)155) OX=246196 GN=acnA PE=1 SV=1	0	522.322	73	60	1294	60	1	943	102.1	4.91	504.66	524.66	527.56	490.83	660.57	544	49	48	49	47	46	46
High	Master Protein	A0QYS6	Argininosuccinate synthase OS=Mycolicibacterium smegmatis (strain ATCC 700084 / mc(2)155) OX=246196 GN=argG PE=3 SV=1	0	210.243	75	26	830	26	1	399	43.9	5.5	493	451.81	549.48	675.62	660.89	484.21	16	18	19	18	24	15
High	Master Protein	A0QXA3	Pyruvate kinase OS=Mycolicibacterium smegmatis (strain ATCC 700084 / mc(2)155) OX=246196 GN=pyk PE=3 SV=1	0	515.404	71	33	1032	33	1	472	51	5.38	490.15	544.17	549.28	610.38	625.04	639.24	27	26	30	29	32	28
High	Master Protein	A0QSZ3	Isocitrate dehydrogenase [NADP] OS=Mycolicibacterium smegmatis (strain ATCC 700084 / mc(2)155) OX=246196 GN=MSMEG_1654 PE=1 SV=1	0	448.157	62	46	1177	46	1	743	82.6	5.86	487.52	575.96	513.27	491.28	363.13	453.46	32	35	35	40	38	38
High	Master Protein	A0QTE7	Propionyl-CoA carboxylase beta chain OS=Mycolicibacterium smegmatis (strain ATCC 700084 / mc(2)155) OX=246196 GN=MSMEG_1813 PE=3 SV=1	0	252.446	47	24	1194	24	1	542	58.4	5.16	483.48	529.42	597.6	622	611.36	598.1	18	17	19	17	16	17
High	Master Protein	A0R2E2	Alpha-maltose-1-phosphate synthase OS=Mycolicibacterium smegmatis (strain ATCC 700084 / mc(2)155) OX=246196 GN=glgM PE=1 SV=1	0	109.478	43	11	802	11	1	387	41.7	5.34	479.42	500.47	489.76	407.05	473.05	536.37	9	11	9	10	8	10
High	Master Protein	A0R7F6	50S ribosomal protein L9 OS=Mycolicibacterium smegmatis (strain ATCC 700084 / mc(2)155) OX=246196 GN=rplI PE=1 SV=1	0	119.423	75	12	1246	12	1	151	15.9	9.23	476.02	507.27	587.22	472.45	571.75	494.65	9	10	10	11	11	9
High	Master Protein	A0R2U8	Fumarate hydratase class II OS=Mycolicibacterium smegmatis (strain ATCC 700084 / mc(2)155) OX=246196 GN=fumC PE=1 SV=1	0	259.287	60	27	1079	27	1	468	49.7	5.25	454.05	493.36	434.39	507.61	468.93	528.16	23	23	22	21	23	23
High	Master Protein	A0QWW2	Glyceraldehyde-3-phosphate dehydrogenase OS=Mycolicibacterium smegmatis (strain ATCC 700084 / mc(2)155) OX=246196 GN=gapA PE=1 SV=1	0	291.036	77	22	950	22	1	340	35.9	5.35	421.49	478.48	500.67	484.57	448.69	546.22	19	21	19	20	17	19
High	Master Protein	A0QXB0	ABC-type amino acid transport system, secreted component OS=Mycolicibacterium smegmatis (strain ATCC 700084 / mc(2)155) OX=246196 GN=MSMEG_3235 PE=3 SV=1	0	177.938	52	13	807	13	1	295	30.7	4.59	383.79	398.46	413.14	415.93	557.38	455.67	12	12	11	13	13	11
High	Master Protein	A0QWX9	Transaldolase OS=Mycolicibacterium smegmatis (strain ATCC 700084 / mc(2)155) OX=246196 GN=tal PE=1 SV=1	0	300.581	77	29	836	29	1	371	39.9	4.88	362.58	347.28	376.13	503.19	381.42	523.45	24	24	25	28	26	26
High	Master Protein	A0QSL8	DNA-directed RNA polymerase subunit alpha OS=Mycolicibacterium smegmatis (strain ATCC 700084 / mc(2)155) OX=246196 GN=rpoA PE=1 SV=1	0	292.927	81	27	1101	27	1	350	37.9	4.77	361.33	477.6	454.55	371.04	467.54	456.9	23	21	22	24	24	23
High	Master Protein	A0QXZ5	Thiol peroxidase OS=Mycolicibacterium smegmatis (strain ATCC 700084 / mc(2)155) OX=246196 GN=tpx PE=3 SV=1	0	100.253	91	8	855	8	1	164	16.8	4.51	358.89	371.8	390.65	388.36	323.99	492.27	7	7	7	8	7	7
High	Master Protein	A0QV39	Ribosome maturation factor RimM OS=Mycolicibacterium smegmatis (strain ATCC 700084 / mc(2)155) OX=246196 GN=rimM PE=1 SV=1	0	45.465	46	6	610	6	1	173	18.4	4.79	352.44	346.96	361.1	347.61	342.53	344.84	6	6	5	5	4	4
High	Master Protein	A0QQW8	Dihydrolipoyl dehydrogenase OS=Mycolicibacterium smegmatis (strain ATCC 700084 / mc(2)155) OX=246196 GN=lpdA PE=3 SV=1	0	346.375	76	32	823	32	1	464	49.4	5.71	350.77	360.27	340.61	423.03	367.64	422.45	23	25	25	28	27	25
High	Master Protein	A0R417	Citrate synthase OS=Mycolicibacterium smegmatis (strain ATCC 700084 / mc(2)155) OX=246196 GN=gltA PE=3 SV=1	0	278.067	68	28	601	27	1	434	48.5	5.83	346.21	339.74	311.07	342.28	349.89	363.79	19	17	20	24	21	21
High	Master Protein	A0QSG1	50S ribosomal protein L5 OS=Mycolicibacterium smegmatis (strain ATCC 700084 / mc(2)155) OX=246196 GN=rplE PE=1 SV=1	0	168.52	75	12	816	12	1	187	21.1	9.69	341.68	390.8	332.75	352.91	346.05	467.47	11	11	11	12	11	11
High	Master Protein	A0QY23	Fructose-bisphosphate aldolase class I OS=Mycolicibacterium smegmatis (strain ATCC 700084 / mc(2)155) OX=246196 GN=MSMEG_3507 PE=3 SV=1	0	391.301	97	29	963	29	1	297	31.9	4.94	339.28	475.44	329.7	524.95	391.01	578.57	19	21	23	23	28	22
High	Master Protein	A0R3B8	Enolase OS=Mycolicibacterium smegmatis (strain ATCC 700084 / mc(2)155) OX=246196 GN=eno PE=1 SV=1	0	273.108	81	27	785	27	1	427	44.7	4.63	337.27	372.26	397.95	343.22	455.3	385.16	18	20	20	21	24	21
High	Master Protein	A0QQJ4	F420-dependent glucose-6-phosphate dehydrogenase OS=Mycolicibacterium smegmatis (strain ATCC 700084 / mc(2)155) OX=246196 GN=fgd PE=1 SV=2	0	217.209	73	22	735	22	1	336	37.2	5.33	326.11	356.26	472.44	392.78	432.83	425.98	16	18	19	19	19	17
High	Master Protein	A0QVP0	Enoyl-CoA hydratase OS=Mycolicibacterium smegmatis (strain ATCC 700084 / mc(2)155) OX=246196 GN=MSMEG_2641 PE=1 SV=1	0	127.769	57	17	440	17	1	252	27	5.52	323.95	318.52	206.17	372.5	324.48	176.19	11	14	8	13	15	11
High	Master Protein	A0QWG8	Pyridoxal 5'-phosphate synthase subunit PdxS OS=Mycolicibacterium smegmatis (strain ATCC 700084 / mc(2)155) OX=246196 GN=pdxS PE=3 SV=1	0	165.039	57	13	514	13	1	303	32.1	5.21	321.81	229.3	219.02	284.45	255.91	320.84	12	11	10	10	10	11
High	Master Protein	A0R5M3	Alcohol dehydrogenase, iron-containing OS=Mycolicibacterium smegmatis (strain ATCC 700084 / mc(2)155) OX=246196 GN=MSMEG_6242 PE=4 SV=1	0	163.368	47	16	895	16	1	423	46.3	5.63	315.09	456.18	534.3	630.86	619.28	645.88	12	14	14	15	16	14
High	Master Protein	A0R467	Uncharacterized protein OS=Mycolicibacterium smegmatis (strain ATCC 700084 / mc(2)155) OX=246196 GN=MSMEG_5722 PE=4 SV=1	0	60.349	84	4	744	4	1	62	7.1	4.48	313.11	503.96	536.16	503.03	477.47	559.45	3	3	4	4	4	4
High	Master Protein	A0QYW6	Universal stress protein family protein, putative OS=Mycolicibacterium smegmatis (strain ATCC 700084 / mc(2)155) OX=246196 GN=MSMEG_3811 PE=1 SV=1	0	125.124	82	10	540	10	1	147	15.2	5.12	311.86	308.5	327.69	327.65	320.63	307.87	9	9	9	9	10	9
High	Master Protein	P71533	Protein translocase subunit SecA 1 OS=Mycolicibacterium smegmatis (strain ATCC 700084 / mc(2)155) OX=246196 GN=secA1 PE=1 SV=2	0	534.233	65	59	823	59	1	953	106.4	5.49	311.12	320.94	466.52	372.09	443.83	381.05	44	45	49	42	43	45
High	Master Protein	A0R5N8	Aspartokinase OS=Mycolicibacterium smegmatis (strain ATCC 700084 / mc(2)155) OX=246196 GN=MSMEG_6257 PE=3 SV=1	0	245.197	72	24	944	24	1	421	44.4	4.96	310.76	330.79	490.88	363.83	530.16	462.49	18	21	21	20	20	21
High	Master Protein	A0R0B0	Pyruvate dehydrogenase E1 component OS=Mycolicibacterium smegmatis (strain ATCC 700084 / mc(2)155) OX=246196 GN=aceE PE=1 SV=1	0	551.437	59	44	931	44	1	929	103	5.66	302.45	358.37	511.91	473.78	533.18	498.68	33	30	30	38	35	33
High	Master Protein	A0QWQ4	Alanine--tRNA ligase OS=Mycolicibacterium smegmatis (strain ATCC 700084 / mc(2)155) OX=246196 GN=alaS PE=1 SV=1	0	345.981	49	39	695	39	1	896	96.7	5.33	302.09	304.29	318.15	334.57	312.4	358.18	28	22	30	30	28	28
High	Master Protein	A0QQX7	3-hydroxybutyryl-CoA dehydrogenase OS=Mycolicibacterium smegmatis (strain ATCC 700084 / mc(2)155) OX=246196 GN=MSMEG_0912 PE=4 SV=1	0	255.517	68	17	708	17	1	286	30.7	5.06	300.37	290.27	383.46	440	391.42	472.32	14	13	12	15	12	13
High	Master Protein	A0QTR2	ATP-binding protein OS=Mycolicibacterium smegmatis (strain ATCC 700084 / mc(2)155) OX=246196 GN=MSMEG_1934 PE=4 SV=1	0	44.77	81	6	591	6	1	79	8.4	4.84	297.79	279.87	281.58	288.72	310.7	330.15	4	4	5	5	6	5
High	Master Protein	A0R617	Polyketide synthase OS=Mycolicibacterium smegmatis (strain ATCC 700084 / mc(2)155) OX=246196 GN=MSMEG_6392 PE=4 SV=1	0	623.038	50	71	855	71	1	1816	194.3	4.79	293.64	365.94	450.72	416.34	425.13	402.47	53	46	55	46	47	46
High	Master Protein	A0QYT1	Arginine biosynthesis bifunctional protein ArgJ OS=Mycolicibacterium smegmatis (strain ATCC 700084 / mc(2)155) OX=246196 GN=argJ PE=3 SV=1	0	127.902	46	11	472	11	1	398	40.3	4.69	293.18	293.97	253.75	294.28	241.19	262.46	10	10	11	10	10	10
High	Master Protein	A0QZ34	Proline dipeptidase OS=Mycolicibacterium smegmatis (strain ATCC 700084 / mc(2)155) OX=246196 GN=MSMEG_3881 PE=3 SV=1	0	191.878	68	18	569	18	1	375	39.6	4.81	292.77	390.4	424.18	421.81	398.51	373.12	12	13	13	15	15	11
High	Master Protein	A0R220	Threonine synthase OS=Mycolicibacterium smegmatis (strain ATCC 700084 / mc(2)155) OX=246196 GN=thrC PE=1 SV=1	0	213.726	81	20	555	20	1	360	37.4	6.04	290.76	285.6	312.72	342.66	345.89	299.57	15	14	13	17	17	14
High	Master Protein	A0R364	Acetamidase/Formamidase family protein OS=Mycolicibacterium smegmatis (strain ATCC 700084 / mc(2)155) OX=246196 GN=MSMEG_5358 PE=4 SV=1	0	146.428	38	14	412	14	1	452	47.5	4.75	288.08	241.21	198.27	197.98	173.21	184.44	12	10	11	11	12	11
High	Master Protein	A0R1Z9	ATP synthase epsilon chain OS=Mycolicibacterium smegmatis (strain ATCC 700084 / mc(2)155) OX=246196 GN=atpC PE=1 SV=1	0	54.052	76	7	477	7	1	121	13.3	4.41	286.85	207.75	232.46	226.21	232.68	251.79	6	6	5	4	5	6
High	Master Protein	A0R4B7	Phosphate-specific transport system accessory protein PhoU OS=Mycolicibacterium smegmatis (strain ATCC 700084 / mc(2)155) OX=246196 GN=phoU PE=3 SV=1	0	162.036	66	11	616	11	1	222	24.6	5.33	284.5	379.36	446.67	280.98	324.75	306.39	9	10	8	7	8	8
High	Master Protein	A0QSK7	Bac_luciferase domain-containing protein OS=Mycolicibacterium smegmatis (strain ATCC 700084 / mc(2)155) OX=246196 GN=MSMEG_1513 PE=4 SV=1	0	161.956	59	13	650	13	1	283	30.2	6.04	284.07	337.35	427.59	323.96	366.37	345.69	9	12	11	10	13	11
High	Master Protein	A0QWS5	Carbamoyl-phosphate synthase large chain OS=Mycolicibacterium smegmatis (strain ATCC 700084 / mc(2)155) OX=246196 GN=carB PE=3 SV=1	0	377.136	49	47	940	47	1	1115	119.5	5	284.05	423.03	528.7	404.65	506.27	518.43	39	37	33	38	34	37
High	Master Protein	A0R4I6	Adenylosuccinate lyase OS=Mycolicibacterium smegmatis (strain ATCC 700084 / mc(2)155) OX=246196 GN=purB PE=1 SV=1	0	248.872	69	25	495	25	1	474	51.6	5.55	281.31	230.46	182.33	215.76	259.39	220.56	22	19	20	18	21	17
High	Master Protein	A0R202	ATP synthase subunit alpha OS=Mycolicibacterium smegmatis (strain ATCC 700084 / mc(2)155) OX=246196 GN=atpA PE=1 SV=1	0	275.315	63	37	652	37	1	548	58.9	4.94	277.89	234.4	241.72	271.93	224.56	336.47	31	31	28	29	33	28
High	Master Protein	Q9RMN9	Fatty-acid O-methyltransferase OS=Mycolicibacterium smegmatis (strain ATCC 700084 / mc(2)155) OX=246196 GN=mtf2 PE=3 SV=1	0	161.27	66	19	553	19	1	274	31.3	5.77	277.04	271.06	295.44	320.2	362.58	314.71	11	11	11	11	16	13
High	Master Protein	A0QWW3	Phosphoglycerate kinase OS=Mycolicibacterium smegmatis (strain ATCC 700084 / mc(2)155) OX=246196 GN=pgk PE=1 SV=1	0	369.517	79	29	741	29	1	408	42.1	4.83	275.89	402.49	491.57	400.88	447.88	424.83	21	22	22	23	26	22
High	Master Protein	A0QVM4	Transcription termination/antitermination protein NusA OS=Mycolicibacterium smegmatis (strain ATCC 700084 / mc(2)155) OX=246196 GN=nusA PE=3 SV=1	0	244.231	59	22	621	22	1	343	36.7	6.16	275.5	307.76	394.13	311.12	350.48	311.93	16	17	15	18	21	18
High	Master Protein	A0QVM7	Translation initiation factor IF-2 OS=Mycolicibacterium smegmatis (strain ATCC 700084 / mc(2)155) OX=246196 GN=infB PE=3 SV=1	0	210.726	46	21	944	21	1	610	65.9	4.81	273.66	364.54	393	398.41	358.57	382.91	14	18	15	16	16	17
High	Master Protein	A0QSG4	50S ribosomal protein L6 OS=Mycolicibacterium smegmatis (strain ATCC 700084 / mc(2)155) OX=246196 GN=rplF PE=1 SV=1	0	92.882	68	12	562	12	1	179	19.4	9.99	272.94	309.89	273.74	315.83	272.79	296.43	10	11	11	10	11	11
High	Master Protein	A0QWN3	Aspartate--tRNA(Asp/Asn) ligase OS=Mycolicibacterium smegmatis (strain ATCC 700084 / mc(2)155) OX=246196 GN=aspS PE=1 SV=1	0	121.903	31	18	551	18	1	598	65.1	5.19	272.04	323.54	363.24	343.59	351.47	375.67	14	14	16	13	11	13
High	Master Protein	A0QRE7	Amidase OS=Mycolicibacterium smegmatis (strain ATCC 700084 / mc(2)155) OX=246196 GN=MSMEG_1090 PE=4 SV=1	0	206.13	56	21	477	21	1	468	49.2	4.89	269.44	234.25	224.5	238.57	221.3	234.59	16	16	20	16	18	18
High	Master Protein	A0QV29	Bifunctional uridylyltransferase/uridylyl-removing enzyme OS=Mycolicibacterium smegmatis (strain ATCC 700084 / mc(2)155) OX=246196 GN=glnD PE=3 SV=1	0	222.41	51	32	672	32	1	824	88.2	6.15	266.95	313.38	319.51	339.11	343.87	320.46	24	24	23	25	22	22
High	Master Protein	A0R2G5	2,3,4,5-tetrahydropyridine-2,6-dicarboxylate N-succinyltransferase OS=Mycolicibacterium smegmatis (strain ATCC 700084 / mc(2)155) OX=246196 GN=dapD PE=3 SV=1	0	197.228	51	18	464	18	1	314	32.4	5.67	266.22	263.35	270.4	258.12	363.13	235.7	14	14	14	11	14	12
High	Master Protein	A0QX24	ATPase, MoxR family protein OS=Mycolicibacterium smegmatis (strain ATCC 700084 / mc(2)155) OX=246196 GN=moxR PE=4 SV=1	0	229.028	72	23	588	22	1	348	38	5.91	265.76	258.38	245.71	316.78	258.18	305.83	19	18	17	21	18	19
High	Master Protein	A0R5R5	Cyclopropane-fatty-acyl-phospholipid synthase OS=Mycolicibacterium smegmatis (strain ATCC 700084 / mc(2)155) OX=246196 GN=MSMEG_6284 PE=3 SV=1	0	173.102	62	20	545	20	1	437	48.6	6.44	264.78	294.33	328.55	341.24	324.7	310.95	14	13	16	15	17	15
High	Master Protein	A0QP06	Dihydroxy-acid dehydratase OS=Mycolicibacterium smegmatis (strain ATCC 700084 / mc(2)155) OX=246196 GN=ilvD PE=3 SV=1	0	253.351	66	29	715	29	1	571	59.9	5.22	262.33	232.38	279.74	295.53	299.72	343.51	23	23	23	26	23	24
High	Master Protein	A0R1Y2	Glycogen phosphorylase OS=Mycolicibacterium smegmatis (strain ATCC 700084 / mc(2)155) OX=246196 GN=MSMEG_4915 PE=3 SV=1	0	339.437	45	33	634	33	1	866	95.9	5.43	260.79	279.53	289.3	325.02	320.52	294.51	28	28	22	26	26	27
High	Master Protein	A4ZHR8	Adenosylhomocysteinase OS=Mycolicibacterium smegmatis (strain ATCC 700084 / mc(2)155) OX=246196 GN=ahcY PE=1 SV=1	0	297.345	63	30	768	30	1	485	53.2	5.1	259.83	249.45	329.65	400.62	423.67	338.1	20	25	25	24	26	22
High	Master Protein	A0QSG8	50S ribosomal protein L15 OS=Mycolicibacterium smegmatis (strain ATCC 700084 / mc(2)155) OX=246196 GN=rplO PE=1 SV=1	0	131.271	59	9	683	9	1	147	15.6	10.48	259.1	343.56	454.57	360.64	427.15	419.65	6	6	8	8	8	7
High	Master Protein	A0R0Q9	Acyl-CoA oxidase OS=Mycolicibacterium smegmatis (strain ATCC 700084 / mc(2)155) OX=246196 GN=MSMEG_4474 PE=3 SV=1	0	381.95	53	32	646	32	1	640	70.4	5.4	256.11	347.95	391.66	388.55	453.89	442.5	21	26	26	25	27	27
High	Master Protein	A0QRZ8	Uricase OS=Mycolicibacterium smegmatis (strain ATCC 700084 / mc(2)155) OX=246196 GN=MSMEG_1296 PE=3 SV=1	0	180.044	77	16	503	16	1	299	33.5	5.24	253.68	240.24	183.07	242.66	211.2	252.63	14	13	12	14	15	13
High	Master Protein	A0R3I5	Molybdopterin biosynthesis protein OS=Mycolicibacterium smegmatis (strain ATCC 700084 / mc(2)155) OX=246196 GN=MSMEG_5485 PE=4 SV=1	0	58.596	51	7	534	7	1	178	17.9	4.41	253.36	291.34	198.44	311.5	234.86	326.41	6	7	6	7	7	6
High	Master Protein	A0R425	Glyoxalase family protein OS=Mycolicibacterium smegmatis (strain ATCC 700084 / mc(2)155) OX=246196 GN=MSMEG_5680 PE=4 SV=1	0	95.837	71	7	526	7	1	151	16.3	4.73	252.2	281.09	254.4	223.86	284.24	232.6	6	5	5	5	5	6
High	Master Protein	A0QQC1	Monooxygenase OS=Mycolicibacterium smegmatis (strain ATCC 700084 / mc(2)155) OX=246196 GN=MSMEG_0702 PE=4 SV=1	0	177.628	76	17	392	17	1	310	33.4	4.91	249.77	275.84	169.24	274.49	109.39	196.12	13	13	13	15	14	14
High	Master Protein	A0QP11	Metallopeptidase OS=Mycolicibacterium smegmatis (strain ATCC 700084 / mc(2)155) OX=246196 GN=MSMEG_0234 PE=4 SV=1	0	292.599	53	32	646	32	1	666	74.1	5.01	249.09	292.38	326.25	354.25	277.47	361.94	23	23	26	26	27	26
High	Master Protein	A0QUV8	Secreted protein OS=Mycolicibacterium smegmatis (strain ATCC 700084 / mc(2)155) OX=246196 GN=MSMEG_2353 PE=4 SV=1	0	95.275	44	9	410	9	1	247	25.4	4.74	247.96	146.84	159.7	121.4	166.02	90.19	8	7	7	7	7	8
High	Master Protein	A0QS46	50S ribosomal protein L1 OS=Mycolicibacterium smegmatis (strain ATCC 700084 / mc(2)155) OX=246196 GN=rplA PE=1 SV=1	0	157.143	70	19	732	19	1	235	25	9.6	244.45	332.24	349.17	323.7	337.86	356.5	14	13	14	14	18	14
High	Master Protein	A0R1Y7	Probable acetyl-CoA acetyltransferase OS=Mycolicibacterium smegmatis (strain ATCC 700084 / mc(2)155) OX=246196 GN=MSMEG_4920 PE=1 SV=2	0	370.024	68	23	453	23	1	388	40	5.27	242.27	204.79	238.48	198.4	258.77	234.75	18	15	16	18	20	17
High	Master Protein	A0QQX6	Isocitrase OS=Mycolicibacterium smegmatis (strain ATCC 700084 / mc(2)155) OX=246196 GN=aceA PE=4 SV=1	0	116.423	40	14	309	14	1	428	47.1	5.43	239.93	286.62	227.71	94.3	84.45	92.97	12	12	11	9	6	8
High	Master Protein	A0QUX1	Aspartyl/glutamyl-tRNA(Asn/Gln) amidotransferase subunit B OS=Mycolicibacterium smegmatis (strain ATCC 700084 / mc(2)155) OX=246196 GN=gatB PE=3 SV=1	0	259.425	60	24	581	24	1	503	54.4	5	239.35	229.19	270.72	267.91	349.55	290.25	18	16	15	15	14	16
High	Master Protein	A0R5C5	UDP-glucose 4-epimerase OS=Mycolicibacterium smegmatis (strain ATCC 700084 / mc(2)155) OX=246196 GN=MSMEG_6142 PE=1 SV=2	0	210.563	71	16	425	16	1	313	33.2	5.41	235.4	218.05	214.65	221.38	255.96	249.79	13	13	12	14	14	14
High	Master Protein	A0R2J0	50S ribosomal subunit assembly factor BipA OS=Mycolicibacterium smegmatis (strain ATCC 700084 / mc(2)155) OX=246196 GN=typA PE=3 SV=1	0	365.447	67	27	572	27	1	633	68.2	5.33	234.59	305.62	321.04	341.63	359.39	348.46	23	21	22	23	23	22
High	Master Protein	A0R3L1	Magnesium chelatase OS=Mycolicibacterium smegmatis (strain ATCC 700084 / mc(2)155) OX=246196 GN=MSMEG_5512 PE=4 SV=1	0	278.629	76	28	748	28	1	461	50	5.15	233.69	275.95	400.39	417.01	422.46	452.22	18	23	21	20	17	23
High	Master Protein	A0QX00	FeS assembly protein SufD OS=Mycolicibacterium smegmatis (strain ATCC 700084 / mc(2)155) OX=246196 GN=sufD PE=3 SV=1	0	193.6	67	19	641	19	1	403	43.1	5.34	232.17	284.5	430.34	254.91	409.22	223.12	15	19	17	17	16	13
High	Master Protein	Q9AFI5	Single-stranded DNA-binding protein OS=Mycolicibacterium smegmatis (strain ATCC 700084 / mc(2)155) OX=246196 GN=ssb PE=1 SV=1	0	134.813	82	19	451	19	1	165	17.4	5.22	231.67	279.43	129.71	276.68	280.97	200.48	16	16	13	14	18	16
High	Master Protein	A0QWK7	Histidine--tRNA ligase OS=Mycolicibacterium smegmatis (strain ATCC 700084 / mc(2)155) OX=246196 GN=hisS PE=3 SV=1	0	138.392	59	22	614	22	1	426	45.6	5.27	231.31	256.31	317.11	297.14	267.95	271.76	21	19	19	20	18	15
High	Master Protein	A0R5N7	Aspartate-semialdehyde dehydrogenase OS=Mycolicibacterium smegmatis (strain ATCC 700084 / mc(2)155) OX=246196 GN=asd PE=3 SV=1	0	147.139	63	18	419	18	1	346	36.5	5.25	230.88	175.19	163.58	224.34	209.04	247.86	12	14	13	14	13	13
High	Master Protein	A0R198	ATP-dependent Clp protease proteolytic subunit OS=Mycolicibacterium smegmatis (strain ATCC 700084 / mc(2)155) OX=246196 GN=clpP PE=1 SV=1	0	185.957	59	10	463	10	1	203	21.8	4.86	229.67	183.7	205.78	303.26	455.56	224.43	7	7	8	8	7	7
High	Master Protein	A0QVU2	35 kDa protein OS=Mycolicibacterium smegmatis (strain ATCC 700084 / mc(2)155) OX=246196 GN=MSMEG_2695 PE=3 SV=1	0	351.457	90	23	598	23	1	279	30.3	5.72	227.63	247.15	288.82	292.92	314.86	330.74	18	14	20	16	20	17
High	Master Protein	A0QZB3	Lactate 2-monooxygenase OS=Mycolicibacterium smegmatis (strain ATCC 700084 / mc(2)155) OX=246196 GN=MSMEG_3962 PE=3 SV=1	0	167.346	52	18	505	18	1	394	42.7	5.55	226.59	218.14	245.73	178.43	204.17	169.05	15	16	16	15	17	14
High	Master Protein	A0QT18	Uncharacterized protein OS=Mycolicibacterium smegmatis (strain ATCC 700084 / mc(2)155) OX=246196 GN=MSMEG_1680 PE=4 SV=1	0	70.276	58	9	338	9	1	224	23.5	4.96	223.59	185.54	193.12	236.3	194.42	244.22	6	4	4	5	5	5
High	Master Protein	A0QX85	Phosphoribosyl isomerase A OS=Mycolicibacterium smegmatis (strain ATCC 700084 / mc(2)155) OX=246196 GN=priA PE=3 SV=1	0	164.49	80	15	546	15	1	258	26.4	4.72	223.06	278.76	320.13	339.41	301.55	362.61	12	12	12	14	12	13
High	Master Protein	A0QYH7	Mannose-binding lectin OS=Mycolicibacterium smegmatis (strain ATCC 700084 / mc(2)155) OX=246196 GN=MSMEG_3662 PE=1 SV=1	0	35.381	29	5	432	5	1	208	21.9	4.68	221.76	288.93	284.92	282.9	336.54	231.82	4	4	3	5	4	5
High	Master Protein	A0R5D9	DNA topoisomerase 1 OS=Mycolicibacterium smegmatis (strain ATCC 700084 / mc(2)155) OX=246196 GN=topA PE=1 SV=1	0	495.069	71	53	563	53	1	936	102.4	6.68	219.59	223.61	220.54	257.76	292.31	320.76	35	36	44	38	43	41
High	Master Protein	A0QUV6	Electron transfer flavoprotein, beta subunit OS=Mycolicibacterium smegmatis (strain ATCC 700084 / mc(2)155) OX=246196 GN=etfB PE=3 SV=1	0	289.606	87	24	628	24	1	263	27.8	4.83	219.03	315.34	363.16	302.25	403.85	316.98	22	20	20	21	19	20
High	Master Protein	A0R2T3	Uncharacterized protein OS=Mycolicibacterium smegmatis (strain ATCC 700084 / mc(2)155) OX=246196 GN=MSMEG_5225 PE=4 SV=1	0	83.322	47	6	463	6	1	205	21.9	4.56	218.82	214.48	240.1	256.88	280.52	265.14	6	6	5	6	6	6
High	Master Protein	A0R6E5	Orotate phosphoribosyltransferase OS=Mycolicibacterium smegmatis (strain ATCC 700084 / mc(2)155) OX=246196 GN=pyrE PE=3 SV=1	0	128.21	69	10	467	10	1	192	20.8	5.97	215.72	179.15	218	180.05	186.21	212.4	10	10	9	9	10	10
High	Master Protein	A0R3N9	Glucose-6-phosphate isomerase OS=Mycolicibacterium smegmatis (strain ATCC 700084 / mc(2)155) OX=246196 GN=pgi PE=1 SV=1	0	293.048	55	28	478	28	1	549	59.6	5.35	212.67	240.67	209.04	246.67	233.72	233.46	24	22	21	25	25	23
High	Master Protein	A0QYE7	6-phosphogluconate dehydrogenase, decarboxylating OS=Mycolicibacterium smegmatis (strain ATCC 700084 / mc(2)155) OX=246196 GN=gnd PE=3 SV=1	0	287.802	56	24	456	24	1	488	51.8	5.21	211.54	275.91	234.56	257.57	218.33	241.23	19	20	21	21	21	21
High	Master Protein	Q3I5Q7	HBHA-like protein OS=Mycolicibacterium smegmatis (strain ATCC 700084 / mc(2)155) OX=246196 GN=MSMEG_0919 PE=4 SV=1	0	178.601	44	16	522	16	1	232	24.5	8.19	211.32	227.23	324.05	239.82	300.48	306.31	12	11	15	12	13	12
High	Master Protein	A0QS33	Enoyl-CoA hydratase OS=Mycolicibacterium smegmatis (strain ATCC 700084 / mc(2)155) OX=246196 GN=MSMEG_1331 PE=4 SV=1	0	19.936	13	3	464	3	1	235	23.9	5.07	210.63	274.27	352.24	281.51	300.91	207.89	2	2	3	2	3	3
High	Master Protein	A0QYF5	Malate synthase G OS=Mycolicibacterium smegmatis (strain ATCC 700084 / mc(2)155) OX=246196 GN=glcB PE=3 SV=1	0	417.529	63	38	507	38	1	721	78.2	4.88	210.19	254.48	212.96	246.47	237.7	244.89	29	30	26	30	34	31
High	Master Protein	A0QUY3	3-isopropylmalate dehydrogenase OS=Mycolicibacterium smegmatis (strain ATCC 700084 / mc(2)155) OX=246196 GN=leuB PE=3 SV=1	0	185.905	73	16	365	16	1	340	35.8	5.33	208.86	149.3	209.91	153.44	248.67	123.59	10	9	12	13	13	12
High	Master Protein	A0R1P4	Putative acyl-CoA dehydrogenase OS=Mycolicibacterium smegmatis (strain ATCC 700084 / mc(2)155) OX=246196 GN=MSMEG_4826 PE=3 SV=1	0	70.937	36	11	343	11	1	433	48.6	5.72	208.02	227.96	260	267.05	268.18	265.04	6	6	5	6	5	7
High	Master Protein	A0QWH2	NAD dependent epimerase/dehydratase family protein OS=Mycolicibacterium smegmatis (strain ATCC 700084 / mc(2)155) OX=246196 GN=MSMEG_2941 PE=4 SV=1	0	114.011	81	16	371	16	1	216	22.2	5.03	205.07	200.66	237.16	205.89	222.9	205.02	13	12	14	15	11	14
High	Master Protein	P48354	DNA gyrase subunit A OS=Mycolicibacterium smegmatis (strain ATCC 700084 / mc(2)155) OX=246196 GN=gyrA PE=1 SV=1	0	306.703	55	39	489	39	1	842	93.1	5.39	204.63	187.15	203.88	241.16	232.17	230.11	30	28	29	28	29	29
High	Master Protein	A0R465	3-hydroxyacyl-CoA dehydrogenase OS=Mycolicibacterium smegmatis (strain ATCC 700084 / mc(2)155) OX=246196 GN=MSMEG_5720 PE=4 SV=1	0	193.748	42	30	411	30	1	720	76.5	5.34	202.71	189.84	165.91	211.19	177.87	220.74	23	18	21	21	23	20
High	Master Protein	A0QVX6	Uncharacterized protein MSMEG_2731/MSMEI_2664 OS=Mycolicibacterium smegmatis (strain ATCC 700084 / mc(2)155) OX=246196 GN=MSMEG_2731 PE=1 SV=1	0	242.761	60	29	563	29	1	454	49.7	7.59	200.34	243.64	349.56	290.15	374.15	343.94	23	25	27	25	27	26
High	Master Protein	A0QQP1	Hydroxymethylpyrimidine kinase OS=Mycolicibacterium smegmatis (strain ATCC 700084 / mc(2)155) OX=246196 GN=thiD PE=4 SV=1	0	151.719	77	11	422	11	1	278	28.7	5.8	200.3	217.73	160.15	244.65	221.74	216.94	10	11	8	8	7	7
High	Master Protein	A0QT04	Aldehyde dehydrogenase (NAD) family protein OS=Mycolicibacterium smegmatis (strain ATCC 700084 / mc(2)155) OX=246196 GN=MSMEG_1665 PE=3 SV=1	0	273.378	80	21	389	21	1	493	51.9	5.07	199.96	210.83	196.59	225.89	198.69	222.28	18	17	18	15	13	16
High	Master Protein	A0R1C3	Energy-dependent translational throttle protein EttA OS=Mycolicibacterium smegmatis (strain ATCC 700084 / mc(2)155) OX=246196 GN=ettA PE=3 SV=1	0	274.117	48	27	435	27	1	557	62.2	5.24	198.37	239.54	259.43	253.81	248.78	216.56	19	19	21	19	23	17
High	Master Protein	A0QYZ2	DNA polymerase I OS=Mycolicibacterium smegmatis (strain ATCC 700084 / mc(2)155) OX=246196 GN=polA PE=1 SV=1	0	288.484	57	45	619	45	1	908	99.8	5.1	197.27	253.33	343.31	287.47	408.25	281.61	27	35	34	35	37	30
High	Master Protein	A0R5E1	Probable cold shock protein A OS=Mycolicibacterium smegmatis (strain ATCC 700084 / mc(2)155) OX=246196 GN=cspA PE=1 SV=1	0	46.963	78	5	515	5	1	67	7.3	4.94	194.75	171.93	255.5	280.47	331.64	283.94	5	5	4	5	4	4
High	Master Protein	A0QX95	Indole-3-glycerol phosphate synthase OS=Mycolicibacterium smegmatis (strain ATCC 700084 / mc(2)155) OX=246196 GN=trpC PE=1 SV=1	0	91.303	57	14	231	14	1	272	28.4	5.29	194.4	149.32	117.75	252.09	142.72	69.9	8	7	9	10	13	9
High	Master Protein	A0R218	Transcription termination factor Rho OS=Mycolicibacterium smegmatis (strain ATCC 700084 / mc(2)155) OX=246196 GN=rho PE=3 SV=1	0	448.444	64	38	542	38	1	664	71.7	7.17	193.94	292.46	347.02	312.1	371.37	292.55	31	31	34	34	32	32
High	Master Protein	A0QUX0	Glutamyl-tRNA(Gln) amidotransferase subunit A OS=Mycolicibacterium smegmatis (strain ATCC 700084 / mc(2)155) OX=246196 GN=gatA PE=3 SV=1	0	172.689	52	16	448	16	1	494	51.2	5.2	191.43	308.02	377.11	174.51	243.65	216.89	14	15	15	13	12	14
High	Master Protein	A0R2P1	3-Hydroxyacyl-CoA dehydrogenase OS=Mycolicibacterium smegmatis (strain ATCC 700084 / mc(2)155) OX=246196 GN=MSMEG_5183 PE=3 SV=1	0	154.998	81	16	381	16	1	253	26.3	5.34	190.14	129.3	161.96	166.23	151.04	169.43	12	10	11	12	13	14
High	Master Protein	A0QZ54	Proteasome-associated ATPase OS=Mycolicibacterium smegmatis (strain ATCC 700084 / mc(2)155) OX=246196 GN=mpa PE=1 SV=1	0	237.828	69	30	404	29	1	613	67.9	4.97	188.16	172.38	230.3	170.66	155.63	249.88	27	23	26	23	20	24
High	Master Protein	A0R203	ATP synthase subunit b-delta OS=Mycolicibacterium smegmatis (strain ATCC 700084 / mc(2)155) OX=246196 GN=atpFH PE=1 SV=1	0	337.104	67	30	526	30	1	445	47.4	5.17	187.32	267.24	370.78	305.98	386.39	339.72	24	24	26	24	25	25
High	Master Protein	A0R635	Putative Rieske 2Fe-2S iron-sulfur protein MSMEG_6410/MSMEI_6242 OS=Mycolicibacterium smegmatis (strain ATCC 700084 / mc(2)155) OX=246196 GN=MSMEG_6410 PE=1 SV=1	0	80.2	31	10	273	10	1	518	58.6	5.26	186.11	132.83	89.04	149.42	153.12	110.45	7	9	7	7	6	6
High	Master Protein	A0R407	DNA-binding response regulator PrrA OS=Mycolicibacterium smegmatis (strain ATCC 700084 / mc(2)155) OX=246196 GN=prrA PE=4 SV=1	0	109.069	54	8	510	8	1	236	25.3	5.16	184.71	260.23	284.72	272.59	226.88	266.75	8	8	8	8	8	8
High	Master Protein	A0QXC0	Branched-chain amino acid ABC transporter substrate-binding protein OS=Mycolicibacterium smegmatis (strain ATCC 700084 / mc(2)155) OX=246196 GN=MSMEG_3247 PE=3 SV=1	0	210.313	63	23	490	23	1	387	40.5	4.51	184.2	207.25	244.45	210.28	203.67	217.26	18	17	18	18	21	19
High	Master Protein	A0R1B3	Alanine aminopeptidase OS=Mycolicibacterium smegmatis (strain ATCC 700084 / mc(2)155) OX=246196 GN=pepN PE=3 SV=1	0	348.644	53	38	411	38	1	860	94	4.82	184.18	197.26	161.79	234.51	176.66	197.56	30	29	26	32	28	29
High	Master Protein	A0QYG9	Protein translocase subunit SecA 2 OS=Mycolicibacterium smegmatis (strain ATCC 700084 / mc(2)155) OX=246196 GN=secA2 PE=1 SV=1	0	323.641	46	34	455	34	1	784	85.4	5.26	183.91	202.63	227	297.82	230.82	289.06	21	24	22	25	25	26
High	Master Protein	A0QXX7	Catalase-peroxidase 2 OS=Mycolicibacterium smegmatis (strain ATCC 700084 / mc(2)155) OX=246196 GN=katG2 PE=1 SV=1	0	365.247	66	39	446	39	1	748	81.9	5.15	182.99	184.02	162.59	216.38	251.68	246.86	29	30	28	31	35	33
High	Master Protein	A0R678	[NADP+] succinate-semialdehyde dehydrogenase OS=Mycolicibacterium smegmatis (strain ATCC 700084 / mc(2)155) OX=246196 GN=MSMEG_6452 PE=4 SV=1	0	201.204	55	22	459	22	1	450	48.2	4.83	182.88	195.59	162.12	185.54	166.05	193.08	20	20	20	19	18	18
High	Master Protein	A0R066	Branched-chain-amino-acid aminotransferase OS=Mycolicibacterium smegmatis (strain ATCC 700084 / mc(2)155) OX=246196 GN=ilvE PE=1 SV=1	0	130.196	48	15	305	15	1	368	39.8	5.05	182.53	167.04	124.5	143.32	125.56	121.34	10	14	10	10	10	10
High	Master Protein	A0R716	Oxidoreductase, aldo/keto reductase family protein OS=Mycolicibacterium smegmatis (strain ATCC 700084 / mc(2)155) OX=246196 GN=MSMEG_6746 PE=4 SV=1	0	179.706	70	21	464	21	1	356	39.5	5.24	182.5	206.7	264.69	234.22	248.76	236.71	17	14	19	17	19	16
High	Master Protein	P42829	Enoyl-[acyl-carrier-protein] reductase [NADH] OS=Mycolicibacterium smegmatis (strain ATCC 700084 / mc(2)155) OX=246196 GN=inhA PE=1 SV=1	0	227.682	74	15	509	15	1	269	28.5	5.47	180.57	214.68	248.14	305.01	304.56	347.23	9	12	9	9	12	9
High	Master Protein	A0QWS8	Integration host factor OS=Mycolicibacterium smegmatis (strain ATCC 700084 / mc(2)155) OX=246196 GN=MSMEG_3050 PE=4 SV=1	0	126.42	41	7	547	7	1	105	11.6	9.91	179.32	215.22	316.74	214.72	286.25	298.8	4	5	6	5	7	6
High	Master Protein	A0QQF0	Chaperone protein ClpB OS=Mycolicibacterium smegmatis (strain ATCC 700084 / mc(2)155) OX=246196 GN=clpB PE=3 SV=1	0	391.109	61	53	455	50	1	848	92.8	5.15	177.83	221.17	194.33	217.39	201.23	178.46	42	41	43	42	42	41
High	Master Protein	Q9X5M0	Arginine--tRNA ligase OS=Mycolicibacterium smegmatis (strain ATCC 700084 / mc(2)155) OX=246196 GN=argS PE=3 SV=2	0	306.895	67	26	419	26	1	550	59.4	5.19	176.43	216.95	278.97	229.5	322.28	245.67	24	25	23	21	20	22
High	Master Protein	A0QYU8	Translation initiation factor IF-3 OS=Mycolicibacterium smegmatis (strain ATCC 700084 / mc(2)155) OX=246196 GN=infC PE=3 SV=1	0	101.551	65	15	570	15	1	206	22.9	9.39	174.1	178.93	213.91	208.72	213.7	247.58	10	12	13	12	13	11
High	Master Protein	A0R2T0	Ribosome-binding ATPase YchF OS=Mycolicibacterium smegmatis (strain ATCC 700084 / mc(2)155) OX=246196 GN=ychF PE=3 SV=1	0	153.12	57	16	421	16	1	368	39.3	4.84	172.77	154.35	191.77	241.61	205.03	227.8	14	14	16	16	13	15
High	Master Protein	A0QZZ6	Universal stress protein MSMEG_4207 OS=Mycolicibacterium smegmatis (strain ATCC 700084 / mc(2)155) OX=246196 GN=MSMEG_4207 PE=1 SV=1	0	72.559	79	8	232	8	1	130	14	5.49	172.08	86.83	105.14	115.11	132.42	165.04	7	5	7	7	6	6
High	Master Protein	A0QSJ2	Methylmalonate-semialdehyde dehydrogenase OS=Mycolicibacterium smegmatis (strain ATCC 700084 / mc(2)155) OX=246196 GN=mmsA PE=4 SV=1	0	264.777	73	27	427	27	1	506	54.3	5.53	171.02	207.56	277.67	184.05	244.4	195.53	19	19	19	17	23	17
High	Master Protein	A0QV37	30S ribosomal protein S16 OS=Mycolicibacterium smegmatis (strain ATCC 700084 / mc(2)155) OX=246196 GN=rpsP PE=1 SV=1	0	164.355	81	15	387	15	1	156	16.8	9.25	170.15	207.48	186.09	222.14	217.25	191.41	11	11	13	11	15	12
High	Master Protein	A0QRA8	Methyltransferase, UbiE/COQ5 family protein OS=Mycolicibacterium smegmatis (strain ATCC 700084 / mc(2)155) OX=246196 GN=MSMEG_1049 PE=4 SV=1	0	118.546	65	14	400	14	1	326	36.3	5.15	170.11	211.2	242.93	244.54	271.46	252.51	10	8	10	11	10	11
High	Master Protein	A0QUZ3	Polyphosphate kinase OS=Mycolicibacterium smegmatis (strain ATCC 700084 / mc(2)155) OX=246196 GN=ppk PE=3 SV=1	0	284.067	49	29	463	29	1	736	82	5.87	169.96	189.08	208.71	202.06	208.73	235.97	26	24	26	22	25	24
High	Master Protein	A0QNI9	ESX-1 secretion system protein EccA1 OS=Mycolicibacterium smegmatis (strain ATCC 700084 / mc(2)155) OX=246196 GN=eccA1 PE=3 SV=1	0	209.979	55	29	441	29	1	574	62.1	5.14	167.75	158.62	200.35	194.98	216.88	214.8	20	21	19	25	21	22
High	Master Protein	P71534	3-oxoacyl-[acyl-carrier-protein] reductase MabA OS=Mycolicibacterium smegmatis (strain ATCC 700084 / mc(2)155) OX=246196 GN=mabA PE=1 SV=2	0	130.906	65	14	438	14	1	255	26.6	6.57	167.5	197.02	219.5	213.82	160.66	204.66	12	10	11	11	11	11
High	Master Protein	A0QTR3	TetR-family protein transcriptional regulator OS=Mycolicibacterium smegmatis (strain ATCC 700084 / mc(2)155) OX=246196 GN=MSMEG_1935 PE=4 SV=1	0	65.95	40	7	240	7	1	219	24.4	7.14	166.67	172.71	171.66	185.01	179.2	163.86	6	5	4	6	5	5
High	Master Protein	A0QNE0	DNA gyrase subunit B OS=Mycolicibacterium smegmatis (strain ATCC 700084 / mc(2)155) OX=246196 GN=gyrB PE=1 SV=1	0	224.77	57	35	460	35	1	675	74.5	6.09	165.06	211.55	249.74	223.61	247.12	217.67	24	25	29	26	24	24
High	Master Protein	A0QSU3	Inosine-5'-monophosphate dehydrogenase OS=Mycolicibacterium smegmatis (strain ATCC 700084 / mc(2)155) OX=246196 GN=guaB PE=3 SV=1	0	284.545	51	27	446	27	1	513	53.3	5.92	164.9	195.65	224.74	204.64	310.87	181.8	21	22	21	17	18	19
High	Master Protein	A0QNF6	Peptidyl-prolyl cis-trans isomerase OS=Mycolicibacterium smegmatis (strain ATCC 700084 / mc(2)155) OX=246196 GN=MSMEG_0024 PE=3 SV=1	0	226.13	55	12	357	12	1	175	18.7	5.73	164.79	197.31	187.78	192.48	249	181.39	7	7	9	8	12	8
High	Master Protein	A0R2H8	L-glutamate gamma-semialdehyde dehydrogenase OS=Mycolicibacterium smegmatis (strain ATCC 700084 / mc(2)155) OX=246196 GN=pruA PE=4 SV=1	0	298.636	58	26	307	26	1	542	58.4	5.85	163.78	126.92	144.95	167.89	124.94	131.5	21	22	22	21	24	21
High	Master Protein	A0QSD4	50S ribosomal protein L2 OS=Mycolicibacterium smegmatis (strain ATCC 700084 / mc(2)155) OX=246196 GN=rplB PE=1 SV=1	0	165.115	64	17	345	17	1	278	30.3	11.21	163.69	161.73	197.97	147.95	150.96	251.24	15	15	16	15	14	15
High	Master Protein	A0QYT3	Phenylalanine--tRNA ligase beta subunit OS=Mycolicibacterium smegmatis (strain ATCC 700084 / mc(2)155) OX=246196 GN=pheT PE=3 SV=1	0	249.609	56	34	382	34	1	832	88.6	4.93	163.66	181.72	182.63	181.46	169.35	193.69	26	22	26	29	28	28
High	Master Protein	A0QQX8	Methoxy mycolic acid synthase 1 OS=Mycolicibacterium smegmatis (strain ATCC 700084 / mc(2)155) OX=246196 GN=MSMEG_0913 PE=3 SV=1	0	204.22	70	22	446	21	1	290	33	5.06	163.12	192.49	282.29	217.94	251.24	219.1	14	14	18	18	21	17
High	Master Protein	A0QNZ3	3-hydroxyacyl-CoA dehydrogenase OS=Mycolicibacterium smegmatis (strain ATCC 700084 / mc(2)155) OX=246196 GN=MSMEG_0216 PE=4 SV=1	0	190.844	84	20	357	20	1	264	27	5.33	161.92	98.74	99.28	152.88	132.98	139.58	13	15	14	15	17	14
High	Master Protein	A0R421	Citrate synthase (unknown stereospecificity) OS=Mycolicibacterium smegmatis (strain ATCC 700084 / mc(2)155) OX=246196 GN=MSMEG_5676 PE=3 SV=1	0	166.362	51	15	383	14	1	377	40.3	5.31	161.16	211.62	248.96	255.02	302.86	252.84	10	8	8	12	9	10
High	Master Protein	A0QSH8	Adenylate kinase OS=Mycolicibacterium smegmatis (strain ATCC 700084 / mc(2)155) OX=246196 GN=adk PE=1 SV=1	0	176.116	85	19	283	19	1	181	19.9	4.89	159.01	123.67	126.9	124.65	137.92	119.63	18	15	14	14	14	14
High	Master Protein	O68956	Glutamine--fructose-6-phosphate aminotransferase [isomerizing] OS=Mycolicibacterium smegmatis (strain ATCC 700084 / mc(2)155) OX=246196 GN=glmS PE=3 SV=3	0	111.786	36	18	302	18	1	628	67.9	5.48	157.44	104.46	119.55	72.54	86.9	107.97	13	9	8	10	7	12
High	Master Protein	A0R618	Long-chain-fatty-acid--AMP ligase FadD32 OS=Mycolicibacterium smegmatis (strain ATCC 700084 / mc(2)155) OX=246196 GN=fadD32 PE=1 SV=1	0	249.062	54	27	330	27	1	630	68.2	5.77	157.1	138.14	144.78	166.3	169.22	154.37	22	23	24	22	25	20
High	Master Protein	A0QSR5	Glutamate decarboxylase OS=Mycolicibacterium smegmatis (strain ATCC 700084 / mc(2)155) OX=246196 GN=MSMEG_1574 PE=3 SV=1	0	280.582	58	25	309	25	1	459	50.7	5.11	155.28	170.03	167.91	165.27	123.21	162.29	22	20	21	21	21	20
High	Master Protein	A0R1W8	Ribonuclease PH OS=Mycolicibacterium smegmatis (strain ATCC 700084 / mc(2)155) OX=246196 GN=rph PE=1 SV=1	0	86.225	58	13	263	13	1	259	27.4	5.26	154.98	139.39	147.43	164.56	153.21	151.48	8	7	6	9	10	6
High	Master Protein	A0QU52	Alcohol dehydrogenase OS=Mycolicibacterium smegmatis (strain ATCC 700084 / mc(2)155) OX=246196 GN=MSMEG_2079 PE=4 SV=1	0	151.875	70	16	307	16	1	332	33.9	5.3	154	103	127.38	160.68	144.73	143.03	13	13	13	14	14	14
High	Master Protein	A0R0G8	Amidase OS=Mycolicibacterium smegmatis (strain ATCC 700084 / mc(2)155) OX=246196 GN=MSMEG_4381 PE=4 SV=1	0	169.697	60	13	273	13	1	337	36	4.72	153.15	124.9	94.95	177.54	154.63	134.51	13	11	10	11	11	10
High	Master Protein	A0QV14	Pyruvate carboxylase OS=Mycolicibacterium smegmatis (strain ATCC 700084 / mc(2)155) OX=246196 GN=pyc PE=4 SV=1	0	360.089	50	45	412	45	1	1127	120.7	5.35	152.42	189.63	178.67	195.43	194.82	203.13	31	29	24	29	31	32
High	Master Protein	A0R095	zf-RING_7 domain-containing protein OS=Mycolicibacterium smegmatis (strain ATCC 700084 / mc(2)155) OX=246196 GN=MSMEG_4306 PE=1 SV=1	0	211.723	76	20	478	20	1	242	27.1	5	152.17	303.85	318.16	277.88	336.39	316.72	17	13	16	16	15	18
High	Master Protein	A0R1A7	Ribose 5-phosphate isomerase OS=Mycolicibacterium smegmatis (strain ATCC 700084 / mc(2)155) OX=246196 GN=MSMEG_4684 PE=3 SV=1	0	98.356	55	8	381	8	1	159	17	5.17	151.66	148.69	147.97	180.53	176.17	165.32	7	7	8	8	8	8
High	Master Protein	A0QYQ7	CTP synthase OS=Mycolicibacterium smegmatis (strain ATCC 700084 / mc(2)155) OX=246196 GN=pyrG PE=1 SV=1	0	228.984	69	24	503	24	1	590	64.2	5.64	151.6	194.25	196.93	250.66	158.59	220.29	20	21	21	22	16	20
High	Master Protein	A0QS62	50S ribosomal protein L10 OS=Mycolicibacterium smegmatis (strain ATCC 700084 / mc(2)155) OX=246196 GN=rplJ PE=1 SV=1	0	135.671	69	15	427	15	1	175	18	9.01	151.04	183.45	249.68	188.62	225.18	216.35	12	12	14	12	14	12
High	Master Protein	A0QXB9	Response regulator OS=Mycolicibacterium smegmatis (strain ATCC 700084 / mc(2)155) OX=246196 GN=MSMEG_3246 PE=4 SV=1	0	147.842	70	14	421	14	1	208	23.2	4.98	150.91	181.64	203.08	187.34	223.57	188.56	11	10	13	10	14	12
High	Master Protein	A0QRA5	ABC-type molybdenum transport system, ATPase component OS=Mycolicibacterium smegmatis (strain ATCC 700084 / mc(2)155) OX=246196 GN=MSMEG_1046 PE=4 SV=1	0	240.45	76	16	384	16	1	282	30.6	5.19	150.88	231.3	240.85	214.61	223.47	231.11	12	14	11	12	11	12
High	Master Protein	A0QVZ1	Soluble pyridine nucleotide transhydrogenase OS=Mycolicibacterium smegmatis (strain ATCC 700084 / mc(2)155) OX=246196 GN=sthA PE=3 SV=1	0	160.718	54	20	252	20	1	471	50.5	5.88	149.94	132.77	101.39	139.49	172.53	107.51	16	16	14	16	19	15
High	Master Protein	A0R472	Probable allantoicase OS=Mycolicibacterium smegmatis (strain ATCC 700084 / mc(2)155) OX=246196 GN=alc PE=3 SV=1	0	104.113	61	15	328	15	1	320	35.4	5.86	148.95	153.61	94.45	138.22	103.98	135.55	13	13	13	15	11	12
High	Master Protein	A0QW02	RNA polymerase sigma factor SigA OS=Mycolicibacterium smegmatis (strain ATCC 700084 / mc(2)155) OX=246196 GN=sigA PE=1 SV=1	0	193.364	42	25	417	25	1	466	51.5	4.84	147.86	163.11	201.74	176.71	195.06	219.05	20	19	20	20	21	20
High	Master Protein	A0R656	HTH cro/C1-type domain-containing protein OS=Mycolicibacterium smegmatis (strain ATCC 700084 / mc(2)155) OX=246196 GN=MSMEG_6431 PE=4 SV=1	0	159.462	74	13	276	13	1	142	16	8.41	147.57	124.66	134.99	146.45	113.5	116.65	10	11	12	11	13	12
High	Master Protein	A0R7I9	Thioredoxin reductase OS=Mycolicibacterium smegmatis (strain ATCC 700084 / mc(2)155) OX=246196 GN=trxB PE=1 SV=1	0	128.986	60	12	284	12	1	311	33.5	4.86	146.73	121.46	123.02	138.42	145.85	146.43	10	10	9	9	9	9
High	Master Protein	A0QQ62	Oligopeptide transport ATP-binding protein OppD OS=Mycolicibacterium smegmatis (strain ATCC 700084 / mc(2)155) OX=246196 GN=MSMEG_0640 PE=4 SV=1	0	221.136	67	22	344	22	1	328	36	5.21	146.7	162.27	145.05	158.41	176	143.95	17	16	18	20	14	16
High	Master Protein	A0QSL0	Thioredoxin reductase OS=Mycolicibacterium smegmatis (strain ATCC 700084 / mc(2)155) OX=246196 GN=MSMEG_1516 PE=4 SV=1	0	180.176	49	22	438	22	1	552	59.7	5.07	145.22	169.1	190.04	178.01	178.05	190	15	17	19	18	16	17
High	Master Protein	A0QR08	Pyrroline-5-carboxylate reductase OS=Mycolicibacterium smegmatis (strain ATCC 700084 / mc(2)155) OX=246196 GN=proC PE=3 SV=1	0	172.183	56	11	388	11	1	286	29	4.93	144.82	171.71	236.83	240.22	249.03	205.02	8	8	8	10	9	8
High	Master Protein	A0QWG2	Threonine--tRNA ligase OS=Mycolicibacterium smegmatis (strain ATCC 700084 / mc(2)155) OX=246196 GN=thrS PE=3 SV=1	0	238.959	53	33	442	33	1	684	77	5.35	143.63	181.34	194.48	176.71	216.93	230.45	28	27	27	22	24	21
High	Master Protein	A0QQ22	Acyl-CoA synthase OS=Mycolicibacterium smegmatis (strain ATCC 700084 / mc(2)155) OX=246196 GN=MSMEG_0599 PE=4 SV=1	0	160.319	47	19	287	19	1	548	59.2	7.06	143.37	65.59	61.62	121.92	73.87	150.64	17	13	14	16	14	17
High	Master Protein	A0R637	Uncharacterized protein OS=Mycolicibacterium smegmatis (strain ATCC 700084 / mc(2)155) OX=246196 GN=MSMEG_6412 PE=4 SV=1	0	110.283	53	9	313	9	1	272	29.4	4.6	142.28	154.99	164.65	165.4	142.63	180.62	7	6	7	7	5	9
High	Master Protein	A0R5V9	Uncharacterized protein OS=Mycolicibacterium smegmatis (strain ATCC 700084 / mc(2)155) OX=246196 GN=MSMEG_6329 PE=4 SV=1	0	100.166	65	8	235	8	1	171	18.8	5.58	140.66	107.27	88.15	118.55	66.36	56.03	6	6	8	8	8	8
High	Master Protein	A0QQA3	SnoaL-like domain-containing protein OS=Mycolicibacterium smegmatis (strain ATCC 700084 / mc(2)155) OX=246196 GN=MSMEG_0683 PE=4 SV=1	0	36.893	41	3	92	3	1	122	12.7	4.53	140.29	56.89	14.53	60.5	22.72	27.24	3	3	2	2	2	2
High	Master Protein	A0QYF7	Glycine dehydrogenase (decarboxylating) OS=Mycolicibacterium smegmatis (strain ATCC 700084 / mc(2)155) OX=246196 GN=gcvP PE=3 SV=1	0	270.696	44	30	303	30	1	946	100.8	5.45	140.22	97.53	115.89	125.04	144.8	116.99	23	19	21	21	24	19
High	Master Protein	A0R0W9	Trehalase OS=Mycolicibacterium smegmatis (strain ATCC 700084 / mc(2)155) OX=246196 GN=MSMEG_4535 PE=1 SV=1	0	199.755	46	25	309	25	1	668	74.6	5.73	140.13	126.38	126.65	138.58	143.04	118.06	17	15	15	17	19	16
High	Master Protein	A0R2V7	Serine hydroxymethyltransferase OS=Mycolicibacterium smegmatis (strain ATCC 700084 / mc(2)155) OX=246196 GN=glyA PE=1 SV=1	0	300.995	68	23	388	23	1	490	51.9	5.67	139.89	151.8	175.38	183.85	232.56	171.42	18	16	19	17	17	16
High	Master Protein	A0QWV0	Riboflavin biosynthesis protein RibBA OS=Mycolicibacterium smegmatis (strain ATCC 700084 / mc(2)155) OX=246196 GN=ribBA PE=3 SV=1	0	187.987	58	18	261	18	1	439	47.9	5.33	139.61	142.2	144.75	134.59	115.53	141.17	15	12	13	14	13	14
High	Master Protein	A0QSL7	30S ribosomal protein S4 OS=Mycolicibacterium smegmatis (strain ATCC 700084 / mc(2)155) OX=246196 GN=rpsD PE=1 SV=1	0	153.776	80	23	313	23	1	201	23.4	10.1	136.55	139.01	134.23	118.69	124.35	135.43	17	18	21	18	23	20
High	Master Protein	A0QQC9	Protein GrpE OS=Mycolicibacterium smegmatis (strain ATCC 700084 / mc(2)155) OX=246196 GN=grpE PE=3 SV=1	0	181.246	81	13	207	13	1	216	23	4.61	136.28	135.89	170.12	106.86	138.74	121.19	11	11	13	9	9	11
High	Master Protein	A0QZG2	N-carbamoyl-L-amino acid amidohydrolase OS=Mycolicibacterium smegmatis (strain ATCC 700084 / mc(2)155) OX=246196 GN=MSMEG_4014 PE=3 SV=1	0	85.588	26	6	175	6	1	431	46.2	5.12	134.91	161.98	92.5	93.46	44.51	60.1	4	5	4	4	3	3
High	Master Protein	A0QUY9	3-isopropylmalate dehydratase large subunit OS=Mycolicibacterium smegmatis (strain ATCC 700084 / mc(2)155) OX=246196 GN=leuC PE=3 SV=1	0	231.153	56	19	325	19	1	484	51.4	5.63	134.83	149.84	142.18	154.92	131.22	184.94	16	17	17	17	16	17
High	Master Protein	A0QWQ9	Chorismate synthase OS=Mycolicibacterium smegmatis (strain ATCC 700084 / mc(2)155) OX=246196 GN=aroC PE=3 SV=1	0	226.523	50	17	368	17	1	399	41.9	5.44	133.48	144.92	194.3	191.59	214.5	202.72	14	12	12	14	15	14
High	Master Protein	A0QU53	Putative acyl-CoA dehydrogenase OS=Mycolicibacterium smegmatis (strain ATCC 700084 / mc(2)155) OX=246196 GN=MSMEG_2080 PE=3 SV=1	0	164.108	62	19	346	19	1	406	43.5	5.35	133.23	116.13	137.23	201.83	243.79	173.42	15	12	14	17	13	12
High	Master Protein	A0QNN8	Proton-translocating NAD(P)(+) transhydrogenase OS=Mycolicibacterium smegmatis (strain ATCC 700084 / mc(2)155) OX=246196 GN=pntA PE=3 SV=1	0	161.385	40	16	272	16	1	513	52.7	5.73	132.86	108.94	163.48	161.78	135.04	157.04	13	13	13	13	15	13
High	Master Protein	A0QZ47	Proteasome subunit beta OS=Mycolicibacterium smegmatis (strain ATCC 700084 / mc(2)155) OX=246196 GN=prcB PE=1 SV=2	0	137.788	68	16	321	16	1	303	32.1	4.83	132.51	179.92	183.3	167.85	124.4	158.42	14	15	12	16	16	15
High	Master Protein	A0R006	Cell wall synthesis protein Wag31 OS=Mycolicibacterium smegmatis (strain ATCC 700084 / mc(2)155) OX=246196 GN=wag31 PE=1 SV=1	0	215.177	78	19	330	19	1	272	29.5	4.75	132.39	108.54	137.62	138.5	108.83	140.09	17	17	17	17	18	17
High	Master Protein	A0R2K7	Putative pterin-4-alpha-carbinolamine dehydratase OS=Mycolicibacterium smegmatis (strain ATCC 700084 / mc(2)155) OX=246196 GN=MSMEG_5150 PE=1 SV=1	0	68.694	64	8	137	8	1	94	10.4	5.21	131.88	69.18	29.7	31.69	57.89	24.41	5	5	5	6	8	6
High	Master Protein	A0QXC6	Uncharacterized protein OS=Mycolicibacterium smegmatis (strain ATCC 700084 / mc(2)155) OX=246196 GN=MSMEG_3253 PE=4 SV=1	0	94.404	53	14	256	14	1	295	31.9	5.87	131.35	173.45	169.2	94.28	67.47	91.09	9	11	8	10	5	6
High	Master Protein	A0QUY7	Glutamate--tRNA ligase OS=Mycolicibacterium smegmatis (strain ATCC 700084 / mc(2)155) OX=246196 GN=gltX PE=1 SV=1	0	237.35	64	29	339	29	1	486	54	5.21	130.8	161.71	141.67	166.94	125.5	163.28	23	25	23	23	20	25
High	Master Protein	A0R4H4	KsdD-like steroid dehydrogenase MSMEG_5835 OS=Mycolicibacterium smegmatis (strain ATCC 700084 / mc(2)155) OX=246196 GN=MSMEG_5835 PE=1 SV=1	0	170.412	43	18	379	18	1	547	59	7.28	130.54	195.16	133.09	290.77	175.46	284.18	12	10	16	15	14	13
High	Master Protein	A0QNJ7	CbiA domain-containing protein OS=Mycolicibacterium smegmatis (strain ATCC 700084 / mc(2)155) OX=246196 GN=MSMEG_0067 PE=4 SV=1	0	308.187	73	25	293	25	1	474	50.9	6.32	130.06	156.98	157.14	153.46	165.28	148.11	19	22	22	18	22	19
High	Master Protein	A0QUE0	DNA helicase OS=Mycolicibacterium smegmatis (strain ATCC 700084 / mc(2)155) OX=246196 GN=MSMEG_2174 PE=1 SV=1	0	164.402	44	24	180	24	1	736	81.1	4.86	129.86	73.95	68.46	95.15	79.88	67.93	21	18	15	14	10	15
High	Master Protein	Q3L887	Broad-specificity linear acyl-CoA dehydrogenase FadE5 OS=Mycolicibacterium smegmatis (strain ATCC 700084 / mc(2)155) OX=246196 GN=fadE5 PE=1 SV=1	0	237.341	54	29	371	29	1	611	66.5	5.15	129.26	135.98	164.76	184.44	205.44	182.96	18	19	22	21	24	22
High	Master Protein	A0QT08	Succinate dehydrogenase flavoprotein subunit OS=Mycolicibacterium smegmatis (strain ATCC 700084 / mc(2)155) OX=246196 GN=sdhA PE=1 SV=1	0	180.319	54	25	366	25	1	584	64.4	5.92	129.18	126.19	157.59	165.86	143.21	185.12	19	21	20	22	15	21
High	Master Protein	A0QSF9	50S ribosomal protein L14 OS=Mycolicibacterium smegmatis (strain ATCC 700084 / mc(2)155) OX=246196 GN=rplN PE=1 SV=1	0	92.823	66	13	427	13	1	122	13.4	10.05	128.39	180.25	219.89	199.15	264.97	201.47	6	6	9	9	11	11
High	Master Protein	A0R6Q0	Uncharacterized protein MSMEG_6630 OS=Mycolicibacterium smegmatis (strain ATCC 700084 / mc(2)155) OX=246196 GN=MSMEG_6630 PE=1 SV=1	0	112.095	89	14	328	14	1	116	12.4	5.47	127.13	146.14	113.09	87.58	90.57	80.2	7	9	8	7	11	7
High	Master Protein	A0QW06	Uncharacterized protein OS=Mycolicibacterium smegmatis (strain ATCC 700084 / mc(2)155) OX=246196 GN=MSMEG_2763 PE=4 SV=1	0	92.866	69	5	113	5	1	100	10.9	4.45	126.47	82.49	81.31	66.5	73.43	45.84	4	4	4	4	4	5
High	Master Protein	A0QVR7	HpcH/HpaI aldolase/citrate lyase family protein, putative OS=Mycolicibacterium smegmatis (strain ATCC 700084 / mc(2)155) OX=246196 GN=MSMEG_2667 PE=4 SV=1	0	179.372	67	17	226	17	1	306	33.2	5	126.44	121.31	101.11	97.16	116.48	75.36	14	12	12	15	15	15
High	Master Protein	A0QU07	Oxidoreductase, zinc-binding dehydrogenase family protein OS=Mycolicibacterium smegmatis (strain ATCC 700084 / mc(2)155) OX=246196 GN=MSMEG_2033 PE=4 SV=1	0	83.494	46	12	287	12	1	323	33.4	5	125.96	111.45	116.32	129.26	152.02	155.67	9	7	7	8	11	8
High	Master Protein	A0QWS4	Carbamoyl-phosphate synthase small chain OS=Mycolicibacterium smegmatis (strain ATCC 700084 / mc(2)155) OX=246196 GN=carA PE=3 SV=1	0	70.571	40	11	253	11	1	382	40.6	5.9	125.65	140.88	140.92	115.67	130.85	152.52	10	8	8	9	7	10
High	Master Protein	A0QWX6	6-phosphogluconolactonase OS=Mycolicibacterium smegmatis (strain ATCC 700084 / mc(2)155) OX=246196 GN=pgl PE=1 SV=1	0	130.039	59	16	383	16	1	244	25.6	4.81	125.21	138.2	120.87	173.98	204.59	181.23	13	15	12	11	14	12
High	Master Protein	A0QY21	6-aminohexanoate-cyclic-dimer hydrolase OS=Mycolicibacterium smegmatis (strain ATCC 700084 / mc(2)155) OX=246196 GN=MSMEG_3505 PE=4 SV=1	0	138.786	39	15	197	15	1	490	50	5.05	125.13	95.4	52.2	78.25	72.38	63.79	11	12	9	12	13	11
High	Master Protein	A0QUA6	Phosphoglucomutase, alpha-D-glucose phosphate-specific OS=Mycolicibacterium smegmatis (strain ATCC 700084 / mc(2)155) OX=246196 GN=pgm PE=3 SV=1	0	219.972	58	26	221	26	1	544	57.9	5.29	124.92	114.64	122.08	104.91	108.29	117.36	20	18	20	15	14	18
High	Master Protein	A0QY89	TPR domain protein OS=Mycolicibacterium smegmatis (strain ATCC 700084 / mc(2)155) OX=246196 GN=MSMEG_3574 PE=4 SV=1	0	143.154	44	20	231	20	1	533	58.7	5.4	124.69	99.47	109.9	101.16	138.37	80.88	16	16	13	16	16	15
High	Master Protein	A0QSD8	50S ribosomal protein L16 OS=Mycolicibacterium smegmatis (strain ATCC 700084 / mc(2)155) OX=246196 GN=rplP PE=1 SV=1	0	37.026	47	4	215	4	1	138	15.7	10.52	124.3	82.11	128.05	139.49	170.7	120.8	4	4	4	4	4	4
High	Master Protein	A0QV10	Uncharacterized oxidoreductase MSMEG_2408/MSMEI_2347 OS=Mycolicibacterium smegmatis (strain ATCC 700084 / mc(2)155) OX=246196 GN=MSMEG_2408 PE=1 SV=1	0	107.38	71	14	244	14	1	275	30.2	5.22	124.16	108.58	98.56	100.52	103.94	115.73	11	10	10	11	11	11
High	Master Protein	A0QYD4	Short chain dehydrogenase OS=Mycolicibacterium smegmatis (strain ATCC 700084 / mc(2)155) OX=246196 GN=MSMEG_3619 PE=4 SV=1	0	100.185	74	14	347	14	1	223	23.5	5.27	122.23	139.71	169.36	162.86	153.04	144.23	10	11	11	13	14	11
High	Master Protein	A0QSP8	50S ribosomal protein L13 OS=Mycolicibacterium smegmatis (strain ATCC 700084 / mc(2)155) OX=246196 GN=rplM PE=1 SV=1	0	89.175	76	9	309	9	1	147	16.1	9.95	122.04	112.51	127.01	161.52	138.39	167.98	7	8	8	7	8	7
High	Master Protein	A0QYE0	Urease subunit alpha OS=Mycolicibacterium smegmatis (strain ATCC 700084 / mc(2)155) OX=246196 GN=ureC PE=3 SV=1	0	246.851	49	20	295	20	1	577	60.8	5.73	121.96	184.53	155.13	160.88	147.01	152.14	15	14	14	12	14	14
High	Master Protein	A0QNH8	Pyridoxamine 5'-phosphate oxidase family protein OS=Mycolicibacterium smegmatis (strain ATCC 700084 / mc(2)155) OX=246196 GN=MSMEG_0048 PE=4 SV=1	0	46.297	37	5	285	5	1	167	18.9	5.95	121.6	122.46	110.34	128.75	83.1	136.68	4	3	3	3	5	3
High	Master Protein	A0R051	Cytochrome bc1 complex Rieske iron-sulfur subunit OS=Mycolicibacterium smegmatis (strain ATCC 700084 / mc(2)155) OX=246196 GN=MSMEG_4262 PE=1 SV=1	0	300.2	64	28	275	28	1	408	44.8	6.57	121.51	128.06	146	138.88	144.82	133.73	22	20	24	19	21	20
High	Master Protein	A0QWZ9	FeS assembly protein SufB OS=Mycolicibacterium smegmatis (strain ATCC 700084 / mc(2)155) OX=246196 GN=sufB PE=3 SV=1	0	181.21	43	16	245	16	1	477	52.7	5.19	121.31	127.12	126.24	127.12	104.36	119.1	13	14	11	13	13	13
High	Master Protein	A0R6I9	N-acetyltransferase domain-containing protein OS=Mycolicibacterium smegmatis (strain ATCC 700084 / mc(2)155) OX=246196 GN=MSMEG_6565 PE=4 SV=1	0	85.863	68	14	138	14	1	229	24.5	5.08	121.27	46.6	21.89	52.89	40.82	32.01	9	9	8	8	5	5
High	Master Protein	A0R566	Carbonic anhydrase OS=Mycolicibacterium smegmatis (strain ATCC 700084 / mc(2)155) OX=246196 GN=cynT PE=1 SV=1	0	147.169	81	10	363	10	1	206	21.7	6.28	118.71	160.01	251.04	210.4	305.77	191.53	9	9	10	8	9	8
High	Master Protein	A0QSL1	Spfh domain/band 7 family protein, putative OS=Mycolicibacterium smegmatis (strain ATCC 700084 / mc(2)155) OX=246196 GN=MSMEG_1517 PE=4 SV=1	0	295.559	59	29	402	29	1	526	54.6	4.97	118.44	127.28	189.6	216.15	252.7	254.28	17	15	20	24	24	22
High	Master Protein	A0QWX4	Phosphoenolpyruvate carboxylase OS=Mycolicibacterium smegmatis (strain ATCC 700084 / mc(2)155) OX=246196 GN=ppc PE=1 SV=1	0	320.175	51	39	265	39	1	933	103.3	5.71	118.33	86.33	108.97	140.83	159.77	124.78	25	25	24	28	28	28
High	Master Protein	A0QV09	Uncharacterized oxidoreductase MSMEG_2407/MSMEI_2346 OS=Mycolicibacterium smegmatis (strain ATCC 700084 / mc(2)155) OX=246196 GN=MSMEG_2407 PE=1 SV=1	0	117.351	58	14	295	14	1	283	29.9	4.7	118.32	129.5	113.75	135.96	105.98	157.12	13	13	14	13	13	13
High	Master Protein	A0R0W7	Sulfate-binding protein OS=Mycolicibacterium smegmatis (strain ATCC 700084 / mc(2)155) OX=246196 GN=MSMEG_4533 PE=4 SV=1	0	234.145	68	21	211	21	1	349	36.7	4.94	118.15	115.49	69.2	124.2	166.33	117.64	15	16	14	15	16	16
High	Master Protein	A0QQ65	Extracellular solute-binding protein, family protein 5, putative OS=Mycolicibacterium smegmatis (strain ATCC 700084 / mc(2)155) OX=246196 GN=MSMEG_0643 PE=4 SV=1	0	152.798	38	18	136	18	1	551	60.5	4.73	117.64	6.54	14.91	34.99	98.99	48.43	16	4	4	10	15	11
High	Master Protein	A0QT01	Taurine-pyruvate aminotransferase OS=Mycolicibacterium smegmatis (strain ATCC 700084 / mc(2)155) OX=246196 GN=MSMEG_1662 PE=3 SV=1	0	108.493	39	17	328	17	1	461	50	5.38	117.41	134.07	164.6	164.76	106.55	155.4	15	13	15	13	13	14
High	Master Protein	A0QXD0	Xylulose kinase OS=Mycolicibacterium smegmatis (strain ATCC 700084 / mc(2)155) OX=246196 GN=xylB PE=3 SV=1	0	127.611	48	16	261	16	1	462	47.5	4.81	117.02	107.01	98.5	109.57	72.68	135.7	16	15	15	14	13	13
High	Master Protein	A0QP32	Phosphoenolpyruvate carboxykinase [GTP] OS=Mycolicibacterium smegmatis (strain ATCC 700084 / mc(2)155) OX=246196 GN=pckG PE=1 SV=1	0	217.272	57	26	398	26	1	608	67.3	4.97	116.41	151.63	231.66	124.79	252.8	146.51	21	21	21	20	20	20
High	Master Protein	A0R1G3	Clavaldehyde dehydrogenase OS=Mycolicibacterium smegmatis (strain ATCC 700084 / mc(2)155) OX=246196 GN=MSMEG_4742 PE=4 SV=1	0	104.574	50	11	377	11	1	258	27.2	5.47	116.04	159.81	253.33	207.62	261.7	173.88	9	10	9	8	10	8
High	Master Protein	A0R069	Probable cytosol aminopeptidase OS=Mycolicibacterium smegmatis (strain ATCC 700084 / mc(2)155) OX=246196 GN=pepA PE=3 SV=1	0	143.589	43	19	429	19	1	519	53.7	6.92	115.41	130.75	229.71	187.97	245.03	188.7	15	15	14	17	17	15
High	Master Protein	A0QT69	Dihydrolipoamide dehydrogenase OS=Mycolicibacterium smegmatis (strain ATCC 700084 / mc(2)155) OX=246196 GN=MSMEG_1735 PE=3 SV=1	0	213.08	50	17	254	17	1	471	49	5.59	115.26	120.55	130.02	148	183.92	134.24	14	14	16	13	15	14
High	Master Protein	A0QW14	Trk system potassium uptake protein TrkA OS=Mycolicibacterium smegmatis (strain ATCC 700084 / mc(2)155) OX=246196 GN=MSMEG_2771 PE=4 SV=1	0	72.381	56	13	173	13	1	224	23.9	5.48	115.03	69.57	33.26	96.18	47.82	94.07	8	9	10	12	10	9
High	Master Protein	A0QNF5	Cell wall synthesis protein CwsA OS=Mycolicibacterium smegmatis (strain ATCC 700084 / mc(2)155) OX=246196 GN=cwsA PE=1 SV=1	0	93.724	59	8	380	8	1	136	14.4	11.6	114.94	172.35	240.28	189.27	231.24	217.98	6	6	6	5	7	5
High	Master Protein	A0QXA1	Ferredoxin-dependent glutamate synthase 1 OS=Mycolicibacterium smegmatis (strain ATCC 700084 / mc(2)155) OX=246196 GN=MSMEG_3225 PE=3 SV=1	0	333.264	39	42	316	41	1	1518	164.2	5.82	114.39	119.92	131.4	179.49	182.53	174.56	27	27	22	28	26	28
High	Master Protein	A0R0B5	3-oxoacyl-[acyl-carrier-protein] synthase 2 OS=Mycolicibacterium smegmatis (strain ATCC 700084 / mc(2)155) OX=246196 GN=MSMEG_4328 PE=3 SV=1	0	186.227	56	16	271	16	1	417	43.7	5.47	113.38	187.1	142.45	161.28	163.64	174.34	12	11	7	11	10	11
High	Master Protein	A0R0R9	Glycine--tRNA ligase OS=Mycolicibacterium smegmatis (strain ATCC 700084 / mc(2)155) OX=246196 GN=glyS PE=3 SV=1	0	168.637	56	23	309	23	1	461	52.3	5.69	112.82	115.37	137.89	141.95	145.34	147.82	18	18	16	19	16	17
High	Master Protein	A0QYD3	Alanine and proline-rich secreted protein Apa OS=Mycolicibacterium smegmatis (strain ATCC 700084 / mc(2)155) OX=246196 GN=MSMEG_3618 PE=3 SV=1	0	163.043	29	11	210	11	1	353	35.5	4.68	112.48	112.67	29.92	137.93	153.16	128.45	9	9	6	9	9	8
High	Master Protein	A0QTF2	N5-carboxyaminoimidazole ribonucleotide synthase OS=Mycolicibacterium smegmatis (strain ATCC 700084 / mc(2)155) OX=246196 GN=purK PE=3 SV=1	0	166.273	59	14	243	14	1	408	43.8	5.63	112.08	123.8	149.96	149.21	121.76	167.78	14	13	14	14	13	14
High	Master Protein	A0QSP9	30S ribosomal protein S9 OS=Mycolicibacterium smegmatis (strain ATCC 700084 / mc(2)155) OX=246196 GN=rpsI PE=1 SV=1	0	93.606	69	13	293	13	1	150	16.8	10.04	112.03	127.01	158.76	106.98	213.48	148.42	10	9	10	11	13	11
High	Master Protein	A0R151	50S ribosomal protein L21 OS=Mycolicibacterium smegmatis (strain ATCC 700084 / mc(2)155) OX=246196 GN=rplU PE=1 SV=1	0	59.212	50	5	283	5	1	103	11	9.91	111.66	149.31	192.84	143.59	183.81	153.86	3	3	4	4	5	4
High	Master Protein	A0QSB2	Glyoxalase family protein OS=Mycolicibacterium smegmatis (strain ATCC 700084 / mc(2)155) OX=246196 GN=MSMEG_1417 PE=4 SV=1	0	196.994	50	23	196	23	1	427	45.1	4.96	111.5	113.99	67.34	94.44	89.33	71.33	19	22	16	18	17	12
High	Master Protein	A0R7F9	30S ribosomal protein S6 OS=Mycolicibacterium smegmatis (strain ATCC 700084 / mc(2)155) OX=246196 GN=rpsF PE=1 SV=1	0	96.91	76	8	313	8	1	90	10.2	6.55	111.42	138.19	150.46	134.49	323.05	100.83	7	7	7	7	8	7
High	Master Protein	A0QYE8	IMP dehydrogenase family protein OS=Mycolicibacterium smegmatis (strain ATCC 700084 / mc(2)155) OX=246196 GN=MSMEG_3634 PE=3 SV=1	0	153.671	59	21	333	21	1	478	49.6	5.62	111.05	128.04	156.51	153.67	228.97	90.35	20	18	17	15	13	14
High	Master Protein	A0R1B0	Cytosine deaminase OS=Mycolicibacterium smegmatis (strain ATCC 700084 / mc(2)155) OX=246196 GN=MSMEG_4687 PE=4 SV=1	0	95.293	85	8	179	8	1	146	15.8	4.73	110.06	126.1	63.38	88.12	52.29	90.15	5	6	6	5	7	6
High	Master Protein	A0QYC2	D-threitol dehydrogenase OS=Mycolicibacterium smegmatis (strain ATCC 700084 / mc(2)155) OX=246196 GN=dthD PE=1 SV=1	0	56.758	56	8	202	8	1	260	26.3	5.06	109.6	85.96	125.47	111.54	128.15	158.58	6	7	7	7	7	7
High	Master Protein	A0QNG2	Non-specific serine/threonine protein kinase OS=Mycolicibacterium smegmatis (strain ATCC 700084 / mc(2)155) OX=246196 GN=pknA PE=4 SV=1	0	87.543	34	11	368	11	1	419	44.6	9.69	109.5	91.28	68.92	133.68	93.86	133.7	8	8	8	8	7	9
High	Master Protein	A0QWX8	Glucose-6-phosphate 1-dehydrogenase OS=Mycolicibacterium smegmatis (strain ATCC 700084 / mc(2)155) OX=246196 GN=zwf PE=3 SV=1	0	241.94	54	24	307	24	1	516	57.9	5.41	109.42	152.11	153.97	154.87	146.52	135.74	18	17	20	20	18	20
High	Master Protein	A0QU88	Glucosamine-6-phosphate deaminase OS=Mycolicibacterium smegmatis (strain ATCC 700084 / mc(2)155) OX=246196 GN=nagB PE=1 SV=1	0	100.626	57	9	277	9	1	261	28	5.77	108.95	192.04	159.28	170.02	167.84	172.04	8	8	9	9	8	9
High	Master Protein	A0QWJ5	Adenine phosphoribosyltransferase OS=Mycolicibacterium smegmatis (strain ATCC 700084 / mc(2)155) OX=246196 GN=apt PE=1 SV=1	0	57.604	66	8	271	8	1	180	18.4	5.33	108.62	148.65	133.64	156.85	140.03	150.34	8	8	7	8	6	8
High	Master Protein	A0QYA9	Anthranilate dioxygenase reductase OS=Mycolicibacterium smegmatis (strain ATCC 700084 / mc(2)155) OX=246196 GN=MSMEG_3594 PE=4 SV=1	0	131.339	58	14	250	14	1	409	42.9	4.84	108.57	105.78	126.52	136.14	147.35	158.94	9	10	10	13	10	7
High	Master Protein	A0QPV4	Putative acyl-CoA dehydrogenase OS=Mycolicibacterium smegmatis (strain ATCC 700084 / mc(2)155) OX=246196 GN=MSMEG_0531 PE=3 SV=1	0	165.447	54	18	279	17	1	403	43.9	5.63	108.41	117.12	109.88	120.18	144.33	125.87	14	17	16	15	16	16
High	Master Protein	A0QWW4	Triosephosphate isomerase OS=Mycolicibacterium smegmatis (strain ATCC 700084 / mc(2)155) OX=246196 GN=tpiA PE=3 SV=1	0	149.326	64	14	392	14	1	261	27.4	5.78	108.4	178.17	162.03	157.47	184.87	156.52	10	14	12	12	13	10
High	Master Protein	A0QU87	Beta-glucoside-specific EII permease OS=Mycolicibacterium smegmatis (strain ATCC 700084 / mc(2)155) OX=246196 GN=MSMEG_2117 PE=4 SV=1	0	70.455	52	5	251	5	1	156	15.8	4.98	108.4	104.79	123.41	116.1	112.99	138.73	5	4	3	4	3	4
High	Master Protein	A0R5G1	Acetyl-coenzyme A synthetase OS=Mycolicibacterium smegmatis (strain ATCC 700084 / mc(2)155) OX=246196 GN=acsA PE=3 SV=1	0	199.369	28	27	247	27	1	940	99.9	7.08	108.08	115.26	105.14	131.46	91.19	114.52	20	19	17	19	21	16
High	Master Protein	A0QQK7	Thiamine-phosphate synthase OS=Mycolicibacterium smegmatis (strain ATCC 700084 / mc(2)155) OX=246196 GN=thiE PE=3 SV=1	0	141.824	64	10	283	10	1	227	23.9	5.52	107	148.26	187.72	140.5	196.45	125.05	8	8	9	8	7	8
High	Master Protein	A0R155	Valine--tRNA ligase OS=Mycolicibacterium smegmatis (strain ATCC 700084 / mc(2)155) OX=246196 GN=valS PE=3 SV=1	0	267.41	41	27	270	27	1	872	96.7	5.3	106.8	115.08	120.19	152.44	115.88	117.99	19	17	20	20	20	18
High	Master Protein	A0QWL3	Putative periplasmic binding protein OS=Mycolicibacterium smegmatis (strain ATCC 700084 / mc(2)155) OX=246196 GN=MSMEG_2982 PE=4 SV=1	0	202.13	44	18	216	18	1	422	45.3	4.87	106.77	105.61	55.98	173.67	149.39	94.38	16	14	10	16	14	16
High	Master Protein	A0R0F4	Formamidase OS=Mycolicibacterium smegmatis (strain ATCC 700084 / mc(2)155) OX=246196 GN=MSMEG_4367 PE=4 SV=1	0	173.18	44	19	213	19	1	418	44.5	4.86	106.04	113.43	54.65	116.39	76.4	88.04	16	16	11	14	12	13
High	Master Protein	A0R609	Catalase-peroxidase 1 OS=Mycolicibacterium smegmatis (strain ATCC 700084 / mc(2)155) OX=246196 GN=katG1 PE=3 SV=1	0	227.824	66	39	309	39	1	739	81.1	4.89	105.89	92.49	143.43	96.47	118.4	136.88	27	25	26	24	25	25
High	Master Protein	A0QRA0	O-phosphoserine phosphohydrolase OS=Mycolicibacterium smegmatis (strain ATCC 700084 / mc(2)155) OX=246196 GN=serB PE=3 SV=1	0	129.858	46	15	272	15	1	413	43.8	4.84	105.79	147.31	160.34	135.8	161.46	135.61	13	10	11	12	14	9
High	Master Protein	A0QQH7	Adenylosuccinate synthetase OS=Mycolicibacterium smegmatis (strain ATCC 700084 / mc(2)155) OX=246196 GN=purA PE=1 SV=1	0	150.924	48	18	241	18	1	431	46.3	5.29	105.39	90.61	141.32	91.59	151.31	99.53	14	14	13	15	13	15
High	Master Protein	A0QQW5	Eptc-inducible aldehyde dehydrogenase OS=Mycolicibacterium smegmatis (strain ATCC 700084 / mc(2)155) OX=246196 GN=MSMEG_0900 PE=3 SV=1	0	161.978	53	19	245	9	1	507	55.1	5.14	105.38	107.5	98.18	131.4	96.84	119.01	14	12	12	14	14	15
High	Master Protein	A0R1C2	NAD-specific glutamate dehydrogenase OS=Mycolicibacterium smegmatis (strain ATCC 700084 / mc(2)155) OX=246196 GN=gdh PE=1 SV=1	0	274.438	34	46	284	46	1	1594	174	5.38	105.16	115.42	114.95	146.26	112.21	122.82	36	31	31	35	33	31
High	Master Protein	A0QQF9	Bac_luciferase domain-containing protein OS=Mycolicibacterium smegmatis (strain ATCC 700084 / mc(2)155) OX=246196 GN=MSMEG_0741 PE=4 SV=1	0	148.141	70	14	287	14	1	302	32.4	6	104.87	131.45	163.1	132.58	356.14	102.19	13	14	12	13	11	14
High	Master Protein	A0QSG6	30S ribosomal protein S5 OS=Mycolicibacterium smegmatis (strain ATCC 700084 / mc(2)155) OX=246196 GN=rpsE PE=1 SV=1	0	183.706	66	14	382	14	1	214	21.9	10.17	104.1	130.47	269.34	162.12	179.75	176.01	12	13	14	13	14	13
High	Master Protein	A0QR00	2,3-bisphosphoglycerate-dependent phosphoglycerate mutase OS=Mycolicibacterium smegmatis (strain ATCC 700084 / mc(2)155) OX=246196 GN=gpmA PE=3 SV=1	0	218.803	80	26	375	26	1	247	27.3	5.41	104.05	177.58	150.23	162.22	163.61	129.4	17	20	19	20	22	18
High	Master Protein	A0R0C7	NAD/mycothiol-dependent formaldehyde dehydrogenase OS=Mycolicibacterium smegmatis (strain ATCC 700084 / mc(2)155) OX=246196 GN=MSMEG_4340 PE=3 SV=1	0	154.965	47	16	221	16	1	363	38.4	4.94	103.93	90.87	84.7	86.53	75.31	71.95	16	16	15	15	15	15
High	Master Protein	A0QTQ9	Uncharacterized protein OS=Mycolicibacterium smegmatis (strain ATCC 700084 / mc(2)155) OX=246196 GN=MSMEG_1931 PE=4 SV=1	0	68.995	35	6	211	6	1	232	25.4	5.2	103.77	46.02	14.03	51.93	48.05	35.83	4	4	4	5	5	5
High	Master Protein	A0QX96	Tryptophan synthase beta chain OS=Mycolicibacterium smegmatis (strain ATCC 700084 / mc(2)155) OX=246196 GN=trpB PE=3 SV=1	0	122.365	42	14	266	14	1	425	45	5.48	103.55	104.11	117.06	130.7	88.02	112.49	13	11	11	11	8	11
High	Master Protein	A0R7H5	Leucine--tRNA ligase OS=Mycolicibacterium smegmatis (strain ATCC 700084 / mc(2)155) OX=246196 GN=leuS PE=1 SV=1	0	262.7	45	40	230	40	1	953	106.5	5.08	103	89.34	115.32	99.05	114.57	95.44	26	24	26	26	24	20
High	Master Protein	A0QSE0	30S ribosomal protein S17 OS=Mycolicibacterium smegmatis (strain ATCC 700084 / mc(2)155) OX=246196 GN=rpsQ PE=1 SV=1	0	73.553	67	9	293	9	1	98	11.1	10.04	102.94	102.77	129.23	101.53	92.71	117.49	7	7	8	8	8	7
High	Master Protein	A0QSA8	Ornithine--oxo-acid aminotransferase OS=Mycolicibacterium smegmatis (strain ATCC 700084 / mc(2)155) OX=246196 GN=rocD PE=3 SV=1	0	68.628	25	9	253	9	1	422	44.7	6	102.9	134.51	131.61	125.08	127.64	141.21	7	3	3	3	4	5
High	Master Protein	A0QTW7	Isovaleryl-CoA dehydrogenase OS=Mycolicibacterium smegmatis (strain ATCC 700084 / mc(2)155) OX=246196 GN=MSMEG_1991 PE=1 SV=1	0	98.533	52	16	241	16	1	384	42	5.44	102.85	100.6	126.13	119.61	130.13	118.54	9	9	11	5	9	6
High	Master Protein	A0QRW8	Deacetylase sirtuin-type domain-containing protein OS=Mycolicibacterium smegmatis (strain ATCC 700084 / mc(2)155) OX=246196 GN=MSMEG_1265 PE=4 SV=1	0	139.739	47	21	211	21	1	512	56.8	5.36	102.62	92.92	72.73	114.05	68.21	65.68	18	17	20	18	13	19
High	Master Protein	A0QX35	Methylmalonyl-CoA mutase OS=Mycolicibacterium smegmatis (strain ATCC 700084 / mc(2)155) OX=246196 GN=mutA PE=3 SV=1	0	172.007	38	18	274	18	1	623	64.8	4.96	102.16	113.81	112.43	121.34	120.91	129.54	15	18	17	15	12	14
High	Master Protein	A0QX01	FeS assembly ATPase SufC OS=Mycolicibacterium smegmatis (strain ATCC 700084 / mc(2)155) OX=246196 GN=sufC PE=3 SV=1	0	112.922	63	12	276	12	1	257	27.5	5.35	102.09	159.26	145	144.63	122.7	179.67	10	9	7	8	8	9
High	Master Protein	A0QSZ1	O-acetylhomoserine sulfhydrylase OS=Mycolicibacterium smegmatis (strain ATCC 700084 / mc(2)155) OX=246196 GN=MSMEG_1652 PE=3 SV=1	0	143.461	45	11	220	11	1	443	46.8	5.31	101.8	111.52	88.16	123.78	148.71	114.56	10	10	11	11	11	10
High	Master Protein	A0QSG3	30S ribosomal protein S8 OS=Mycolicibacterium smegmatis (strain ATCC 700084 / mc(2)155) OX=246196 GN=rpsH PE=1 SV=1	0	62.888	69	12	259	12	1	132	14.5	10.05	101.67	79.96	118.85	130.3	174.79	130.02	8	7	8	8	11	7
High	Master Protein	A0R3C8	Ribose-phosphate pyrophosphokinase OS=Mycolicibacterium smegmatis (strain ATCC 700084 / mc(2)155) OX=246196 GN=prs PE=1 SV=1	0	144.655	60	15	305	15	1	326	35.5	6.19	101.56	114.15	99.01	124.43	119.19	126.63	13	12	15	12	13	13
High	Master Protein	A0QVL0	Pyridine nucleotide-disulphide oxidoreductase family protein OS=Mycolicibacterium smegmatis (strain ATCC 700084 / mc(2)155) OX=246196 GN=MSMEG_2611 PE=3 SV=1	0	126.116	41	15	241	15	1	461	49.9	5.21	101.39	64	106.38	97.15	96.48	121.85	13	13	15	12	13	12
High	Master Protein	A0R152	Ribonuclease E OS=Mycolicibacterium smegmatis (strain ATCC 700084 / mc(2)155) OX=246196 GN=rne PE=3 SV=1	0	240.603	33	29	243	29	1	1037	112.7	4.58	101.22	102.9	133.1	136.59	121.55	120.32	24	20	24	24	22	23
High	Master Protein	A0QSK9	Two-component sensor histidine kinase OS=Mycolicibacterium smegmatis (strain ATCC 700084 / mc(2)155) OX=246196 GN=MSMEG_1515 PE=4 SV=1	0	140.736	39	21	289	21	1	490	54.3	5.01	101.18	81.36	145.4	142.15	145.91	146.5	15	14	16	15	16	16
High	Master Protein	A0QYS8	Ornithine carbamoyltransferase OS=Mycolicibacterium smegmatis (strain ATCC 700084 / mc(2)155) OX=246196 GN=argF PE=1 SV=1	0	105.028	57	11	220	11	1	307	33.4	5.44	100.95	136.81	129.52	86.58	71.18	119.01	9	9	11	8	10	8
High	Master Protein	A0QT70	Glycerol-3-phosphate dehydrogenase OS=Mycolicibacterium smegmatis (strain ATCC 700084 / mc(2)155) OX=246196 GN=MSMEG_1736 PE=3 SV=1	0	187.454	46	19	272	19	1	581	63	6.38	99.58	121.03	171.82	176.37	209.71	200.44	15	16	15	16	15	13
High	Master Protein	A0QWK5	Peptidyl-prolyl cis-trans isomerase OS=Mycolicibacterium smegmatis (strain ATCC 700084 / mc(2)155) OX=246196 GN=MSMEG_2974 PE=3 SV=1	0	53.553	29	5	83	5	1	287	29.6	5.31	99.25	59.69	37.67	40.65	34.06	54.75	4	4	3	3	4	4
High	Master Protein	A0QV32	Signal recognition particle protein OS=Mycolicibacterium smegmatis (strain ATCC 700084 / mc(2)155) OX=246196 GN=ffh PE=3 SV=1	0	219.006	56	21	323	21	1	522	54.7	8.85	98.95	144.96	146.48	167.8	157.78	201.76	15	16	18	17	20	19
High	Master Protein	A0QQB0	Iron-sulfur cluster-binding protein OS=Mycolicibacterium smegmatis (strain ATCC 700084 / mc(2)155) OX=246196 GN=MSMEG_0690 PE=4 SV=1	0	161.643	24	18	263	18	1	1042	110.8	6.9	98.62	114.11	135.4	113.76	135.1	102.07	12	14	15	13	13	13
High	None	A0QZQ3	Proton-translocating NAD(P)(+) transhydrogenase OS=Mycolicibacterium smegmatis (strain ATCC 700084 / mc(2)155) OX=246196 GN=pntA PE=3 SV=1	0	96.301	23	8	211	8	1	515	52.8	6.02	98.61	86.75	137.86	136.54	106.3	129.75	8	8	8	8	8	8
High	Master Protein	A0QTT5	Uncharacterized protein OS=Mycolicibacterium smegmatis (strain ATCC 700084 / mc(2)155) OX=246196 GN=MSMEG_1957 PE=4 SV=1	0	192.658	65	22	194	22	1	469	49.4	4.61	98.37	113.57	82.92	107.74	71.69	104.89	16	16	15	17	15	16
High	Master Protein	A0QRM0	UPF0234 protein MSMEG_1165/MSMEI_1134 OS=Mycolicibacterium smegmatis (strain ATCC 700084 / mc(2)155) OX=246196 GN=MSMEG_1165 PE=1 SV=1	0	95.439	63	12	236	12	1	163	18.1	6.9	98.17	100.91	136.07	93.46	136.08	116.16	9	9	11	8	10	8
High	Master Protein	A0QT22	Uncharacterized protein OS=Mycolicibacterium smegmatis (strain ATCC 700084 / mc(2)155) OX=246196 GN=MSMEG_1684 PE=4 SV=1	0	198.63	63	22	215	22	1	431	47.2	4.25	98.14	120.22	103.36	118.94	95.23	117.87	13	17	15	16	15	13
High	Master Protein	A0R201	ATP synthase gamma chain OS=Mycolicibacterium smegmatis (strain ATCC 700084 / mc(2)155) OX=246196 GN=atpG PE=1 SV=1	0	188.668	69	20	256	20	1	307	33.4	5.87	98.12	136.55	131.41	132.05	123.05	151.49	15	17	16	15	16	18
High	Master Protein	A0R577	Lysine--tRNA ligase OS=Mycolicibacterium smegmatis (strain ATCC 700084 / mc(2)155) OX=246196 GN=lysS PE=3 SV=1	0	136.082	32	19	265	19	1	507	56.8	5.15	97.76	120.9	105.91	111.74	110.64	104.46	14	14	16	14	18	14
High	Master Protein	A0QSG0	50S ribosomal protein L24 OS=Mycolicibacterium smegmatis (strain ATCC 700084 / mc(2)155) OX=246196 GN=rplX PE=1 SV=1	0	87.308	79	9	187	9	1	105	11.2	9.89	96.89	125.03	187.02	147.08	140.29	145.77	5	6	7	5	8	5
High	Master Protein	A0QP16	O-acetylhomoserine/O-acetylserine sulfhydrylase OS=Mycolicibacterium smegmatis (strain ATCC 700084 / mc(2)155) OX=246196 GN=MSMEG_0239 PE=3 SV=1	0	100.234	42	12	288	12	1	431	45.4	5.43	96.63	123.33	120.66	112.3	100.25	91.95	12	7	8	9	8	9
High	Master Protein	A0QTK2	DNA-binding response regulator MtrA OS=Mycolicibacterium smegmatis (strain ATCC 700084 / mc(2)155) OX=246196 GN=mtrA PE=1 SV=1	0	150.228	67	13	231	13	1	228	25.3	5.55	96.6	143.1	143.69	116.19	124.9	122.97	9	10	9	10	10	7
High	Master Protein	A0R3L4	Bifunctional purine biosynthesis protein PurH OS=Mycolicibacterium smegmatis (strain ATCC 700084 / mc(2)155) OX=246196 GN=purH PE=3 SV=1	0	196.249	48	20	289	20	1	527	55.4	5.68	96.54	102.06	122.27	123.6	131.25	128.13	15	15	17	17	19	17
High	Master Protein	A0QQH0	Fructose-bisphosphate aldolase OS=Mycolicibacterium smegmatis (strain ATCC 700084 / mc(2)155) OX=246196 GN=fbaA PE=3 SV=1	0	138.387	71	14	220	14	1	345	36.6	5.15	95.42	92.4	104.4	139.8	119.71	98.6	10	10	12	13	12	11
High	Master Protein	A0R6A2	Peptide methionine sulfoxide reductase MsrA OS=Mycolicibacterium smegmatis (strain ATCC 700084 / mc(2)155) OX=246196 GN=msrA PE=3 SV=1	0	92.859	50	9	216	9	1	171	19.3	5.71	95.3	106.84	95.6	100.19	107.99	94.68	8	9	8	6	6	7
High	Master Protein	A0R0T1	PhoH family protein OS=Mycolicibacterium smegmatis (strain ATCC 700084 / mc(2)155) OX=246196 GN=MSMEG_4497 PE=4 SV=1	0	124.45	72	16	241	16	1	348	37.5	6.02	95.18	110.53	128.98	114.39	78.71	121.36	12	13	13	12	12	12
High	Master Protein	A0QU00	Short chain dehydrogenase OS=Mycolicibacterium smegmatis (strain ATCC 700084 / mc(2)155) OX=246196 GN=MSMEG_2026 PE=3 SV=1	0	153.687	62	11	240	11	1	276	28.7	5.38	95.07	113.25	122.14	146.06	143.91	130.12	9	10	9	9	10	10
High	Master Protein	A0QTV5	Antibiotic biosynthesis monooxygenase OS=Mycolicibacterium smegmatis (strain ATCC 700084 / mc(2)155) OX=246196 GN=MSMEG_1979 PE=4 SV=1	0	80.674	79	5	237	5	1	113	12.8	4.64	95.07	25.95	61.85	277.23	329.19	210.93	3	2	3	5	4	5
High	Master Protein	A0R5Y9	Cysteine desulfurase family protein OS=Mycolicibacterium smegmatis (strain ATCC 700084 / mc(2)155) OX=246196 GN=MSMEG_6363 PE=4 SV=1	0	113.958	45	14	217	14	1	398	41.9	5.34	94.92	72.58	61.62	91.29	91.22	73.13	11	9	7	12	10	9
High	Master Protein	A0R5H1	Transcriptional regulator, Crp/Fnr family protein OS=Mycolicibacterium smegmatis (strain ATCC 700084 / mc(2)155) OX=246196 GN=MSMEG_6189 PE=4 SV=1	0	163.431	90	21	257	21	1	224	24.8	9.58	94.51	101.56	92.61	117.34	132.83	98.38	15	15	15	17	19	15
High	Master Protein	A0R0E9	Universal stress protein family protein OS=Mycolicibacterium smegmatis (strain ATCC 700084 / mc(2)155) OX=246196 GN=MSMEG_4362 PE=3 SV=1	0	169.07	76	16	243	16	1	272	28.1	6.65	94.33	98.82	114.22	105.59	122.17	115.5	10	10	13	10	14	12
High	Master Protein	A0R2X8	Beta-thionase OS=Mycolicibacterium smegmatis (strain ATCC 700084 / mc(2)155) OX=246196 GN=MSMEG_5270 PE=4 SV=1	0	149.297	65	19	203	19	1	463	48.8	5.15	94.02	102.27	114.95	111.03	137.37	110.19	13	10	12	11	11	11
High	Master Protein	A0QYD6	NADH dehydrogenase OS=Mycolicibacterium smegmatis (strain ATCC 700084 / mc(2)155) OX=246196 GN=ndh PE=4 SV=1	0	149.298	47	17	263	17	1	457	49	8.57	93.98	121.84	146.07	108.13	136.89	126.98	13	13	13	14	14	13
High	Master Protein	A0QSY5	Bifunctional protein FolD OS=Mycolicibacterium smegmatis (strain ATCC 700084 / mc(2)155) OX=246196 GN=folD PE=1 SV=1	0	214.983	55	18	316	18	1	283	29.7	6.35	93.51	121.69	137.38	123.97	247.17	135.55	10	11	12	8	17	9
High	Master Protein	A0R3H1	UTP--glucose-1-phosphate uridylyltransferase OS=Mycolicibacterium smegmatis (strain ATCC 700084 / mc(2)155) OX=246196 GN=galU PE=3 SV=1	0	87.594	60	13	229	13	1	298	31.7	5.44	93.45	90.01	80.36	90.77	70.86	107.33	8	12	11	11	11	10
High	Master Protein	A0R461	Bac_luciferase domain-containing protein OS=Mycolicibacterium smegmatis (strain ATCC 700084 / mc(2)155) OX=246196 GN=MSMEG_5715 PE=4 SV=1	0	170.006	72	22	232	22	1	330	36.7	5.72	93.42	101.64	93.33	111.53	92.72	92.41	17	16	17	17	19	16
High	Master Protein	A0QRV5	Uncharacterized protein OS=Mycolicibacterium smegmatis (strain ATCC 700084 / mc(2)155) OX=246196 GN=MSMEG_1252 PE=4 SV=1	0	281.303	33	54	227	54	1	2058	224.4	5.62	92.76	93.33	92.8	103.86	67.66	106.16	32	28	33	32	26	32
High	Master Protein	A0QNK4	Antigen MTB48 OS=Mycolicibacterium smegmatis (strain ATCC 700084 / mc(2)155) OX=246196 GN=MSMEG_0076 PE=1 SV=1	0	205.126	38	15	183	15	1	520	52.1	4.72	92.44	84.93	79.67	82.86	92.39	97.06	13	13	13	11	12	12
High	Master Protein	A0QTG2	Phosphoenolpyruvate transferase OS=Mycolicibacterium smegmatis (strain ATCC 700084 / mc(2)155) OX=246196 GN=fbiA PE=1 SV=1	0	125.201	51	12	210	12	1	327	34.7	5.78	92.2	112.28	110.64	104.73	70.21	104.16	10	9	10	10	7	7
High	Master Protein	A0QYL9	Isocitrase OS=Mycolicibacterium smegmatis (strain ATCC 700084 / mc(2)155) OX=246196 GN=aceA PE=4 SV=1	0	235.626	43	31	215	31	1	769	85.3	5.43	92.15	87.59	81.75	115.02	122.79	97.21	18	21	19	22	23	21
High	Master Protein	A0R5L0	Glycerol kinase OS=Mycolicibacterium smegmatis (strain ATCC 700084 / mc(2)155) OX=246196 GN=glpK PE=3 SV=1	0	202.275	48	23	287	17	1	505	55.1	4.96	92.07	107.35	107.54	134.08	118.98	146.42	19	19	19	20	20	21
High	Master Protein	A0QX46	Isoleucine--tRNA ligase OS=Mycolicibacterium smegmatis (strain ATCC 700084 / mc(2)155) OX=246196 GN=ileS PE=3 SV=1	0	237.983	36	33	239	33	1	1040	117.3	5.06	92.06	103.73	97.9	110.97	87.74	112.02	25	24	23	26	24	24
High	Master Protein	A0QVY9	Thymidylate synthase OS=Mycolicibacterium smegmatis (strain ATCC 700084 / mc(2)155) OX=246196 GN=MSMEG_2744 PE=4 SV=1	0	99.076	51	14	195	14	1	229	25.2	4.79	91.97	67.32	94.27	83.04	84.37	75.63	10	10	10	9	10	9
High	Master Protein	A0QT32	Uracil phosphoribosyltransferase OS=Mycolicibacterium smegmatis (strain ATCC 700084 / mc(2)155) OX=246196 GN=upp PE=3 SV=1	0	114.355	75	9	185	9	1	207	21.9	4.92	91.95	91.63	90.07	109.83	95.18	97.98	8	7	8	8	8	7
High	Master Protein	A0QNG7	FHA domain protein OS=Mycolicibacterium smegmatis (strain ATCC 700084 / mc(2)155) OX=246196 GN=MSMEG_0035 PE=4 SV=1	0	144.612	46	14	112	14	1	487	52	4.94	91.78	46.93	80.91	69.12	43.31	79.91	9	7	11	10	9	10
High	Master Protein	A0QSD7	30S ribosomal protein S3 OS=Mycolicibacterium smegmatis (strain ATCC 700084 / mc(2)155) OX=246196 GN=rpsC PE=1 SV=1	0	219.109	74	30	286	30	1	275	30.1	10.2	91.09	103.14	126.19	147.78	163.82	144.1	19	16	23	21	28	23
High	Master Protein	A0R3A6	Propionate--CoA ligase OS=Mycolicibacterium smegmatis (strain ATCC 700084 / mc(2)155) OX=246196 GN=MSMEG_5404 PE=3 SV=1	0	144.928	40	18	172	18	1	623	67.5	5.44	90.92	55.36	79.09	62.94	77.27	61.29	16	11	13	11	12	13
High	Master Protein	A0R221	Homoserine dehydrogenase OS=Mycolicibacterium smegmatis (strain ATCC 700084 / mc(2)155) OX=246196 GN=MSMEG_4957 PE=3 SV=1	0	214.945	62	21	601	21	1	439	45.6	4.97	90.7	288.1	332.12	295	386.99	251.36	14	14	15	17	16	15
High	Master Protein	A0R0B3	Meromycolate extension acyl carrier protein OS=Mycolicibacterium smegmatis (strain ATCC 700084 / mc(2)155) OX=246196 GN=acpM PE=1 SV=1	0	69.672	38	5	223	5	1	99	10.7	4.02	90.61	114.38	124.08	119.93	105.44	119.96	4	4	5	5	5	5
High	Master Protein	A0R3N8	[NADP+] succinate-semialdehyde dehydrogenase OS=Mycolicibacterium smegmatis (strain ATCC 700084 / mc(2)155) OX=246196 GN=MSMEG_5538 PE=3 SV=1	0	220.214	59	24	292	24	1	482	50.8	4.86	90.5	120.06	143.9	141.72	140.16	146.83	15	17	17	17	18	15
High	Master Protein	A0QU58	Peptide chain release factor 2 OS=Mycolicibacterium smegmatis (strain ATCC 700084 / mc(2)155) OX=246196 GN=prfB PE=1 SV=1	0	182.073	67	20	219	20	1	368	41.2	4.79	90.48	99.81	93.64	100.33	89.07	102.19	14	15	17	16	12	13
High	Master Protein	A0QYS3	Acyl-CoA synthase OS=Mycolicibacterium smegmatis (strain ATCC 700084 / mc(2)155) OX=246196 GN=MSMEG_3767 PE=4 SV=1	0	250.455	44	32	229	32	1	997	107.3	5.49	90.34	117.53	128.08	115.89	135.56	101.56	21	21	21	23	25	20
High	Master Protein	A0QV17	Hemerythrin HHE cation binding region OS=Mycolicibacterium smegmatis (strain ATCC 700084 / mc(2)155) OX=246196 GN=MSMEG_2415 PE=4 SV=1	0	148.344	76	12	239	12	1	192	21.2	4.92	89.71	99.25	145.69	120.49	136.61	122.95	8	9	11	12	10	9
High	Master Protein	A0QSU4	Uncharacterized oxidoreductase MSMEG_1603/MSMEI_1564 OS=Mycolicibacterium smegmatis (strain ATCC 700084 / mc(2)155) OX=246196 GN=MSMEG_1603 PE=1 SV=1	0	205.751	55	23	280	23	1	375	39	5.25	89.68	134.45	143.14	119.42	127.31	128.67	18	19	21	19	19	19
High	Master Protein	A0QR33	Glutamate-1-semialdehyde 2,1-aminomutase OS=Mycolicibacterium smegmatis (strain ATCC 700084 / mc(2)155) OX=246196 GN=hemL PE=3 SV=1	0	193.178	47	15	325	15	1	451	46.7	5.43	89.64	97.35	174.52	196.07	227.62	182.83	11	12	11	12	12	12
High	Master Protein	P0CH36	NADP-dependent alcohol dehydrogenase C 1 OS=Mycolicibacterium smegmatis (strain ATCC 700084 / mc(2)155) OX=246196 GN=adhc1 PE=1 SV=1	0	138.98	52	13	205	13	1	349	37.2	5.24	89.52	90.25	65.6	126.19	104.3	119.11	11	11	10	11	10	11
High	Master Protein	A0QSZ6	Tryptophan--tRNA ligase OS=Mycolicibacterium smegmatis (strain ATCC 700084 / mc(2)155) OX=246196 GN=trpS PE=3 SV=1	0	131.804	40	15	288	15	1	338	36.8	6.46	89.08	133	147.25	161.24	175.44	132.93	10	11	13	11	13	11
High	Master Protein	A0R1E5	DUF853 domain-containing protein OS=Mycolicibacterium smegmatis (strain ATCC 700084 / mc(2)155) OX=246196 GN=MSMEG_4723 PE=4 SV=1	0	133.132	43	17	254	17	1	523	55.3	5.17	89.05	84.48	105.55	99.18	88.41	96.31	15	14	16	15	11	15
High	Master Protein	A0R0C4	Beta-lactamase OS=Mycolicibacterium smegmatis (strain ATCC 700084 / mc(2)155) OX=246196 GN=MSMEG_4337 PE=4 SV=1	0	96.811	36	5	143	5	1	269	28.3	4.92	88.79	68.5	56.63	97.76	57.13	100.68	5	4	4	4	3	4
High	Master Protein	A0QVR8	Hydrolase OS=Mycolicibacterium smegmatis (strain ATCC 700084 / mc(2)155) OX=246196 GN=MSMEG_2669 PE=4 SV=1	0	84.822	45	8	101	8	1	249	26.7	4.67	88.73	55.02	59.3	57.79	81.24	26.06	7	5	6	5	4	4
High	Master Protein	A0QUZ0	3-isopropylmalate dehydratase small subunit OS=Mycolicibacterium smegmatis (strain ATCC 700084 / mc(2)155) OX=246196 GN=leuD PE=3 SV=1	0	91.16	55	9	267	9	1	197	21.9	5.44	88.48	117.43	113.98	145.04	126.45	166.86	7	9	7	6	7	7
High	Master Protein	A0QTD7	RsbW protein OS=Mycolicibacterium smegmatis (strain ATCC 700084 / mc(2)155) OX=246196 GN=MSMEG_1803 PE=4 SV=1	0	57.065	41	4	290	4	1	138	14.7	4.45	87.71	134.92	108.37	157.45	86.3	159.65	4	4	3	4	3	3
High	Master Protein	A0R659	Uncharacterized protein OS=Mycolicibacterium smegmatis (strain ATCC 700084 / mc(2)155) OX=246196 GN=MSMEG_6434 PE=4 SV=1	0	62.59	49	8	314	8	1	218	23.7	11.44	87.08	229.89	293.2	176.69	318.41	157.71	6	8	7	7	6	7
High	Master Protein	A0QSD1	50S ribosomal protein L3 OS=Mycolicibacterium smegmatis (strain ATCC 700084 / mc(2)155) OX=246196 GN=rplC PE=1 SV=1	0	150.362	79	18	267	18	1	217	23	10.3	84.99	113.94	133.46	124.56	145.63	159.55	11	13	12	10	14	12
High	Master Protein	A0R5L6	Thiopurine S-methyltransferase (Tpmt) superfamily protein OS=Mycolicibacterium smegmatis (strain ATCC 700084 / mc(2)155) OX=246196 GN=MSMEG_6235 PE=4 SV=1	0	82.527	50	7	120	7	1	226	24.5	5.17	84.97	82.28	61.28	78.42	40.84	73.42	7	6	6	6	7	6
High	Master Protein	A0QRV8	DNA helicase OS=Mycolicibacterium smegmatis (strain ATCC 700084 / mc(2)155) OX=246196 GN=MSMEG_1255 PE=4 SV=1	0	187.608	52	29	209	29	1	737	80.8	5.99	84.87	79.08	88.88	103.72	113.75	84.45	23	21	22	24	23	24
High	Master Protein	A0QWR4	Elongation factor P OS=Mycolicibacterium smegmatis (strain ATCC 700084 / mc(2)155) OX=246196 GN=efp PE=1 SV=1	0	73.992	50	9	187	9	1	187	20.5	5.15	84.83	89.34	102.52	87.24	92.47	127.8	9	8	8	7	8	8
High	Master Protein	A0QTT7	UPF0182 protein MSMEG_1959/MSMEI_1915 OS=Mycolicibacterium smegmatis (strain ATCC 700084 / mc(2)155) OX=246196 GN=MSMEG_1959 PE=1 SV=1	0	161.424	26	23	230	23	1	1003	109	6.93	84.48	89.69	107.94	120.7	110.02	148.85	13	13	16	18	14	18
High	Master Protein	A0QS44	Transcription termination/antitermination protein NusG OS=Mycolicibacterium smegmatis (strain ATCC 700084 / mc(2)155) OX=246196 GN=nusG PE=3 SV=1	0	79.778	43	9	238	9	1	280	29.8	4.31	84.32	104.14	77.18	104.45	78.84	136.17	9	8	9	9	9	9
High	Master Protein	A0R0T9	Heat-inducible transcription repressor HrcA OS=Mycolicibacterium smegmatis (strain ATCC 700084 / mc(2)155) OX=246196 GN=hrcA PE=1 SV=1	0	144.565	63	18	270	18	1	343	36.7	5.58	84.03	141.17	126.36	131.76	134.36	122.45	16	15	14	15	11	14
High	Master Protein	A0QS50	Cyclopropane-fatty-acyl-phospholipid synthase 1 OS=Mycolicibacterium smegmatis (strain ATCC 700084 / mc(2)155) OX=246196 GN=MSMEG_1351 PE=3 SV=1	0	171.749	73	21	202	18	1	290	33.3	6.07	83.79	87.44	60.6	105.84	84.16	85.47	15	15	15	18	15	18
High	Master Protein	A0QZB5	Pyruvate dehydrogenase [ubiquinone] OS=Mycolicibacterium smegmatis (strain ATCC 700084 / mc(2)155) OX=246196 GN=poxB PE=3 SV=1	0	189.358	48	22	258	22	1	576	62	6.32	83.79	113.46	110.05	111.72	109.07	103.39	16	20	15	18	15	17
High	Master Protein	A0QYD5	Bac_luciferase domain-containing protein OS=Mycolicibacterium smegmatis (strain ATCC 700084 / mc(2)155) OX=246196 GN=MSMEG_3620 PE=4 SV=1	0	111.894	47	17	234	17	1	309	34	4.97	83.71	109.2	95.97	78.24	144.94	79.49	14	13	13	13	14	11
High	Master Protein	A0R4H9	Protease 2 OS=Mycolicibacterium smegmatis (strain ATCC 700084 / mc(2)155) OX=246196 GN=MSMEG_5839 PE=4 SV=1	0	123.14	32	19	294	19	1	718	80.4	4.94	83.55	91.24	72.3	94.64	72.11	134.44	13	13	15	14	14	12
High	Master Protein	A0QVL7	Uroporphyrinogen III methylase OS=Mycolicibacterium smegmatis (strain ATCC 700084 / mc(2)155) OX=246196 GN=cobA PE=3 SV=1	0	125.111	42	12	248	12	1	402	42.1	5.94	83.23	84.11	98.32	93.27	94.51	108.64	11	9	8	9	10	9
High	Master Protein	A0R4G4	Phosphoribosylformylglycinamidine synthase subunit PurL OS=Mycolicibacterium smegmatis (strain ATCC 700084 / mc(2)155) OX=246196 GN=purL PE=3 SV=1	0	188.442	45	24	173	24	1	765	81	4.88	82.82	67.24	93.02	73.76	82.71	69.12	19	18	18	18	20	18
High	Master Protein	A0R094	Phosphoglycerate mutase OS=Mycolicibacterium smegmatis (strain ATCC 700084 / mc(2)155) OX=246196 GN=MSMEG_4305 PE=4 SV=1	0	76.715	50	12	317	12	1	365	39	5.83	82.62	125.3	235.88	207.69	233.32	210.1	8	7	6	6	6	7
High	Master Protein	A0QV26	Signal recognition particle receptor FtsY OS=Mycolicibacterium smegmatis (strain ATCC 700084 / mc(2)155) OX=246196 GN=ftsY PE=3 SV=1	0	61.467	27	8	80	8	1	491	50.7	4.86	82.59	44.46	53.06	26.3	22.52	57.49	5	6	6	4	5	6
High	Master Protein	A0QVC7	Glycerate kinase OS=Mycolicibacterium smegmatis (strain ATCC 700084 / mc(2)155) OX=246196 GN=MSMEG_2528 PE=3 SV=1	0	122.71	56	19	209	19	1	374	37.7	4.65	82.56	82.79	101.88	94.63	64.2	80.52	16	14	17	15	15	15
High	Master Protein	A0QTG6	Phosphomannomutase/phosphoglucomutase OS=Mycolicibacterium smegmatis (strain ATCC 700084 / mc(2)155) OX=246196 GN=MSMEG_1834 PE=3 SV=1	0	115.319	37	13	182	13	1	472	49.5	4.89	82.34	66.56	68.99	89.94	81.63	108.7	9	11	8	9	10	10
High	Master Protein	A0R067	Aminomethyltransferase OS=Mycolicibacterium smegmatis (strain ATCC 700084 / mc(2)155) OX=246196 GN=gcvT PE=3 SV=1	0	151.244	63	17	186	17	1	365	38.8	5.16	82.15	86.86	76.58	98.14	110.24	96.7	13	12	10	12	13	12
High	Master Protein	A0R5R3	KanY protein OS=Mycolicibacterium smegmatis (strain ATCC 700084 / mc(2)155) OX=246196 GN=MSMEG_6282 PE=1 SV=1	0	66.816	66	7	224	7	1	145	15.3	9.28	82.04	89.98	139.2	152.4	186.38	114.04	6	5	4	6	5	5
High	Master Protein	A0R0I8	Phosphonoacetaldehyde hydrolase OS=Mycolicibacterium smegmatis (strain ATCC 700084 / mc(2)155) OX=246196 GN=MSMEG_4401 PE=4 SV=1	0	68.383	63	8	154	8	1	241	25.1	5.11	82.03	30.67	42.04	42.55	87.88	20.14	5	5	5	6	7	5
High	Master Protein	A0R6D9	Maltokinase OS=Mycolicibacterium smegmatis (strain ATCC 700084 / mc(2)155) OX=246196 GN=mak PE=1 SV=1	0	154.696	51	20	260	20	1	441	48.8	4.7	81.55	112.26	99.09	107.2	94.16	122.2	15	16	12	12	16	12
High	Master Protein	A0QSL9	50S ribosomal protein L17 OS=Mycolicibacterium smegmatis (strain ATCC 700084 / mc(2)155) OX=246196 GN=rplQ PE=1 SV=1	0	149.344	45	10	193	10	1	199	21.8	5.44	81.38	128.33	165.16	122.43	183.64	113.9	8	7	8	9	9	8
High	Master Protein	A0QND7	6-phosphogluconate dehydrogenase, decarboxylating OS=Mycolicibacterium smegmatis (strain ATCC 700084 / mc(2)155) OX=246196 GN=MSMEG_0002 PE=3 SV=1	0	168.89	59	13	162	13	1	297	31.5	4.98	81	77.44	87.55	84.19	87.34	88.52	12	12	11	12	11	11
High	Master Protein	A0R3E2	Methionine--tRNA ligase OS=Mycolicibacterium smegmatis (strain ATCC 700084 / mc(2)155) OX=246196 GN=metG PE=1 SV=1	0	148.706	53	23	186	23	1	515	58.1	5.19	80.8	93.98	72.13	83.48	75.45	87.7	15	16	16	17	16	14
High	Master Protein	A0R6Q9	5-methyltetrahydropteroyltriglutamate--homocysteine methyltransferase OS=Mycolicibacterium smegmatis (strain ATCC 700084 / mc(2)155) OX=246196 GN=metE PE=3 SV=1	0	100.14	22	13	189	13	1	771	83	5.03	80.67	47.82	77.33	132.62	137.98	143.01	8	7	7	11	7	10
High	Master Protein	A0R4J1	Phosphoribosylamine--glycine ligase OS=Mycolicibacterium smegmatis (strain ATCC 700084 / mc(2)155) OX=246196 GN=purD PE=3 SV=1	0	132.233	35	13	164	13	1	393	40	4.88	80.64	71.93	78.66	78.68	78.8	82.94	12	13	12	12	12	12
High	Master Protein	A0QSD2	50S ribosomal protein L4 OS=Mycolicibacterium smegmatis (strain ATCC 700084 / mc(2)155) OX=246196 GN=rplD PE=1 SV=1	0	133.893	51	12	163	12	1	215	22.9	9.86	80.55	71.06	65.01	53.28	90.61	96.03	7	7	9	7	12	7
High	Master Protein	A0QP93	Uncharacterized protein OS=Mycolicibacterium smegmatis (strain ATCC 700084 / mc(2)155) OX=246196 GN=MSMEG_0317 PE=4 SV=1	0	145.713	62	16	188	16	1	398	43.2	4.7	80.06	83.14	83.68	72.53	52.18	100.13	14	15	14	12	11	12
High	Master Protein	A0R239	Isochorismatase hydrolase OS=Mycolicibacterium smegmatis (strain ATCC 700084 / mc(2)155) OX=246196 GN=MSMEG_4976 PE=4 SV=1	0	128.177	63	9	232	9	1	198	20.7	4.79	79.89	109.78	124.19	102.48	101.49	115.92	7	7	8	7	9	7
High	Master Protein	A0QVL2	Probable malate:quinone oxidoreductase OS=Mycolicibacterium smegmatis (strain ATCC 700084 / mc(2)155) OX=246196 GN=mqo PE=1 SV=1	0	182.368	49	17	204	17	1	510	54.9	7.59	79.68	96.93	105.97	144.14	104.92	95.69	12	12	13	15	14	12
High	Master Protein	A0QQS4	Cell division control protein Cdc48 OS=Mycolicibacterium smegmatis (strain ATCC 700084 / mc(2)155) OX=246196 GN=MSMEG_0858 PE=1 SV=1	0	151.559	42	25	153	23	1	745	78.1	5.03	79.67	75.71	62.51	76	59.81	56.13	19	19	16	18	15	15
High	Master Protein	A0R0C8	Metallo-beta-lactamase family protein OS=Mycolicibacterium smegmatis (strain ATCC 700084 / mc(2)155) OX=246196 GN=MSMEG_4342 PE=4 SV=1	0	40.55	30	5	252	5	1	210	22.3	4.88	79.26	90.89	108.55	104.64	108.46	120.3	4	4	5	4	5	4
High	Master Protein	A0R6D2	Glycogen debranching enzyme GlgX OS=Mycolicibacterium smegmatis (strain ATCC 700084 / mc(2)155) OX=246196 GN=glgX PE=3 SV=1	0	163.49	51	25	153	22	1	705	79.5	4.91	78.96	52.38	43.23	74.7	64.21	49	19	13	14	19	17	14
High	Master Protein	A0R4D8	Phosphoribosylformylglycinamidine cyclo-ligase OS=Mycolicibacterium smegmatis (strain ATCC 700084 / mc(2)155) OX=246196 GN=purM PE=3 SV=1	0	162.926	55	19	155	19	1	360	38.1	5.22	78.74	51.54	79.68	64.32	71.73	65.88	15	10	14	15	13	13
High	Master Protein	A0QNN6	Acyl-CoA dehydrogenase OS=Mycolicibacterium smegmatis (strain ATCC 700084 / mc(2)155) OX=246196 GN=MSMEG_0108 PE=3 SV=1	0	105.007	60	18	251	18	1	379	40.5	5.59	78.28	95.55	96.81	102.93	115.35	128.31	12	12	10	12	14	12
High	Master Protein	A0QVR3	4-hydroxy-tetrahydrodipicolinate reductase OS=Mycolicibacterium smegmatis (strain ATCC 700084 / mc(2)155) OX=246196 GN=dapB PE=1 SV=1	0	72.289	50	8	192	8	1	245	25.7	5.73	78.22	84.85	121.69	99.17	92.11	96.19	6	8	7	8	8	7
High	Master Protein	A0QQ61	Oligopeptide transport ATP-binding protein AppF OS=Mycolicibacterium smegmatis (strain ATCC 700084 / mc(2)155) OX=246196 GN=MSMEG_0639 PE=4 SV=1	0	149.211	64	15	190	15	1	336	37	6.99	78.14	87.97	78.59	69.82	62.54	80.76	14	13	11	11	12	11
High	Master Protein	A0QV42	50S ribosomal protein L19 OS=Mycolicibacterium smegmatis (strain ATCC 700084 / mc(2)155) OX=246196 GN=rplS PE=1 SV=1	0	79.207	62	8	149	8	1	113	12.9	9.92	78.1	91.05	76.49	76.63	54.5	78.39	6	5	5	5	7	8
High	Master Protein	A0QUW7	DNA ligase A OS=Mycolicibacterium smegmatis (strain ATCC 700084 / mc(2)155) OX=246196 GN=ligA PE=1 SV=1	0	228.355	57	30	196	30	1	701	76.2	5.2	77.85	87.62	98.28	82.69	87.37	91.11	19	21	23	19	21	22
High	Master Protein	A0R2U7	Fructose-1,6-bisphosphatase OS=Mycolicibacterium smegmatis (strain ATCC 700084 / mc(2)155) OX=246196 GN=glpX PE=3 SV=1	0	156.922	48	14	186	14	1	342	35.8	5.08	77.81	77.79	63.79	80.24	79.92	91.39	12	12	12	12	13	11
High	Master Protein	A0R560	2-C-methyl-D-erythritol 4-phosphate cytidylyltransferase OS=Mycolicibacterium smegmatis (strain ATCC 700084 / mc(2)155) OX=246196 GN=ispD PE=1 SV=1	0	112.931	82	11	153	11	1	222	22.4	5.4	77.67	84.28	80.65	78.12	62.91	66.37	9	8	9	7	10	8
High	Master Protein	A0QTK6	Ribosome hibernation promoting factor OS=Mycolicibacterium smegmatis (strain ATCC 700084 / mc(2)155) OX=246196 GN=hpf PE=1 SV=1	0	158.901	64	19	229	19	1	230	26.4	6.76	77.31	74.55	88.55	63.83	109.13	81.1	15	14	14	11	15	13
High	Master Protein	A0QVX3	Glutamate binding protein OS=Mycolicibacterium smegmatis (strain ATCC 700084 / mc(2)155) OX=246196 GN=MSMEG_2727 PE=3 SV=1	0	94.158	60	14	146	14	1	273	29	4.72	77.22	51.15	54.05	67.96	67.53	57.97	10	10	7	11	10	10
High	Master Protein	A0QQY7	Deoxyribose-phosphate aldolase OS=Mycolicibacterium smegmatis (strain ATCC 700084 / mc(2)155) OX=246196 GN=deoC PE=1 SV=1	0	40.49	19	3	281	3	1	227	22.4	5.01	76.63	130.07	155.27	107.72	164.38	98.44	2	3	3	2	3	2
High	Master Protein	A0R2X1	Transcription elongation factor GreA OS=Mycolicibacterium smegmatis (strain ATCC 700084 / mc(2)155) OX=246196 GN=greA PE=1 SV=1	0	65.211	70	10	262	10	1	164	18	4.67	76.24	85.37	68.47	66.08	62.24	83.12	9	9	9	7	7	6
High	Master Protein	A0QRD3	1,4-dihydroxy-2-naphthoyl-CoA synthase OS=Mycolicibacterium smegmatis (strain ATCC 700084 / mc(2)155) OX=246196 GN=menB PE=1 SV=1	0	183.247	61	15	214	15	1	309	34.3	6.39	76.16	81.9	97.57	127.53	94.55	113.36	9	10	10	12	12	11
High	Master Protein	A0R761	3-hydroxybutyryl-CoA dehydrogenase OS=Mycolicibacterium smegmatis (strain ATCC 700084 / mc(2)155) OX=246196 GN=MSMEG_6791 PE=4 SV=1	0	79.287	37	10	101	10	1	320	34.3	4.96	76.01	38.23	62.19	37.54	44.43	40.27	8	8	9	6	7	7
High	Master Protein	A0R5Y0	Delta3,5-delta2,4-dienoyl-CoA isomerase OS=Mycolicibacterium smegmatis (strain ATCC 700084 / mc(2)155) OX=246196 GN=MSMEG_6353 PE=3 SV=1	0	108.748	65	12	184	12	1	271	28.5	5.03	75.98	70.77	75.09	106.05	75.75	90.84	10	9	8	10	6	8
High	Master Protein	A0R0G9	Dehydrogenase/reductase SDR family protein member 10 OS=Mycolicibacterium smegmatis (strain ATCC 700084 / mc(2)155) OX=246196 GN=MSMEG_4382 PE=4 SV=1	0	57.652	40	7	179	7	1	253	25.8	4.68	75.73	63.66	61.91	72.61	82.82	63.89	6	6	6	6	7	7
High	Master Protein	A0R692	DNA protection during starvation protein OS=Mycolicibacterium smegmatis (strain ATCC 700084 / mc(2)155) OX=246196 GN=dps PE=1 SV=1	0	136.333	68	14	353	14	1	183	20.3	5.76	75.65	238.92	218.74	240.56	206.32	214.19	10	13	13	11	10	11
High	Master Protein	A0R3C5	Transcription-repair-coupling factor OS=Mycolicibacterium smegmatis (strain ATCC 700084 / mc(2)155) OX=246196 GN=mfd PE=1 SV=1	0	214.667	36	33	257	33	1	1215	131	5.44	75.56	70.98	122.18	125.71	120.31	156.72	19	18	26	22	21	24
High	Master Protein	A0R4L2	Uncharacterized protein OS=Mycolicibacterium smegmatis (strain ATCC 700084 / mc(2)155) OX=246196 GN=MSMEG_5873 PE=4 SV=1	0	108.842	74	14	168	14	1	272	28.3	4.79	75.4	78.49	76.82	78.8	101.35	84.95	13	12	13	13	10	13
High	Master Protein	A0R214	Peptide chain release factor 1 OS=Mycolicibacterium smegmatis (strain ATCC 700084 / mc(2)155) OX=246196 GN=prfA PE=3 SV=1	0	90.52	42	12	139	12	1	359	39.1	4.94	75.37	82.83	95.67	75.79	50.44	71.47	10	8	9	9	10	10
High	Master Protein	Q59560	Protein RecA OS=Mycolicibacterium smegmatis (strain ATCC 700084 / mc(2)155) OX=246196 GN=recA PE=1 SV=1	0	192.731	62	23	226	23	1	349	37.3	5.41	75.02	99.45	103.27	124.93	144.91	144.32	15	15	14	17	19	19
High	Master Protein	A0QSD3	50S ribosomal protein L23 OS=Mycolicibacterium smegmatis (strain ATCC 700084 / mc(2)155) OX=246196 GN=rplW PE=1 SV=1	0	32.664	45	4	192	4	1	100	11	10.11	74.9	75.46	80.07	70.88	92.04	64.59	3	3	3	4	4	4
High	Master Protein	A0QT14	Adenosine deaminase OS=Mycolicibacterium smegmatis (strain ATCC 700084 / mc(2)155) OX=246196 GN=add PE=3 SV=1	0	110.82	54	16	204	16	1	366	39.9	5.77	74.82	63.63	56.51	109.55	52.76	86.56	11	12	11	13	12	12
High	Master Protein	A0R1E4	Short-chain dehydrogenase OS=Mycolicibacterium smegmatis (strain ATCC 700084 / mc(2)155) OX=246196 GN=MSMEG_4722 PE=4 SV=1	0	144.944	80	18	264	18	1	268	27.9	6.13	74.77	101.93	125.01	174.79	168.21	154.99	12	13	16	15	16	14
High	Master Protein	A0R1D7	Acyl-CoA dehydrogenase OS=Mycolicibacterium smegmatis (strain ATCC 700084 / mc(2)155) OX=246196 GN=MSMEG_4715 PE=3 SV=1	0	137.876	50	13	223	13	1	387	41.3	5.06	74.68	78.41	77.3	101.37	90.91	92.03	9	9	9	7	9	6
High	Master Protein	A0QRU0	Uncharacterized protein OS=Mycolicibacterium smegmatis (strain ATCC 700084 / mc(2)155) OX=246196 GN=MSMEG_1237 PE=4 SV=1	0	45.648	45	4	344	4	1	105	11	4.78	74.4	76.84	80.29	207.97	190.79	214.74	3	3	3	3	4	3
High	Master Protein	A0QRI9	Bifunctional short chain isoprenyl diphosphate synthase OS=Mycolicibacterium smegmatis (strain ATCC 700084 / mc(2)155) OX=246196 GN=MSMEG_1133 PE=3 SV=1	0	187.05	55	17	177	17	1	329	35.4	4.84	74.27	114.72	108.44	117.43	106.84	111.86	12	14	14	11	12	13
High	Master Protein	A0R5M7	Probable hercynylcysteine sulfoxide lyase OS=Mycolicibacterium smegmatis (strain ATCC 700084 / mc(2)155) OX=246196 GN=egtE PE=3 SV=1	0	60.141	44	11	156	11	1	371	39	5.52	73.92	105.42	121.48	129.01	131.1	101.5	8	7	7	7	8	6
High	Master Protein	A0QTE3	Sulfurtransferase OS=Mycolicibacterium smegmatis (strain ATCC 700084 / mc(2)155) OX=246196 GN=MSMEG_1809 PE=4 SV=1	0	124.984	64	17	165	17	1	295	32.8	5.11	73.74	88.23	65.82	84.65	63.22	77.48	14	15	12	13	12	12
High	Master Protein	A0R4I0	Phosphoribosylaminoimidazole-succinocarboxamide synthase OS=Mycolicibacterium smegmatis (strain ATCC 700084 / mc(2)155) OX=246196 GN=purC PE=1 SV=1	0	175.15	74	22	241	22	1	299	33.1	4.96	73.61	68.64	103.89	102.8	181.59	108.35	16	18	19	19	15	16
High	Master Protein	A0R558	Cysteine--tRNA ligase OS=Mycolicibacterium smegmatis (strain ATCC 700084 / mc(2)155) OX=246196 GN=cysS PE=3 SV=1	0	136.762	47	17	135	17	1	477	52.3	5.86	73.32	49.35	42.27	58.49	62.03	61.07	16	12	12	14	13	12
High	Master Protein	A0QPE8	3-ketoacyl-CoA thiolase OS=Mycolicibacterium smegmatis (strain ATCC 700084 / mc(2)155) OX=246196 GN=MSMEG_0373 PE=3 SV=1	0	128.083	51	15	188	15	1	432	45.2	6.57	73.11	70.55	100.17	118.31	105.31	112.51	11	8	9	11	9	12
High	Master Protein	A0QY28	CinA-like protein OS=Mycolicibacterium smegmatis (strain ATCC 700084 / mc(2)155) OX=246196 GN=cinA PE=3 SV=2	0	127.681	32	14	207	14	1	427	45.1	4.93	72.84	73.57	90.75	96.67	87.31	80.45	9	10	11	10	9	10
High	Master Protein	A0QYB5	D-threitol-binding protein OS=Mycolicibacterium smegmatis (strain ATCC 700084 / mc(2)155) OX=246196 GN=thpA PE=1 SV=1	0	81.113	44	11	413	10	1	349	36.3	4.69	72.69	181.33	278.74	148.51	230.69	155.35	9	11	9	8	6	8
High	Master Protein	A0R3Z5	AMP-dependent synthetase and ligase OS=Mycolicibacterium smegmatis (strain ATCC 700084 / mc(2)155) OX=246196 GN=MSMEG_5650 PE=4 SV=1	0	117.642	30	12	137	12	1	562	61.5	5.08	72.59	53.23	69.85	66.22	68.1	96.24	11	10	6	10	8	10
High	Master Protein	A0R597	Inorganic pyrophosphatase OS=Mycolicibacterium smegmatis (strain ATCC 700084 / mc(2)155) OX=246196 GN=ppa PE=3 SV=1	0	74.205	48	9	221	9	1	162	18.3	4.75	72.56	78.2	137.39	70.36	157.12	113.33	8	6	9	8	8	7
High	Master Protein	A0R2E9	Cytokinin riboside 5'-monophosphate phosphoribohydrolase OS=Mycolicibacterium smegmatis (strain ATCC 700084 / mc(2)155) OX=246196 GN=MSMEG_5087 PE=1 SV=1	0	26.5	32	4	122	4	1	194	20.7	5.11	72.38	68.82	84.21	68.62	68.87	87.15	3	3	3	3	4	3
High	Master Protein	A0R588	ATP-dependent zinc metalloprotease FtsH OS=Mycolicibacterium smegmatis (strain ATCC 700084 / mc(2)155) OX=246196 GN=ftsH PE=3 SV=1	0	328.669	50	34	239	34	1	770	83.5	6.13	72.33	99.79	132.69	130.13	135.12	107.75	18	20	27	21	22	18
High	Master Protein	A0QU89	N-acetylglucosamine-6-phosphate deacetylase OS=Mycolicibacterium smegmatis (strain ATCC 700084 / mc(2)155) OX=246196 GN=nagA PE=1 SV=1	0	180.46	79	22	205	22	1	385	39.4	5.6	72.32	84.46	92.04	105.71	109.23	94.76	12	13	16	17	15	14
High	Master Protein	A0QZ46	Proteasome subunit alpha OS=Mycolicibacterium smegmatis (strain ATCC 700084 / mc(2)155) OX=246196 GN=prcA PE=1 SV=1	0	67.559	36	8	131	8	1	246	26.9	5.08	72.25	69.55	56.41	65.49	61.6	67.89	8	8	8	8	8	8
High	Master Protein	A0QSB1	Pyridine nucleotide-disulphide oxidoreductase OS=Mycolicibacterium smegmatis (strain ATCC 700084 / mc(2)155) OX=246196 GN=MSMEG_1416 PE=4 SV=1	0	124.09	62	18	169	18	1	395	41.9	4.97	72.16	96.29	77.45	105.79	77.71	84.65	12	12	12	14	10	14
High	Master Protein	A0R704	Dibenzothiophene desulfurization enzyme A OS=Mycolicibacterium smegmatis (strain ATCC 700084 / mc(2)155) OX=246196 GN=MSMEG_6734 PE=3 SV=1	0	105.306	36	11	139	11	1	437	48.6	5.2	71.89	77.8	103.54	98.85	85.09	99.62	8	4	6	5	9	8
High	Master Protein	A0R610	Decaprenylphosphoryl-2-keto-beta-D-erythro-pentose reductase OS=Mycolicibacterium smegmatis (strain ATCC 700084 / mc(2)155) OX=246196 GN=dprE2 PE=1 SV=1	0	91.964	47	12	214	12	1	254	27.1	8.13	71.58	49.26	66.34	119.8	114.26	102.87	10	10	9	11	9	9
High	Master Protein	A0QS97	30S ribosomal protein S7 OS=Mycolicibacterium smegmatis (strain ATCC 700084 / mc(2)155) OX=246196 GN=rpsG PE=1 SV=1	0	100.704	79	14	156	14	1	156	17.6	10.51	71.46	65.5	59.95	77.12	57.81	66.38	12	12	11	12	13	12
High	Master Protein	A0QYU6	50S ribosomal protein L20 OS=Mycolicibacterium smegmatis (strain ATCC 700084 / mc(2)155) OX=246196 GN=rplT PE=1 SV=1	0	59.507	52	6	110	6	1	129	14.5	10.98	71.19	54.7	66.96	60.5	72.93	63.17	5	5	4	4	4	5
High	Master Protein	A0QWR1	3-dehydroquinate synthase OS=Mycolicibacterium smegmatis (strain ATCC 700084 / mc(2)155) OX=246196 GN=aroB PE=3 SV=1	0	110.214	41	10	142	10	1	373	39.3	5.69	70.97	56.34	78.78	77.5	88.41	86.4	8	6	7	9	8	10
High	Master Protein	A0QNQ5	Oxidoreductase, zinc-binding dehydrogenase family protein OS=Mycolicibacterium smegmatis (strain ATCC 700084 / mc(2)155) OX=246196 GN=MSMEG_0127 PE=4 SV=1	0	228.533	53	12	181	12	1	363	37.3	5.34	70.8	102.3	131.85	132.7	135.82	152.8	8	9	10	11	10	10
High	Master Protein	A0QVE0	Ribosome-recycling factor OS=Mycolicibacterium smegmatis (strain ATCC 700084 / mc(2)155) OX=246196 GN=frr PE=1 SV=1	0	193.637	74	16	225	16	1	185	20.8	5.4	70.79	86.77	122.35	100.94	141.92	135.22	11	12	16	15	16	14
High	Master Protein	A0R4D2	Peroxynitrite isomerase 2 OS=Mycolicibacterium smegmatis (strain ATCC 700084 / mc(2)155) OX=246196 GN=MSMEG_5792 PE=3 SV=1	0	79.73	54	10	342	10	1	218	23.6	4.86	70.6	102.04	193.79	209.55	280.96	257.45	8	6	7	6	9	6
High	Master Protein	A0R6E9	ABC Polyamine/Opine/Phosphonate transporter, periplasmic ligand binding protein OS=Mycolicibacterium smegmatis (strain ATCC 700084 / mc(2)155) OX=246196 GN=MSMEG_6524 PE=4 SV=1	0	129.785	55	12	115	12	1	383	40	4.59	70.19	58.72	63.59	69.42	51.34	66.69	10	10	10	11	9	11
High	Master Protein	A0R3D2	50S ribosomal protein L25 OS=Mycolicibacterium smegmatis (strain ATCC 700084 / mc(2)155) OX=246196 GN=rplY PE=1 SV=1	0	79.173	39	9	211	9	1	215	22.5	4.58	70.04	75.58	107.06	65.37	73.14	81.17	5	6	7	6	8	7
High	Master Protein	A0QX36	Methylmalonyl-CoA mutase large subunit OS=Mycolicibacterium smegmatis (strain ATCC 700084 / mc(2)155) OX=246196 GN=MSMEG_3159 PE=4 SV=1	0	247.772	42	27	234	27	1	751	80.5	5.02	70	83.08	88.38	109.01	108.42	111.01	13	17	19	21	19	19
High	Master Protein	A0QPG1	NAD dependent epimerase/dehydratase family protein OS=Mycolicibacterium smegmatis (strain ATCC 700084 / mc(2)155) OX=246196 GN=MSMEG_0386 PE=4 SV=1	0	126.002	55	14	152	14	1	377	41.1	6.8	69.99	59.12	69.33	100.6	77.27	76.71	11	11	11	12	11	13
High	Master Protein	A0R6D6	Acyl-CoA dehydrogenase domain protein OS=Mycolicibacterium smegmatis (strain ATCC 700084 / mc(2)155) OX=246196 GN=MSMEG_6511 PE=3 SV=1	0	92.715	39	13	120	13	1	385	42.5	5.02	69.84	54.81	34.94	46.03	36.22	33.97	10	9	8	11	8	10
High	Master Protein	A0R2B7	NAD-dependent malic enzyme OS=Mycolicibacterium smegmatis (strain ATCC 700084 / mc(2)155) OX=246196 GN=MSMEG_5055 PE=3 SV=1	0	98.263	58	15	188	15	1	380	39.1	5.01	69.6	64.45	88.87	62.41	86.18	91.58	13	10	11	11	9	12
High	Master Protein	A0QQK8	Glycine oxidase ThiO OS=Mycolicibacterium smegmatis (strain ATCC 700084 / mc(2)155) OX=246196 GN=thiO PE=4 SV=1	0	88.433	42	13	160	13	1	334	35.8	5.99	69.03	77.35	83.23	74.47	91.94	90.31	11	11	8	11	11	11
High	Master Protein	A0QQS3	Transcriptional regulator, TetR family protein OS=Mycolicibacterium smegmatis (strain ATCC 700084 / mc(2)155) OX=246196 GN=MSMEG_0859 PE=4 SV=1	0	99.598	38	12	214	12	1	337	37	5.77	68.98	95.5	117.99	94.4	92.53	117.78	10	10	10	9	8	10
High	Master Protein	A0QSN7	Eptc-inducible aldehyde dehydrogenase OS=Mycolicibacterium smegmatis (strain ATCC 700084 / mc(2)155) OX=246196 GN=MSMEG_1543 PE=3 SV=1	0	141.952	44	17	159	7	1	514	55.9	5.14	68.89	78.58	56.59	88.7	59.35	74.64	10	11	10	13	11	11
High	Master Protein	A0R143	Glutamine-dependent NAD(+) synthetase OS=Mycolicibacterium smegmatis (strain ATCC 700084 / mc(2)155) OX=246196 GN=nadE PE=3 SV=1	0	131.068	35	19	170	19	1	680	75.1	5.49	68.8	69.47	66.41	106.59	70.24	85.34	13	14	12	17	11	12
High	Master Protein	A0R4P1	Oxidoreductase, short chain dehydrogenase/reductase family protein OS=Mycolicibacterium smegmatis (strain ATCC 700084 / mc(2)155) OX=246196 GN=MSMEG_5903 PE=1 SV=1	0	78.197	43	11	190	11	1	316	32.5	4.72	68.73	91.47	88.2	90.13	99.79	95.58	10	8	8	9	9	10
High	Master Protein	A0R3S3	D-mannonate oxidoreductase OS=Mycolicibacterium smegmatis (strain ATCC 700084 / mc(2)155) OX=246196 GN=MSMEG_5576 PE=4 SV=1	0	110.092	34	13	118	13	1	478	53	4.97	68.65	59.43	60.66	62.13	63.6	54.33	10	11	7	10	8	11
High	Master Protein	A0R580	Pantothenate synthetase OS=Mycolicibacterium smegmatis (strain ATCC 700084 / mc(2)155) OX=246196 GN=panC PE=1 SV=1	0	130.133	56	15	151	15	1	314	33.5	5.9	68.61	48.52	75.99	78.36	68.73	69.93	12	12	13	12	12	11
High	Master Protein	A0QVC5	Amine oxidase OS=Mycolicibacterium smegmatis (strain ATCC 700084 / mc(2)155) OX=246196 GN=MSMEG_2526 PE=3 SV=1	0	190.26	33	21	273	21	1	657	73.7	4.92	68.58	83.27	113.6	140.3	119.79	103.88	15	16	16	16	18	17
High	Master Protein	A0QUX6	Acetolactate synthase OS=Mycolicibacterium smegmatis (strain ATCC 700084 / mc(2)155) OX=246196 GN=ilvB PE=3 SV=1	0	172.775	46	22	163	22	1	618	66	5.91	68.55	64.68	79.04	66.6	72.89	66.48	18	17	17	16	14	16
High	Master Protein	A0R441	'Cold-shock' DNA-binding domain protein OS=Mycolicibacterium smegmatis (strain ATCC 700084 / mc(2)155) OX=246196 GN=MSMEG_5696 PE=4 SV=1	0	49.562	60	7	189	7	1	149	16.6	7.52	68.33	79.65	97.35	84.02	71.84	84.23	7	6	7	6	7	5
High	Master Protein	A0QPX3	Sulfonate binding protein OS=Mycolicibacterium smegmatis (strain ATCC 700084 / mc(2)155) OX=246196 GN=MSMEG_0550 PE=3 SV=1	0	97.822	52	10	133	10	1	322	34.5	4.74	68.22	67.94	60.58	71.86	54.53	73.06	9	8	9	7	7	7
High	Master Protein	A0QUZ6	Putative cystathionine gamma-synthase OS=Mycolicibacterium smegmatis (strain ATCC 700084 / mc(2)155) OX=246196 GN=MSMEG_2394 PE=3 SV=1	0	148.745	43	13	115	13	1	369	38.9	5.25	68.2	68.46	61.04	66.69	88.11	61.17	9	10	9	11	11	9
High	Master Protein	A0QNN0	Putative acyl-CoA dehydrogenase OS=Mycolicibacterium smegmatis (strain ATCC 700084 / mc(2)155) OX=246196 GN=MSMEG_0102 PE=3 SV=1	0	126.379	48	16	240	16	1	411	45.4	6.54	68.2	107.09	71.31	88.53	88.73	68.62	13	13	14	14	14	13
High	Master Protein	A0R1Y4	1,4-alpha-glucan branching enzyme GlgB OS=Mycolicibacterium smegmatis (strain ATCC 700084 / mc(2)155) OX=246196 GN=glgB PE=3 SV=1	0	126.816	32	17	171	17	1	736	82.6	5.67	67.93	72.51	68.81	77.89	60.59	101.47	11	10	13	13	11	12
High	None	A0QUP4	Pyruvate dehydrogenase [ubiquinone] OS=Mycolicibacterium smegmatis (strain ATCC 700084 / mc(2)155) OX=246196 GN=poxB PE=3 SV=1	0	155.541	45	20	208	20	1	576	62	6.25	67.81	79.26	77.78	80.82	78.34	83.89	15	18	13	17	14	16
High	Master Protein	A0QZ42	Pup--protein ligase OS=Mycolicibacterium smegmatis (strain ATCC 700084 / mc(2)155) OX=246196 GN=pafA PE=1 SV=1	0	181.641	68	31	209	31	1	452	51.3	6.92	67.74	87.54	84.93	122.68	97.84	96.09	22	19	21	25	25	22
High	Master Protein	A0QU64	D-aminopeptidase OS=Mycolicibacterium smegmatis (strain ATCC 700084 / mc(2)155) OX=246196 GN=MSMEG_2092 PE=3 SV=1	0	75.949	28	9	134	9	1	367	38.2	5.15	67.48	57.61	69.14	66.54	87.25	81.73	8	8	7	8	7	8
High	Master Protein	A0R753	Integral membrane protein OS=Mycolicibacterium smegmatis (strain ATCC 700084 / mc(2)155) OX=246196 GN=MSMEG_6783 PE=4 SV=1	0	99.259	55	14	160	14	1	330	35.5	4.69	67.47	99.18	87.01	127.75	101.28	122.65	12	11	10	11	9	11
High	Master Protein	A0QPH5	Mycobactin synthetase protein B OS=Mycolicibacterium smegmatis (strain ATCC 700084 / mc(2)155) OX=246196 GN=MSMEG_0400 PE=3 SV=1	0	230.577	20	36	211	33	1	2429	260.9	5.06	67.41	87.31	80.5	93.17	151.25	115.78	20	24	19	26	23	27
High	Master Protein	A0R1D2	Dihydrolipoamide acetyltransferase component of pyruvate dehydrogenase complex OS=Mycolicibacterium smegmatis (strain ATCC 700084 / mc(2)155) OX=246196 GN=MSMEG_4710 PE=3 SV=1	0	116.66	29	13	242	13	1	406	42.8	5.5	67.39	82.14	106.1	118.67	111.92	124.1	8	7	6	7	10	8
High	Master Protein	A0R629	UDP-galactopyranose mutase OS=Mycolicibacterium smegmatis (strain ATCC 700084 / mc(2)155) OX=246196 GN=glf PE=1 SV=1	0	108.327	50	19	211	19	1	412	47	5.38	67.07	65	88.44	82.12	91.24	87.12	16	13	11	14	12	12
High	Master Protein	A0QWY3	Quinone oxidoreductase OS=Mycolicibacterium smegmatis (strain ATCC 700084 / mc(2)155) OX=246196 GN=MSMEG_3106 PE=4 SV=1	0	113.469	46	11	175	11	1	342	35.5	5.08	66.95	74.06	83.59	90.89	117.34	96.93	9	9	10	10	11	9
High	Master Protein	A0QPZ5	Uncharacterized protein OS=Mycolicibacterium smegmatis (strain ATCC 700084 / mc(2)155) OX=246196 GN=MSMEG_0572 PE=4 SV=1	0	78.153	63	9	101	9	1	173	18.6	5.29	66.45	69.74	64.44	64.73	44.97	25.75	7	6	8	8	7	6
High	Master Protein	A0QX02	Cysteine desulfurase OS=Mycolicibacterium smegmatis (strain ATCC 700084 / mc(2)155) OX=246196 GN=MSMEG_3125 PE=3 SV=1	0	224.494	77	20	169	20	1	414	43.9	5.54	66.35	84.56	99	101.02	109.93	117.22	15	13	13	15	11	15
High	Master Protein	A0R3L0	von Willebrand factor, type A OS=Mycolicibacterium smegmatis (strain ATCC 700084 / mc(2)155) OX=246196 GN=MSMEG_5511 PE=4 SV=1	0	114.543	31	17	143	17	1	666	73.9	5.47	66.11	62	72.33	73.29	73.34	78.37	13	11	9	11	9	13
High	Master Protein	A0QYE2	Urease subunit gamma OS=Mycolicibacterium smegmatis (strain ATCC 700084 / mc(2)155) OX=246196 GN=ureA PE=3 SV=1	0	70.652	87	7	170	7	1	100	11.2	6.68	66.01	50.17	77.28	80.93	62.98	81.75	5	6	7	6	7	6
High	Master Protein	A0R1D5	HpcH/HpaI aldolase/citrate lyase family protein OS=Mycolicibacterium smegmatis (strain ATCC 700084 / mc(2)155) OX=246196 GN=MSMEG_4713 PE=4 SV=1	0	57.057	32	7	121	7	1	269	28.7	4.75	65.67	84.63	84.4	55.63	69.76	76.02	6	6	6	6	6	5
High	Master Protein	A0R5K0	ATPase family protein associated with various cellular activities (AAA) OS=Mycolicibacterium smegmatis (strain ATCC 700084 / mc(2)155) OX=246196 GN=MSMEG_6219 PE=4 SV=1	0	109.785	52	13	144	12	1	323	34.8	5.92	65.63	73.89	64.74	65.43	42.63	70.39	12	11	12	12	11	13
High	Master Protein	A0QPP0	Hydroxymethylpyrimidine kinase OS=Mycolicibacterium smegmatis (strain ATCC 700084 / mc(2)155) OX=246196 GN=MSMEG_0464 PE=4 SV=1	0	114.761	61	12	131	12	1	268	28	4.98	65.53	70.54	84.11	83.65	67.61	85.8	10	11	9	8	6	9
High	Master Protein	A0R3B6	Exopolyphosphatase OS=Mycolicibacterium smegmatis (strain ATCC 700084 / mc(2)155) OX=246196 GN=MSMEG_5413 PE=4 SV=1	0	96.46	59	11	171	11	1	316	33.1	4.83	65.26	78.21	51.44	85.93	72.73	63.36	9	11	9	9	7	10
High	Master Protein	A0R4H3	Metallo-beta-lactamase superfamily protein OS=Mycolicibacterium smegmatis (strain ATCC 700084 / mc(2)155) OX=246196 GN=MSMEG_5834 PE=4 SV=1	0	66.779	49	6	113	6	1	251	26.5	5.02	65.19	92.87	91	74.35	78.48	89.69	3	6	6	5	5	4
High	Master Protein	A0QXF3	Polyamine-binding lipoprotein OS=Mycolicibacterium smegmatis (strain ATCC 700084 / mc(2)155) OX=246196 GN=MSMEG_3280 PE=4 SV=1	0	104.571	47	12	141	12	1	397	43	4.67	65.03	74.58	62.87	73.27	72.75	75.72	10	10	11	7	8	9
High	Master Protein	A0QZJ0	Transcriptional regulator, GntR family protein OS=Mycolicibacterium smegmatis (strain ATCC 700084 / mc(2)155) OX=246196 GN=MSMEG_4042 PE=4 SV=1	0	61.817	50	9	119	9	1	252	28.2	6.07	65.03	22.79	23.34	22.97	19.03	34.59	6	5	5	6	5	6
High	Master Protein	A0QSL5	30S ribosomal protein S13 OS=Mycolicibacterium smegmatis (strain ATCC 700084 / mc(2)155) OX=246196 GN=rpsM PE=1 SV=1	0	126.899	59	14	169	14	1	124	14.2	10.78	64.98	59.56	52.57	53.47	84.19	72.53	9	9	10	10	14	10
High	Master Protein	A0QQL0	Thiazole synthase OS=Mycolicibacterium smegmatis (strain ATCC 700084 / mc(2)155) OX=246196 GN=thiG PE=1 SV=1	0	94.133	58	10	142	10	1	252	25.6	4.75	64.76	50.35	56.52	67.95	84.79	63.74	9	8	8	8	8	7
High	Master Protein	A0QRJ6	Glycerol-3-phosphate dehydrogenase [NAD(P)+] OS=Mycolicibacterium smegmatis (strain ATCC 700084 / mc(2)155) OX=246196 GN=gpsA PE=3 SV=1	0	110.565	48	11	174	11	1	341	36.3	6.62	64.26	63.18	71.78	94.42	106.01	98.51	11	9	9	9	8	9
High	Master Protein	A0QS49	Cyclopropane-fatty-acyl-phospholipid synthase 1 OS=Mycolicibacterium smegmatis (strain ATCC 700084 / mc(2)155) OX=246196 GN=MSMEG_1350 PE=3 SV=1	0	64.209	37	11	227	10	1	286	32.6	4.94	64.11	34.44	39.88	115.88	168.35	95.54	8	5	7	8	10	8
High	Master Protein	A0QY29	Uncharacterized N-acetyltransferase MSMEG_3513 OS=Mycolicibacterium smegmatis (strain ATCC 700084 / mc(2)155) OX=246196 GN=MSMEG_3513 PE=1 SV=1	0	143.258	51	17	136	17	1	402	43.9	5.43	63.91	45.35	47.33	80.99	83.19	56.16	11	10	11	13	15	12
High	Master Protein	A0R2R8	Aminotransferase class-III OS=Mycolicibacterium smegmatis (strain ATCC 700084 / mc(2)155) OX=246196 GN=MSMEG_5211 PE=4 SV=1	0	161.185	33	25	153	25	1	977	104.5	4.89	63.91	59.78	96.95	79.6	88.86	74.85	17	13	19	19	18	15
High	Master Protein	A0R2E1	Glucose-1-phosphate adenylyltransferase OS=Mycolicibacterium smegmatis (strain ATCC 700084 / mc(2)155) OX=246196 GN=glgC PE=3 SV=1	0	106.612	54	14	150	14	1	404	43.9	5.33	63.85	36.6	37.3	56.76	51.85	54.84	10	9	10	10	9	11
High	Master Protein	A0R0P9	Modulator of DNA gyrase OS=Mycolicibacterium smegmatis (strain ATCC 700084 / mc(2)155) OX=246196 GN=MSMEG_4464 PE=3 SV=1	0	179.234	71	28	222	28	1	505	54.5	5.02	63.39	64.42	96.11	96.26	81.32	99.96	21	20	19	21	22	21
High	Master Protein	A0QRS0	ABC-type transport system periplasmic substrate-binding protein OS=Mycolicibacterium smegmatis (strain ATCC 700084 / mc(2)155) OX=246196 GN=MSMEG_1216 PE=4 SV=1	0	121.012	55	15	125	15	1	431	44.5	4.79	63.28	97.98	45.09	52.9	49.2	56.18	12	13	9	12	7	11
High	Master Protein	A0R365	Cyanate hydratase OS=Mycolicibacterium smegmatis (strain ATCC 700084 / mc(2)155) OX=246196 GN=cynS PE=3 SV=1	0	49.29	46	7	119	7	1	149	16.3	5.15	63.23	65.76	15.65	62.59	32.56	38.56	7	6	3	6	6	4
High	Master Protein	A0R650	Rhodanese-like domain protein OS=Mycolicibacterium smegmatis (strain ATCC 700084 / mc(2)155) OX=246196 GN=MSMEG_6425 PE=4 SV=1	0	55.578	52	5	86	5	1	113	12	4.6	63.22	53.36	49.2	40.29	35.69	31.25	5	4	4	5	3	5
High	Master Protein	A0R6L9	Secreted protein OS=Mycolicibacterium smegmatis (strain ATCC 700084 / mc(2)155) OX=246196 GN=MSMEG_6595 PE=3 SV=1	0	100.918	44	10	87	10	1	324	33.5	5.05	63.19	48.35	44.81	43.27	33.89	34.87	9	8	7	7	6	6
High	Master Protein	A0QV52	Adenosylmethionine--8-amino-7-oxononanoate transaminase OS=Mycolicibacterium smegmatis (strain ATCC 700084 / mc(2)155) OX=246196 GN=MSMEG_2450 PE=3 SV=1	0	125.828	47	14	143	14	1	461	49.4	5.96	63.16	61.25	63.65	76.31	68.29	89.73	11	10	6	11	8	10
High	Master Protein	A0R783	Molybdopterin oxidoreductase OS=Mycolicibacterium smegmatis (strain ATCC 700084 / mc(2)155) OX=246196 GN=MSMEG_6816 PE=4 SV=1	0	158.721	30	21	166	21	1	720	79.4	5.48	63.08	31.5	66.43	77.91	91.05	80.15	18	15	19	14	17	16
High	Master Protein	A0QZ36	5'-3' exonuclease OS=Mycolicibacterium smegmatis (strain ATCC 700084 / mc(2)155) OX=246196 GN=MSMEG_3883 PE=4 SV=1	0	61.432	42	11	128	11	1	338	35.9	4.86	63	49.48	42.28	73.29	50.53	39.72	9	7	9	9	8	7
High	Master Protein	A0QT50	ABC transporter periplasmic-binding protein YtfQ OS=Mycolicibacterium smegmatis (strain ATCC 700084 / mc(2)155) OX=246196 GN=MSMEG_1712 PE=1 SV=1	0	99.853	55	15	146	15	1	328	34.2	4.82	62.51	72.48	62.1	70.82	66.06	62.02	12	14	13	13	10	9
High	Master Protein	A0QWL0	ABC transporter ATP-binding protein OS=Mycolicibacterium smegmatis (strain ATCC 700084 / mc(2)155) OX=246196 GN=MSMEG_2979 PE=4 SV=1	0	56.392	46	9	187	9	1	270	28.4	5.06	62.42	62.31	77.95	65.13	89.23	78.44	7	8	7	9	8	7
High	Master Protein	A0R4G9	Dyp-type peroxidase OS=Mycolicibacterium smegmatis (strain ATCC 700084 / mc(2)155) OX=246196 GN=MSMEG_5829 PE=4 SV=1	0	35.522	22	5	114	5	1	343	37.2	4.61	62.27	13.64	6.33	67.35	32.55	11.43	4	5	3	5	4	4
High	Master Protein	A0QZ49	Pup deamidase/depupylase OS=Mycolicibacterium smegmatis (strain ATCC 700084 / mc(2)155) OX=246196 GN=dop PE=1 SV=1	0	155.999	47	20	140	20	1	498	54.5	5.38	62.25	67.97	73.06	56.26	71.94	65.41	12	13	12	12	13	12
High	Master Protein	A0R012	Cell division protein FtsZ OS=Mycolicibacterium smegmatis (strain ATCC 700084 / mc(2)155) OX=246196 GN=ftsZ PE=3 SV=1	0	137.01	41	14	206	14	1	385	39.1	4.67	62.25	58.25	111.36	116.02	124.21	109.01	9	7	11	10	9	10
High	Master Protein	A0QYT4	Phenylalanine--tRNA ligase alpha subunit OS=Mycolicibacterium smegmatis (strain ATCC 700084 / mc(2)155) OX=246196 GN=pheS PE=3 SV=1	0	117.392	45	14	120	14	1	356	38.9	5.49	62.2	61.15	80.98	47.21	71.25	41.35	12	11	13	9	11	8
High	Master Protein	A0QW04	Inositol-phosphate phosphatase OS=Mycolicibacterium smegmatis (strain ATCC 700084 / mc(2)155) OX=246196 GN=MSMEG_2762 PE=4 SV=1	0	114.996	48	9	163	9	1	283	29.2	5	61.93	108.43	132.3	80.9	127.99	108.41	7	8	9	7	8	7
High	Master Protein	A0R1H5	Peptidase M20 OS=Mycolicibacterium smegmatis (strain ATCC 700084 / mc(2)155) OX=246196 GN=MSMEG_4755 PE=4 SV=1	0	142.136	48	14	137	14	1	439	45.7	5.03	61.68	70.5	82.88	108.59	80.51	79.77	11	10	10	12	9	10
High	Master Protein	A0R170	Alpha oxoglutarate ferredoxin oxidoreductase, beta subunit OS=Mycolicibacterium smegmatis (strain ATCC 700084 / mc(2)155) OX=246196 GN=orB PE=4 SV=1	0	122.043	49	14	145	14	1	342	37.3	5.67	61.58	64.67	66.11	57.28	81.48	83.84	9	11	11	10	13	11
High	Master Protein	A0QVY1	GTPase HflX OS=Mycolicibacterium smegmatis (strain ATCC 700084 / mc(2)155) OX=246196 GN=hflX PE=3 SV=1	0	70.661	28	10	113	10	1	470	50.5	5.54	61.34	42.4	37.94	40.97	38.17	48.35	7	8	9	7	8	7
High	Master Protein	A0R4S7	Acetaldehyde dehydrogenase 2 OS=Mycolicibacterium smegmatis (strain ATCC 700084 / mc(2)155) OX=246196 GN=mhpF PE=3 SV=2	0	118.802	62	12	123	12	1	307	32.3	4.86	61.33	74.87	59.69	52.43	27.54	47.79	7	10	11	7	7	9
High	Master Protein	A0R3B5	Immunogenic protein MPT63 OS=Mycolicibacterium smegmatis (strain ATCC 700084 / mc(2)155) OX=246196 GN=MSMEG_5412 PE=4 SV=1	0	49.075	24	5	138	5	1	346	33.3	4.21	61.19	55.81	40.8	84.99	54.45	70.06	4	4	3	5	4	5
High	Master Protein	A0QUN7	Carbamoyltransferase OS=Mycolicibacterium smegmatis (strain ATCC 700084 / mc(2)155) OX=246196 GN=hypF PE=3 SV=1	0	38.17	9	6	160	6	1	762	80.4	6.3	61.19	63.44	69.31	65.64	85.88	74.3	5	6	4	6	5	4
High	Master Protein	A0R042	AMP-binding enzyme OS=Mycolicibacterium smegmatis (strain ATCC 700084 / mc(2)155) OX=246196 GN=MSMEG_4254 PE=4 SV=1	0	145.188	50	26	231	26	1	599	64.4	5.55	61.12	46.01	76.71	99.93	130.58	70.46	18	16	15	15	13	11
High	Master Protein	A0R5Y8	Quinone oxidoreductase OS=Mycolicibacterium smegmatis (strain ATCC 700084 / mc(2)155) OX=246196 GN=MSMEG_6362 PE=4 SV=1	0	55.798	37	10	147	10	1	325	33.3	5.86	61.12	24.9	29.8	36.95	32.14	43.53	8	9	9	7	8	7
High	Master Protein	A0R638	Serine--tRNA ligase OS=Mycolicibacterium smegmatis (strain ATCC 700084 / mc(2)155) OX=246196 GN=serS PE=1 SV=1	0	142.152	49	19	148	19	1	417	45.5	5.31	61.08	63.27	84.22	52.75	75.7	66.44	14	14	16	14	15	17
High	Master Protein	A0QYR3	TPR-repeat-containing protein OS=Mycolicibacterium smegmatis (strain ATCC 700084 / mc(2)155) OX=246196 GN=MSMEG_3754 PE=4 SV=1	0	102.097	38	8	65	8	1	329	35.6	6.21	61	41.86	53.29	41.08	39.22	43.38	7	6	5	8	6	6
High	Master Protein	A0QWV1	6,7-dimethyl-8-ribityllumazine synthase OS=Mycolicibacterium smegmatis (strain ATCC 700084 / mc(2)155) OX=246196 GN=ribE PE=3 SV=1	0	62.158	36	6	143	6	1	158	16.2	4.77	60.97	100.32	73.23	74.1	56.46	70.11	6	6	6	6	6	6
High	Master Protein	A0QS45	50S ribosomal protein L11 OS=Mycolicibacterium smegmatis (strain ATCC 700084 / mc(2)155) OX=246196 GN=rplK PE=1 SV=1	0	56.728	41	7	138	7	1	142	15	9.51	60.25	54.12	50.76	60.73	58.39	58.6	5	6	5	7	6	6
High	Master Protein	A0R1H3	Antioxidant, AhpC/TSA family protein OS=Mycolicibacterium smegmatis (strain ATCC 700084 / mc(2)155) OX=246196 GN=MSMEG_4753 PE=4 SV=1	0	81.298	70	11	225	11	1	157	17	7.14	60.07	71.05	87.92	111.82	138.7	112.99	10	7	7	7	7	8
High	Master Protein	A0QRU1	Type III restriction enzyme, res subunit OS=Mycolicibacterium smegmatis (strain ATCC 700084 / mc(2)155) OX=246196 GN=MSMEG_1238 PE=4 SV=1	0	127.438	44	22	156	22	1	566	63.4	5.95	59.95	60.02	50.52	48.79	53.45	69.19	15	13	14	15	15	16
High	Master Protein	A0QU93	Dihydroxyacetone kinase, DhaK subunit OS=Mycolicibacterium smegmatis (strain ATCC 700084 / mc(2)155) OX=246196 GN=dhaK PE=4 SV=1	0	103.939	48	12	131	12	1	332	34.6	4.88	59.91	57.24	70.77	53.91	50.42	56.89	12	9	12	9	8	11
High	Master Protein	A0QVJ4	Gamma-glutamylisopropylamide synthetase OS=Mycolicibacterium smegmatis (strain ATCC 700084 / mc(2)155) OX=246196 GN=MSMEG_2595 PE=3 SV=1	0	84.538	33	11	97	11	1	457	50.4	5.06	59.83	37.37	30.57	51.45	31.78	57.86	10	8	8	8	8	8
High	Master Protein	A0QVZ3	Iron-dependent repressor IdeR OS=Mycolicibacterium smegmatis (strain ATCC 700084 / mc(2)155) OX=246196 GN=MSMEG_2750 PE=3 SV=1	0	159.223	73	13	166	13	1	230	25.4	5.35	59.77	85.23	60.25	75.72	68.74	74.75	8	10	10	9	12	11
High	Master Protein	A0QPL1	Allophanate hydrolase subunit 1 OS=Mycolicibacterium smegmatis (strain ATCC 700084 / mc(2)155) OX=246196 GN=MSMEG_0436 PE=1 SV=1	0	41.313	24	3	154	3	1	210	22.6	6.39	59.75	70.76	96.35	107.79	110.89	99.9	3	2	3	2	2	2
High	Master Protein	A0QYB3	Xylitol-binding protein OS=Mycolicibacterium smegmatis (strain ATCC 700084 / mc(2)155) OX=246196 GN=xypA PE=1 SV=1	0	45.801	32	7	356	6	1	349	36.1	4.64	59.75	157.19	268.73	119.76	217.69	135.9	4	2	5	1	1	2
High	Master Protein	A0R248	Carbonic anhydrase OS=Mycolicibacterium smegmatis (strain ATCC 700084 / mc(2)155) OX=246196 GN=MSMEG_4985 PE=4 SV=1	0	63.769	64	9	122	9	1	163	18	5.12	59.65	55.1	65.44	60.07	71.07	68.18	6	7	6	7	5	7
High	Master Protein	A0QZZ0	Uncharacterized protein OS=Mycolicibacterium smegmatis (strain ATCC 700084 / mc(2)155) OX=246196 GN=MSMEG_4199 PE=3 SV=1	0	60.296	34	4	102	4	1	173	18.1	4.81	59.41	40.58	31.5	47.12	48.96	19.97	4	4	4	4	4	4
High	Master Protein	A0R057	Cytochrome aa3 subunit 2 OS=Mycolicibacterium smegmatis (strain ATCC 700084 / mc(2)155) OX=246196 GN=MSMEG_4268 PE=1 SV=1	0	130.362	45	17	134	17	1	341	38	5.44	59.2	69.06	59.25	59.41	74.81	36.93	13	12	11	13	13	7
High	Master Protein	A0R2X3	Putative cystathionine gamma-synthase OS=Mycolicibacterium smegmatis (strain ATCC 700084 / mc(2)155) OX=246196 GN=MSMEG_5265 PE=3 SV=1	0	126.09	46	10	142	10	1	384	40.4	5.82	59.19	71.21	72.66	94.22	82.54	81.99	8	8	8	7	8	8
High	Master Protein	A0QVM3	Ribosome maturation factor RimP OS=Mycolicibacterium smegmatis (strain ATCC 700084 / mc(2)155) OX=246196 GN=rimP PE=1 SV=1	0	80.887	82	10	139	10	1	181	19.3	5.17	59.18	69.32	71.49	61.18	63.27	69.22	10	7	9	8	9	8
High	Master Protein	A0QWG9	Acyl-CoA thioesterase II OS=Mycolicibacterium smegmatis (strain ATCC 700084 / mc(2)155) OX=246196 GN=tesB PE=3 SV=1	0	87.752	44	9	212	9	1	283	31.8	6.14	59.04	86.03	103.66	119.8	94.52	121.31	5	6	6	8	6	6
High	Master Protein	A0R440	Glutathione S-transferase OS=Mycolicibacterium smegmatis (strain ATCC 700084 / mc(2)155) OX=246196 GN=MSMEG_5695 PE=4 SV=1	0	105.569	59	16	150	16	1	341	38.3	5.49	59.02	73.44	66.72	59.61	56.21	66.47	11	12	13	12	11	10
High	Master Protein	A0QTD8	RNA polymerase sigma-F factor OS=Mycolicibacterium smegmatis (strain ATCC 700084 / mc(2)155) OX=246196 GN=MSMEG_1804 PE=4 SV=1	0	67.752	42	10	174	10	1	250	27.9	5.33	58.84	59	64.66	68.13	54.19	70.96	6	8	9	6	8	9
High	Master Protein	A0QX82	Histidinol-phosphate aminotransferase OS=Mycolicibacterium smegmatis (strain ATCC 700084 / mc(2)155) OX=246196 GN=hisC PE=3 SV=1	0	78.719	40	11	103	11	1	379	40.2	5.25	58.82	35.05	37.34	51.14	20.49	51.07	11	8	9	8	5	7
High	Master Protein	A0QQH2	Uncharacterized protein OS=Mycolicibacterium smegmatis (strain ATCC 700084 / mc(2)155) OX=246196 GN=MSMEG_0754 PE=4 SV=1	0	73.285	69	6	68	6	1	135	14.4	4.68	58.79	44.29	26.59	46.42	48.85	24.95	6	6	5	5	5	4
High	Master Protein	A0R148	Glutamate 5-kinase OS=Mycolicibacterium smegmatis (strain ATCC 700084 / mc(2)155) OX=246196 GN=proB PE=1 SV=1	0	101.642	40	11	141	11	1	370	38.6	7.33	58.66	80.19	76.04	95.82	71.35	75.17	8	9	8	8	9	8
High	Master Protein	A0R742	Homoserine O-acetyltransferase OS=Mycolicibacterium smegmatis (strain ATCC 700084 / mc(2)155) OX=246196 GN=MSMEG_6772 PE=4 SV=1	0	104.203	46	15	127	15	1	342	38.4	5.41	58.58	57.85	67.45	63.19	57.16	80.2	12	8	8	10	8	8
High	Master Protein	A0R4M2	3-hydroxyisobutyrate dehydrogenase family protein OS=Mycolicibacterium smegmatis (strain ATCC 700084 / mc(2)155) OX=246196 GN=MSMEG_5884 PE=3 SV=1	0	78.486	43	9	324	9	1	299	30.4	4.81	58.54	66.92	117.24	181.52	203	76.77	5	4	5	9	7	4
High	Master Protein	A0R2D2	Trypsin OS=Mycolicibacterium smegmatis (strain ATCC 700084 / mc(2)155) OX=246196 GN=MSMEG_5070 PE=3 SV=1	0	134.657	52	22	121	22	1	498	51.6	4.96	58.54	60.88	52.56	54.77	73.92	60.31	12	14	12	14	17	15
High	Master Protein	A0R2N2	Regulatory protein GntR, HTH OS=Mycolicibacterium smegmatis (strain ATCC 700084 / mc(2)155) OX=246196 GN=MSMEG_5174 PE=4 SV=1	0	38.58	54	6	210	6	1	118	12.7	5.1	58.51	58.19	59.17	72.76	85.92	75.07	4	4	3	5	4	5
High	Master Protein	A0QVQ3	30S ribosomal protein S15 OS=Mycolicibacterium smegmatis (strain ATCC 700084 / mc(2)155) OX=246196 GN=rpsO PE=1 SV=1	0	22.176	57	4	146	4	1	89	10.3	10.46	58.37	71.55	40.89	63.57	33.14	57.53	4	4	4	4	4	4
High	Master Protein	A0R4S6	4-hydroxy-2-oxovalerate aldolase 2 OS=Mycolicibacterium smegmatis (strain ATCC 700084 / mc(2)155) OX=246196 GN=bphI-2 PE=3 SV=1	0	142.169	56	12	124	12	1	349	37.2	5.64	58.17	37.04	48.59	59.69	57.46	50.34	8	7	9	7	8	7
High	Master Protein	A0QSR6	Alanine racemase OS=Mycolicibacterium smegmatis (strain ATCC 700084 / mc(2)155) OX=246196 GN=alr PE=3 SV=1	0	86.994	21	5	82	5	1	389	41	5.68	58.14	51.64	60.13	48.94	68.58	69.03	4	4	3	4	4	5
High	Master Protein	A0QTU7	Propane 2-monooxygenase operon transcriptional activator MimR OS=Mycolicibacterium smegmatis (strain ATCC 700084 / mc(2)155) OX=246196 GN=mimR PE=4 SV=1	0	143.288	48	22	142	22	1	583	64.1	6.21	58.13	37.93	58.59	90.12	63.16	71.05	12	14	14	21	14	17
High	Master Protein	A0QWH1	Probable transcriptional regulatory protein MSMEG_2940/MSMEI_2866 OS=Mycolicibacterium smegmatis (strain ATCC 700084 / mc(2)155) OX=246196 GN=MSMEG_2940 PE=1 SV=1	0	90.406	47	8	115	8	1	251	26.7	4.73	58.09	47.75	62.37	53.22	41.21	71.62	7	8	8	8	7	8
High	Master Protein	A0QYG2	Glycogen accumulation regulator GarA OS=Mycolicibacterium smegmatis (strain ATCC 700084 / mc(2)155) OX=246196 GN=garA PE=1 SV=2	0	92.355	44	9	113	9	1	158	16.6	4.54	57.99	63.06	41.91	58.44	70.56	54.03	7	6	8	7	8	7
High	Master Protein	Q9X5M1	Diaminopimelate decarboxylase OS=Mycolicibacterium smegmatis (strain ATCC 700084 / mc(2)155) OX=246196 GN=lysA PE=3 SV=1	0	105.138	41	17	211	17	1	474	50.3	5.49	57.89	76.32	79.2	113.37	80.72	123.11	10	11	11	13	13	13
High	Master Protein	A0QYX0	UvrABC system protein B OS=Mycolicibacterium smegmatis (strain ATCC 700084 / mc(2)155) OX=246196 GN=uvrB PE=3 SV=1	0	211.446	54	32	223	32	1	736	82.6	5.2	57.83	63.59	67.93	82.01	90.64	95.09	25	22	24	26	23	26
High	Master Protein	A0QY79	Bacterioferritin OS=Mycolicibacterium smegmatis (strain ATCC 700084 / mc(2)155) OX=246196 GN=bfr PE=1 SV=1	0	116.399	96	14	123	14	1	161	18.5	4.68	57.83	62.79	41.89	72.72	49.93	47.79	9	11	9	12	10	9
High	Master Protein	A0QZX1	ATP phosphoribosyltransferase OS=Mycolicibacterium smegmatis (strain ATCC 700084 / mc(2)155) OX=246196 GN=hisG PE=3 SV=1	0	149.326	57	14	157	14	1	288	30.8	5.01	57.68	96.05	88.73	102.22	88.28	89.56	11	12	11	11	11	12
High	Master Protein	A0QNZ7	Monoacylglycerol lipase OS=Mycolicibacterium smegmatis (strain ATCC 700084 / mc(2)155) OX=246196 GN=MSMEG_0220 PE=1 SV=1	0	109.502	63	13	97	13	1	280	29.9	7.15	57.67	70.68	36.36	56.65	39.47	47.87	13	11	9	11	8	9
High	Master Protein	A0R4C4	Transcriptional regulatory protein OS=Mycolicibacterium smegmatis (strain ATCC 700084 / mc(2)155) OX=246196 GN=MSMEG_5784 PE=4 SV=1	0	76.18	52	8	159	8	1	261	27.9	5.27	57.64	49.78	63.16	76.2	68.01	85.29	4	6	6	6	5	5
High	Master Protein	A0QNL6	Phosphoenolpyruvate-protein phosphotransferase OS=Mycolicibacterium smegmatis (strain ATCC 700084 / mc(2)155) OX=246196 GN=ptsI PE=3 SV=1	0	118.009	37	13	138	13	1	544	55.4	4.93	57.58	72.46	76.18	72.18	79.41	67.02	12	9	10	10	9	8
High	Master Protein	A0QVY4	Uncharacterized protein OS=Mycolicibacterium smegmatis (strain ATCC 700084 / mc(2)155) OX=246196 GN=MSMEG_2739 PE=4 SV=1	0	258.545	41	29	154	29	1	811	86.1	4.28	57.2	81.14	35.92	79.46	134.6	76.8	12	18	10	15	22	15
High	Master Protein	A0R466	Acetyl-CoA acetyltransferase OS=Mycolicibacterium smegmatis (strain ATCC 700084 / mc(2)155) OX=246196 GN=MSMEG_5721 PE=3 SV=1	0	166.997	74	16	183	16	1	403	42	5.17	57.19	80.69	72.46	110.26	109.78	95.98	8	10	11	14	14	12
High	Master Protein	A0QP10	Lipoprotein Lpps OS=Mycolicibacterium smegmatis (strain ATCC 700084 / mc(2)155) OX=246196 GN=MSMEG_0233 PE=4 SV=1	0	113.868	42	12	139	12	1	346	37.2	5.73	57.05	80.2	59.6	82.87	103.35	90.44	9	10	6	11	11	8
High	Master Protein	A0QYP9	GTPase Der OS=Mycolicibacterium smegmatis (strain ATCC 700084 / mc(2)155) OX=246196 GN=der PE=3 SV=1	0	165.175	54	20	159	20	1	471	51.1	6.93	57.01	65.26	74.76	64.81	71.01	59.69	14	14	13	13	14	12
High	Master Protein	A0QQJ6	Short-chain dehydrogenase/reductase SDR OS=Mycolicibacterium smegmatis (strain ATCC 700084 / mc(2)155) OX=246196 GN=MSMEG_0779 PE=1 SV=1	0	92.35	57	12	135	12	1	258	26.1	4.73	56.54	59.33	37.8	51.64	44.27	46.69	9	9	9	10	9	10
High	Master Protein	A0R083	Glutamine synthetase OS=Mycolicibacterium smegmatis (strain ATCC 700084 / mc(2)155) OX=246196 GN=glnA PE=1 SV=1	0	145.486	46	15	160	15	1	446	49.8	5.38	56.3	56.46	54.9	106.4	67.68	80.56	10	9	11	12	11	11
High	Master Protein	A0QU54	Putative acyl-CoA dehydrogenase OS=Mycolicibacterium smegmatis (strain ATCC 700084 / mc(2)155) OX=246196 GN=MSMEG_2081 PE=3 SV=1	0	105.626	45	10	146	10	1	442	47.1	5.74	56.22	49.51	74.66	67.47	77.4	76.53	9	6	7	7	8	8
High	Master Protein	A0QQX4	Acyl-ACP thioesterase superfamily protein OS=Mycolicibacterium smegmatis (strain ATCC 700084 / mc(2)155) OX=246196 GN=MSMEG_0909 PE=4 SV=1	0	101.199	47	13	179	13	1	282	32.2	5.69	56.22	65.09	79.72	77.96	66.06	89.07	7	10	10	7	6	9
High	Master Protein	A0QYJ2	Non-specific serine/threonine protein kinase OS=Mycolicibacterium smegmatis (strain ATCC 700084 / mc(2)155) OX=246196 GN=MSMEG_3677 PE=4 SV=1	0	81.376	28	10	107	10	1	493	51.8	6.21	56.15	64.53	47.45	51.43	60.47	17.82	7	7	7	6	9	5
High	Master Protein	A0QQS8	Short chain dehydrogenase OS=Mycolicibacterium smegmatis (strain ATCC 700084 / mc(2)155) OX=246196 GN=MSMEG_0863 PE=4 SV=1	0	67.442	33	10	165	10	1	307	33.2	8.73	56.11	62.8	85.81	102.9	101.23	104.26	7	8	8	10	8	9
High	Master Protein	A0QR48	Two-component system response regulator OS=Mycolicibacterium smegmatis (strain ATCC 700084 / mc(2)155) OX=246196 GN=MSMEG_0983 PE=4 SV=1	0	97.604	59	12	156	12	1	217	23.6	5.25	56.06	66.68	72.82	72.45	81.34	96.15	11	10	11	10	9	11
High	Master Protein	A0QS52	ABC1 family protein OS=Mycolicibacterium smegmatis (strain ATCC 700084 / mc(2)155) OX=246196 GN=MSMEG_1353 PE=4 SV=1	0	156.252	48	21	138	21	1	473	52.3	6.99	55.93	72.83	66.18	76.86	50.73	53.48	16	15	15	15	11	16
High	Master Protein Rejected	A0QRT3	DNA gyrase subunit B OS=Mycolicibacterium smegmatis (strain ATCC 700084 / mc(2)155) OX=246196 GN=gyrB PE=3 SV=1	0	93.142	28	19	168	0	0	639	70.3	6.32	55.73	72.25	86.71	57.44	90.84	61.77	10	12	16	13	13	12
High	Master Protein	A0QSQ7	Oxidoreductase OS=Mycolicibacterium smegmatis (strain ATCC 700084 / mc(2)155) OX=246196 GN=MSMEG_1566 PE=4 SV=1	0	72.004	42	10	94	9	1	347	37.5	5.21	55.62	42.01	40.13	48.98	49.47	59.14	9	8	7	8	7	8
High	Master Protein	A0R157	Saccharopine dehydrogenase OS=Mycolicibacterium smegmatis (strain ATCC 700084 / mc(2)155) OX=246196 GN=MSMEG_4632 PE=3 SV=1	0	204.329	67	22	168	22	1	416	43.6	6.2	55.51	54.73	69.64	78.92	76.51	52.5	13	13	17	17	19	14
High	Master Protein	A0QWU9	Riboflavin synthase, alpha subunit OS=Mycolicibacterium smegmatis (strain ATCC 700084 / mc(2)155) OX=246196 GN=ribE PE=4 SV=1	0	82.577	36	5	265	5	1	199	20.8	4.92	55.45	121.8	201.9	150.97	162.67	137.87	4	5	4	4	4	4
High	Master Protein	A0R1B5	Uncharacterized protein MSMEG_4692/MSMEI_4575 OS=Mycolicibacterium smegmatis (strain ATCC 700084 / mc(2)155) OX=246196 GN=MSMEG_4692 PE=1 SV=1	0	46.406	56	5	165	5	1	157	15.9	4.79	55.44	69.53	98.49	59.24	90.5	74.25	5	5	4	4	4	4
High	Master Protein	A0QSJ1	Acyl-CoA dehydrogenase family protein member 8 OS=Mycolicibacterium smegmatis (strain ATCC 700084 / mc(2)155) OX=246196 GN=MSMEG_1497 PE=3 SV=1	0	110.034	51	17	124	17	1	395	42.6	5.2	55.25	47.77	50.42	33.24	26.15	35.81	12	13	9	9	7	10
High	Master Protein	A0QY48	Serine/threonine dehydratase family protein OS=Mycolicibacterium smegmatis (strain ATCC 700084 / mc(2)155) OX=246196 GN=MSMEG_3532 PE=4 SV=1	0	105.767	45	12	135	12	1	316	32.8	5.88	54.53	47.94	70.95	70.12	77.66	76.59	8	7	9	9	12	8
High	Master Protein	A0QQG1	Xanthine dehydrogenase OS=Mycolicibacterium smegmatis (strain ATCC 700084 / mc(2)155) OX=246196 GN=MSMEG_0743 PE=1 SV=1	0	101.729	48	14	119	14	1	386	40.5	5.11	54.47	28.31	52.6	40.34	45.76	44.66	11	10	11	10	10	8
High	Master Protein	A0R3K9	Lactamase_B domain-containing protein OS=Mycolicibacterium smegmatis (strain ATCC 700084 / mc(2)155) OX=246196 GN=MSMEG_5509 PE=4 SV=1	0	59.553	40	5	290	5	1	288	29.6	5.1	54.32	142.29	244.74	131.9	302.06	216.15	4	5	4	3	4	4
High	Master Protein	A0QWS2	Dihydroorotase OS=Mycolicibacterium smegmatis (strain ATCC 700084 / mc(2)155) OX=246196 GN=pyrC PE=3 SV=1	0	139.228	45	16	137	16	1	444	46.5	5.17	54.19	63.49	50.08	58.59	82.72	42.04	12	14	8	10	10	11
High	Master Protein	A0QSG9	Bac_luciferase domain-containing protein OS=Mycolicibacterium smegmatis (strain ATCC 700084 / mc(2)155) OX=246196 GN=MSMEG_1475 PE=4 SV=1	0	65.622	37	9	114	9	1	326	35.2	8.44	54.08	58.59	65.8	108.03	85.83	86.58	7	6	5	5	5	6
High	Master Protein	A0R5J6	Uncharacterized protein OS=Mycolicibacterium smegmatis (strain ATCC 700084 / mc(2)155) OX=246196 GN=MSMEG_6215 PE=4 SV=1	0	75.946	61	12	111	12	1	241	26.1	6.65	53.96	43.5	41.66	66.3	51.29	47.79	9	10	5	10	9	8
High	Master Protein	A0QPW2	Transcriptional regulator, Crp/Fnr family protein OS=Mycolicibacterium smegmatis (strain ATCC 700084 / mc(2)155) OX=246196 GN=MSMEG_0539 PE=4 SV=1	0	87.191	49	11	251	11	1	224	24.8	9.51	53.94	74.35	115.17	93.59	186.8	97.36	6	5	7	7	9	7
High	Master Protein	A0R5H4	Uncharacterized protein OS=Mycolicibacterium smegmatis (strain ATCC 700084 / mc(2)155) OX=246196 GN=MSMEG_6192 PE=4 SV=1	0	33.955	83	2	63	2	1	53	6	6.51	53.84	56.53	37.28	56.08	44.6	55.15	2	2	2	2	2	2
High	Master Protein	A0QWV7	Nucleotide-binding protein MSMEG_3079/MSMEI_3001 OS=Mycolicibacterium smegmatis (strain ATCC 700084 / mc(2)155) OX=246196 GN=MSMEG_3079 PE=3 SV=1	0	83.277	59	13	161	13	1	291	31.9	5.54	53.77	45.36	49.23	63.46	50.78	69.47	9	10	9	8	10	9
High	Master Protein	A0R100	Alpha-E domain-containing protein OS=Mycolicibacterium smegmatis (strain ATCC 700084 / mc(2)155) OX=246196 GN=MSMEG_4569 PE=4 SV=1	0	122.411	54	14	138	14	1	325	36.3	5.6	53.48	87.37	67.34	57.89	54.17	84.12	9	11	9	10	10	11
High	Master Protein	A0QUG6	Formyltetrahydrofolate deformylase OS=Mycolicibacterium smegmatis (strain ATCC 700084 / mc(2)155) OX=246196 GN=purU PE=3 SV=1	0	39.116	22	5	97	4	1	297	33.2	6.38	53.39	55.76	53.94	47.38	56.35	65.07	3	4	4	4	4	3
High	Master Protein	A0QTV3	Alcohol dehydrogenase OS=Mycolicibacterium smegmatis (strain ATCC 700084 / mc(2)155) OX=246196 GN=MSMEG_1977 PE=3 SV=1	0	156.235	68	14	297	14	1	341	35.8	5.05	53.12	34.24	45.15	219.29	335.03	245.61	7	7	9	11	13	12
High	Master Protein	A0QRV6	Uncharacterized protein OS=Mycolicibacterium smegmatis (strain ATCC 700084 / mc(2)155) OX=246196 GN=MSMEG_1253 PE=4 SV=1	0	144.397	26	20	137	20	1	1132	124.1	5.77	53.07	49.07	45.19	97.12	107.93	84.1	15	12	9	17	13	16
High	Master Protein	A0QV12	Putative serine-threonine protein kinase OS=Mycolicibacterium smegmatis (strain ATCC 700084 / mc(2)155) OX=246196 GN=MSMEG_2410 PE=4 SV=1	0	101.906	54	10	77	10	1	242	25.6	5.76	53.03	51.73	33.8	43.15	41.99	38.75	8	9	7	7	10	7
High	Master Protein	A0R5R6	DNA polymerase III subunit gamma/tau OS=Mycolicibacterium smegmatis (strain ATCC 700084 / mc(2)155) OX=246196 GN=dnaX PE=3 SV=1	0	102.717	31	17	131	17	1	665	69.8	5.25	52.82	39.65	46.32	62.38	34.22	46.34	12	11	9	9	9	8
High	Master Protein	A0QYT0	Acetylglutamate kinase OS=Mycolicibacterium smegmatis (strain ATCC 700084 / mc(2)155) OX=246196 GN=argB PE=1 SV=1	0	77.442	62	10	117	10	1	293	30.6	5.24	52.68	46.94	29.13	51.45	27.66	49.26	9	9	6	8	6	8
High	Master Protein	A0R7J3	ParB-like partition proteins OS=Mycolicibacterium smegmatis (strain ATCC 700084 / mc(2)155) OX=246196 GN=MSMEG_6938 PE=3 SV=1	0	124.157	60	16	126	16	1	351	37.5	5.52	52.66	47.18	51.42	48.42	38.87	62.1	12	13	13	10	12	12
High	Master Protein	A0QYB1	ATPase OS=Mycolicibacterium smegmatis (strain ATCC 700084 / mc(2)155) OX=246196 GN=MSMEG_3596 PE=4 SV=1	0	162.371	27	20	128	20	1	1068	115.2	5.99	52.63	54.83	67.94	58.77	59.01	58.94	13	15	16	12	14	14
High	Master Protein	A0QQV2	Uncharacterized protein OS=Mycolicibacterium smegmatis (strain ATCC 700084 / mc(2)155) OX=246196 GN=MSMEG_0887 PE=4 SV=1	0	80.128	78	9	127	9	1	185	20.5	4.87	52.55	58.78	63.85	63.91	68.01	77.72	8	7	7	6	6	6
High	Master Protein	A0QVC8	Glyoxylate reductase OS=Mycolicibacterium smegmatis (strain ATCC 700084 / mc(2)155) OX=246196 GN=MSMEG_2529 PE=3 SV=1	0	117.444	60	14	104	14	1	317	33	5.68	52.49	53.44	60.42	74.23	78.32	65.66	8	7	8	9	11	9
High	Master Protein	A0R724	MaoC like domain protein OS=Mycolicibacterium smegmatis (strain ATCC 700084 / mc(2)155) OX=246196 GN=MSMEG_6754 PE=1 SV=1	0	103.428	32	8	94	8	1	342	36.9	5.24	52.49	56.69	75.81	59.99	62.65	57.18	7	5	7	4	6	5
High	Master Protein	A0QWX7	OpcA protein OS=Mycolicibacterium smegmatis (strain ATCC 700084 / mc(2)155) OX=246196 GN=opcA PE=4 SV=1	0	108.095	61	16	141	16	1	303	32.5	5.06	52.34	47.1	52.55	48.23	61.07	50.98	13	11	14	12	13	11
High	Master Protein	A0QT33	Phosphoglucomutase/phosphomannomutase OS=Mycolicibacterium smegmatis (strain ATCC 700084 / mc(2)155) OX=246196 GN=MSMEG_1695 PE=3 SV=1	0	140.085	35	13	123	13	1	538	57.3	5.19	52.25	52.33	42.33	53.56	55.71	50	11	13	10	10	9	9
High	Master Protein	A0R2Y4	Enoyl-CoA hydratase OS=Mycolicibacterium smegmatis (strain ATCC 700084 / mc(2)155) OX=246196 GN=MSMEG_5276 PE=4 SV=1	0	123.222	45	8	139	8	1	348	36.9	4.84	51.99	86.22	81.51	83.05	89.48	63.38	6	6	7	5	6	6
High	Master Protein	A0R021	UDP-N-acetylmuramoyl-L-alanyl-D-glutamate--2,6-diaminopimelate ligase OS=Mycolicibacterium smegmatis (strain ATCC 700084 / mc(2)155) OX=246196 GN=murE PE=3 SV=1	0	98.269	36	13	115	13	1	520	53.1	5.52	51.89	67.23	54.57	81.95	55.37	51.34	10	11	11	10	10	11
High	Master Protein	A0QW03	Polyphosphate glucokinase OS=Mycolicibacterium smegmatis (strain ATCC 700084 / mc(2)155) OX=246196 GN=MSMEG_2760 PE=4 SV=1	0	64.938	54	10	113	10	1	272	28.1	5.71	51.88	36.79	39.4	40.48	25	50.53	8	7	8	9	8	8
High	Master Protein	A0QZY0	L-cysteine:1D-myo-inositol 2-amino-2-deoxy-alpha-D-glucopyranoside ligase OS=Mycolicibacterium smegmatis (strain ATCC 700084 / mc(2)155) OX=246196 GN=mshC PE=1 SV=1	0	134.945	69	19	140	19	1	412	45.4	5.19	51.88	66.57	63.58	73.7	64.31	73.52	12	11	10	10	11	13
High	Master Protein	A0R3V7	Spore protein OS=Mycolicibacterium smegmatis (strain ATCC 700084 / mc(2)155) OX=246196 GN=MSMEG_5611 PE=3 SV=1	0	51.825	48	8	95	8	1	152	16.5	5.05	51.87	49.89	52.02	8.89	7.9	12.82	8	8	6	6	2	6
High	Master Protein	A0R1C6	Glycerol-3-phosphate acyltransferase OS=Mycolicibacterium smegmatis (strain ATCC 700084 / mc(2)155) OX=246196 GN=MSMEG_4703 PE=3 SV=1	0	104.519	33	20	114	20	1	786	88.9	6.67	51.78	36.28	46.07	41.25	43.09	55.71	13	12	13	11	12	12
High	Master Protein	A0R471	HpcH_HpaI domain-containing protein OS=Mycolicibacterium smegmatis (strain ATCC 700084 / mc(2)155) OX=246196 GN=MSMEG_5726 PE=4 SV=1	0	108.223	47	14	111	14	1	405	43.4	5.48	51.72	48.49	54.52	43.81	59.21	39.51	9	10	10	8	8	9
High	Master Protein	A0QVY5	LexA repressor OS=Mycolicibacterium smegmatis (strain ATCC 700084 / mc(2)155) OX=246196 GN=lexA PE=3 SV=1	0	63.531	56	7	79	7	1	243	25.8	5.02	51.6	46.88	35.55	44.74	45.65	45.36	7	5	4	6	4	5
High	Master Protein	A0R3S7	Non-homologous end joining protein Ku OS=Mycolicibacterium smegmatis (strain ATCC 700084 / mc(2)155) OX=246196 GN=ku PE=1 SV=2	0	95.598	35	9	95	9	1	318	35.7	5.6	51.57	56.39	64.27	52.91	58.71	56.84	8	8	8	8	7	7
High	Master Protein	Q3L891	Mycobactin synthetase protein B OS=Mycolicibacterium smegmatis (strain ATCC 700084 / mc(2)155) OX=246196 GN=mps2 PE=3 SV=1	0	178.374	17	33	173	30	1	2559	276.7	4.91	51.54	53.67	53.85	70.13	73.01	68.06	17	15	17	21	17	24
High	Master Protein	A0R7J0	Thioredoxin OS=Mycolicibacterium smegmatis (strain ATCC 700084 / mc(2)155) OX=246196 GN=trx PE=3 SV=1	0	84.05	39	5	130	5	1	110	11.6	4.75	51.41	66.59	71.35	49.2	62.13	74.22	4	4	5	5	4	5
High	Master Protein	A0QW71	Transcriptional accessory protein OS=Mycolicibacterium smegmatis (strain ATCC 700084 / mc(2)155) OX=246196 GN=MSMEG_2839 PE=4 SV=1	0	228.669	54	35	204	35	1	796	85.4	6.18	51.39	68.67	108.24	98.14	110.34	108.59	16	21	23	21	20	22
High	Master Protein	A0R101	CP_ATPgrasp_1 domain-containing protein OS=Mycolicibacterium smegmatis (strain ATCC 700084 / mc(2)155) OX=246196 GN=MSMEG_4570 PE=4 SV=1	0	139.4	46	19	186	19	1	542	59.7	6.27	51.36	101.52	98.35	73.97	73.3	104.01	11	12	14	9	12	15
High	Master Protein	A0QQB4	Isoniazid inductible protein IniA OS=Mycolicibacterium smegmatis (strain ATCC 700084 / mc(2)155) OX=246196 GN=MSMEG_0695 PE=4 SV=1	0	100.149	33	13	73	13	1	602	65.9	5.86	51.23	40.08	39.15	28.78	10.96	26.27	11	10	9	7	6	8
High	Master Protein	A0QQI4	Biotin carboxylase OS=Mycolicibacterium smegmatis (strain ATCC 700084 / mc(2)155) OX=246196 GN=purT PE=4 SV=1	0	137.05	42	13	136	13	1	466	49	4.6	51.22	39.25	52.71	90.66	88.12	62.41	8	9	11	11	11	8
High	Master Protein	A0R6D7	Acyl-CoA dehydrogenase domain protein OS=Mycolicibacterium smegmatis (strain ATCC 700084 / mc(2)155) OX=246196 GN=MSMEG_6512 PE=3 SV=1	0	81.584	47	13	141	13	1	369	38.9	5.02	51.19	61.65	76.81	64.77	63.79	65.12	12	9	10	10	9	10
High	Master Protein	A0QT42	ABC transporter OS=Mycolicibacterium smegmatis (strain ATCC 700084 / mc(2)155) OX=246196 GN=MSMEG_1704 PE=1 SV=1	0	104.145	61	16	88	16	1	365	38.7	4.89	51.13	23.29	21.42	36.19	34.16	31.77	11	6	7	12	10	10
High	Master Protein	A0R020	UDP-N-acetylmuramoyl-tripeptide--D-alanyl-D-alanine ligase OS=Mycolicibacterium smegmatis (strain ATCC 700084 / mc(2)155) OX=246196 GN=murF PE=3 SV=1	0	138.128	40	14	129	14	1	509	51.6	5.17	51.09	66.32	77.43	74.87	93.59	83	6	9	9	8	11	8
High	Master Protein	A0R1D8	Biotin carboxyl carrier protein OS=Mycolicibacterium smegmatis (strain ATCC 700084 / mc(2)155) OX=246196 GN=MSMEG_4716 PE=4 SV=1	0	105.079	26	13	108	13	1	669	70	5.07	51.07	52.86	55.87	63.25	61.77	56.39	10	7	9	9	11	10
High	Master Protein	A0QQC2	MDMPI_N domain-containing protein OS=Mycolicibacterium smegmatis (strain ATCC 700084 / mc(2)155) OX=246196 GN=MSMEG_0703 PE=4 SV=1	0	122.81	71	13	140	13	1	207	22.4	6.35	51.06	72.29	78.19	62.28	89.72	62.5	11	10	11	12	10	11
High	Master Protein	A0QX81	Histidinol dehydrogenase OS=Mycolicibacterium smegmatis (strain ATCC 700084 / mc(2)155) OX=246196 GN=hisD PE=3 SV=1	0	151.496	36	14	189	14	1	445	46.7	5.4	51.04	89.03	100.22	60.03	117.89	82.04	11	12	10	10	10	11
High	Master Protein	A0QWL9	LacI family protein transcriptional regulator OS=Mycolicibacterium smegmatis (strain ATCC 700084 / mc(2)155) OX=246196 GN=MSMEG_2989 PE=4 SV=1	0	97.066	50	14	120	14	1	344	36.9	6.61	51.01	50.09	54.02	55.79	60.07	57.64	10	9	8	10	8	7
High	Master Protein	A0QVF2	Transcriptional regulator, TetR family protein OS=Mycolicibacterium smegmatis (strain ATCC 700084 / mc(2)155) OX=246196 GN=MSMEG_2553 PE=4 SV=1	0	64.447	67	9	143	9	1	182	19.9	9.07	50.95	46.3	45.43	57.73	54.77	66.66	9	7	4	7	4	9
High	Master Protein	A0QSD9	50S ribosomal protein L29 OS=Mycolicibacterium smegmatis (strain ATCC 700084 / mc(2)155) OX=246196 GN=rpmC PE=1 SV=1	0	62.01	65	9	88	9	1	77	8.8	5.52	50.63	34.98	34.27	31.45	23.43	33	8	5	8	5	5	6
High	Master Protein	A0QS41	MaoC family protein OS=Mycolicibacterium smegmatis (strain ATCC 700084 / mc(2)155) OX=246196 GN=MSMEG_1341 PE=1 SV=1	0	38.342	39	6	133	6	1	142	14.8	5.5	50.54	50.09	45.59	48.2	85.19	49.38	3	3	4	4	6	3
High	Master Protein	A0QZX6	Methionine synthase OS=Mycolicibacterium smegmatis (strain ATCC 700084 / mc(2)155) OX=246196 GN=metH PE=3 SV=1	0	186.818	26	28	167	28	1	1246	136.9	4.92	50.5	39.5	99.19	64.76	88.23	71.2	17	12	20	18	18	17
High	Master Protein	A0QR89	Geranylgeranyl reductase OS=Mycolicibacterium smegmatis (strain ATCC 700084 / mc(2)155) OX=246196 GN=MSMEG_1028 PE=4 SV=1	0	135.21	59	18	149	18	1	395	43.1	9.28	50.36	43.44	48.32	58.26	44.05	40.93	15	15	13	15	13	14
High	Master Protein	A0QRB9	Phosphohydrolase OS=Mycolicibacterium smegmatis (strain ATCC 700084 / mc(2)155) OX=246196 GN=MSMEG_1061 PE=4 SV=1	0	144.812	77	13	94	13	1	204	22.7	5.11	50.34	29.91	58.85	41.89	47.85	29.66	11	7	11	7	10	4
High	Master Protein	A0R1D1	Enoyl-CoA hydratase OS=Mycolicibacterium smegmatis (strain ATCC 700084 / mc(2)155) OX=246196 GN=MSMEG_4709 PE=3 SV=1	0	97.167	67	14	132	14	1	249	25.6	6.06	50.26	62.34	45.52	54.86	67.89	51.88	12	12	10	11	13	11
High	Master Protein	A0R204	ATP synthase subunit b OS=Mycolicibacterium smegmatis (strain ATCC 700084 / mc(2)155) OX=246196 GN=atpF PE=1 SV=1	0	148.653	58	11	105	11	1	170	17.6	4.91	50.18	46.56	91.36	76.08	88.67	84.7	7	4	7	8	7	7
High	Master Protein	A0QWV9	Probable cell division protein WhiA OS=Mycolicibacterium smegmatis (strain ATCC 700084 / mc(2)155) OX=246196 GN=whiA PE=1 SV=2	0	111.978	52	17	138	17	1	325	34.8	9.95	50.12	44	49.57	68.04	46.34	75.01	15	12	12	14	12	15
High	Master Protein	A0QT07	Succinate dehydrogenase, iron-sulfur protein OS=Mycolicibacterium smegmatis (strain ATCC 700084 / mc(2)155) OX=246196 GN=sdhB PE=1 SV=1	0	111.408	42	13	126	13	1	261	29.2	7.72	49.89	45.64	54.26	53.7	77.05	65.13	10	10	10	10	11	8
High	Master Protein	A0QYR2	Hydrolase OS=Mycolicibacterium smegmatis (strain ATCC 700084 / mc(2)155) OX=246196 GN=MSMEG_3753 PE=4 SV=1	0	86.618	37	10	137	10	1	342	36	4.83	49.88	47.81	66.71	67.96	50.25	78.04	8	9	7	8	7	8
High	Master Protein	A0QYV0	Uncharacterized protein OS=Mycolicibacterium smegmatis (strain ATCC 700084 / mc(2)155) OX=246196 GN=MSMEG_3795 PE=4 SV=1	0	81.889	70	6	140	6	1	119	12.5	4.82	49.86	46.37	53.18	86.7	127.85	88.42	5	5	5	5	6	5
High	Master Protein	A0QVX4	Glutamate transport ATP-binding protein GluA OS=Mycolicibacterium smegmatis (strain ATCC 700084 / mc(2)155) OX=246196 GN=MSMEG_2728 PE=4 SV=1	0	50.712	45	8	66	8	1	261	28.3	7.14	49.85	24.73	24.61	27.15	26.69	24.23	7	7	5	7	5	7
High	Master Protein	A0QVH9	4-hydroxy-3-methylbut-2-en-1-yl diphosphate synthase (flavodoxin) OS=Mycolicibacterium smegmatis (strain ATCC 700084 / mc(2)155) OX=246196 GN=ispG PE=3 SV=1	0	134.947	62	17	113	17	1	388	40.5	5.36	49.79	50.51	49.92	70.97	49.24	78.5	12	10	10	13	10	14
High	Master Protein	A0R175	Putative oxidoreductase YisS OS=Mycolicibacterium smegmatis (strain ATCC 700084 / mc(2)155) OX=246196 GN=MSMEG_4650 PE=4 SV=1	0	64.533	46	9	87	9	1	335	35.4	5.19	49.77	60.24	54.9	34.06	37.36	40.71	7	7	8	6	6	7
High	Master Protein	A0R171	Pyruvate synthase OS=Mycolicibacterium smegmatis (strain ATCC 700084 / mc(2)155) OX=246196 GN=MSMEG_4646 PE=4 SV=1	0	184.865	45	25	201	25	1	651	69	5.07	49.65	81.16	77.58	86.13	90.83	73.05	17	18	20	19	19	18
High	Master Protein	A0QR94	Ribonucleoside-diphosphate reductase subunit beta OS=Mycolicibacterium smegmatis (strain ATCC 700084 / mc(2)155) OX=246196 GN=MSMEG_1033 PE=3 SV=1	0	114.893	50	16	94	16	1	324	37.2	4.79	49.46	35.22	33.17	45.49	56.74	48.42	11	9	9	12	13	13
High	Master Protein	A0QPH6	Putative non-ribosomal peptide synthase OS=Mycolicibacterium smegmatis (strain ATCC 700084 / mc(2)155) OX=246196 GN=MSMEG_0401 PE=4 SV=1	0	152.665	30	22	128	22	1	1001	108.2	4.81	49.45	49.88	44.43	60.04	52.55	53.93	15	15	12	17	13	17
High	Master Protein	A0QRP7	TROVE domain protein OS=Mycolicibacterium smegmatis (strain ATCC 700084 / mc(2)155) OX=246196 GN=MSMEG_1193 PE=3 SV=1	0	127.135	32	19	113	19	1	564	61.1	9.22	49.38	42.16	45.45	36.99	60.48	51.15	15	12	11	13	14	13
High	Master Protein	A0QNJ5	ESAT-6-like protein EsxB OS=Mycolicibacterium smegmatis (strain ATCC 700084 / mc(2)155) OX=246196 GN=esxB PE=1 SV=1	0	54.365	44	3	99	3	1	100	10.2	4.65	49.24	38.98	51.65	49.88	57.65	62.68	2	2	2	2	3	2
High	Master Protein	A0QSV0	GMP synthase [glutamine-hydrolyzing] OS=Mycolicibacterium smegmatis (strain ATCC 700084 / mc(2)155) OX=246196 GN=guaA PE=3 SV=1	0	171.164	49	22	193	22	1	520	55.8	5.08	48.89	74.36	68.43	105.09	84.31	88.52	15	17	15	17	16	12
High	Master Protein	A0R7J6	R3H domain-containing protein OS=Mycolicibacterium smegmatis (strain ATCC 700084 / mc(2)155) OX=246196 GN=MSMEG_6941 PE=4 SV=1	0	147.908	55	15	153	15	1	183	20.1	4.63	48.73	82.66	88	82.02	76.26	82.98	10	12	12	13	13	14
High	Master Protein	A0QRA6	Nudix hydrolase OS=Mycolicibacterium smegmatis (strain ATCC 700084 / mc(2)155) OX=246196 GN=MSMEG_1047 PE=4 SV=1	0	85.944	56	11	114	11	1	273	30.3	4.79	48.67	45.45	52.6	69.79	47.93	68.62	9	6	7	8	6	7
High	Master Protein	A0QX93	Anthranilate synthase component 1 OS=Mycolicibacterium smegmatis (strain ATCC 700084 / mc(2)155) OX=246196 GN=trpE PE=1 SV=1	0	132.272	40	18	124	18	1	524	56.3	5.02	48.63	41.74	66.78	46.06	58.9	58.16	12	10	11	9	12	8
High	Master Protein	A0QNG5	Protein phosphatase 2C OS=Mycolicibacterium smegmatis (strain ATCC 700084 / mc(2)155) OX=246196 GN=MSMEG_0033 PE=4 SV=1	0	120.003	37	17	119	17	1	512	53.3	5.25	48.6	49.05	60.05	61.04	49.96	52.36	10	10	13	14	12	11
High	Master Protein	A0QYB7	Ribose transport ATP-binding protein RbsA OS=Mycolicibacterium smegmatis (strain ATCC 700084 / mc(2)155) OX=246196 GN=MSMEG_3602 PE=4 SV=1	0	105.823	37	15	105	15	1	512	54.7	5.74	48.54	46.09	38.78	59.55	43.04	55.12	13	11	7	12	9	9
High	Master Protein	A0QNW6	Acetyltransferase OS=Mycolicibacterium smegmatis (strain ATCC 700084 / mc(2)155) OX=246196 GN=MSMEG_0187 PE=4 SV=1	0	89.144	75	10	93	10	1	158	17.7	6.34	48.48	48.85	50.51	58.51	83.96	63.17	7	4	5	8	4	8
High	Master Protein	A0QWJ3	Protein-export membrane protein SecF OS=Mycolicibacterium smegmatis (strain ATCC 700084 / mc(2)155) OX=246196 GN=secF PE=3 SV=1	0	52.588	19	6	145	6	1	422	45	8.24	48.44	56.56	62.1	125.49	38.84	97.35	5	4	4	5	5	5
High	Master Protein	A0R0B4	3-oxoacyl-[acyl-carrier-protein] synthase 1 OS=Mycolicibacterium smegmatis (strain ATCC 700084 / mc(2)155) OX=246196 GN=MSMEG_4327 PE=3 SV=1	0	166.05	41	14	131	14	1	416	43.8	5.25	48.25	62.69	60.35	78.28	92.23	77.04	10	10	11	11	13	12
High	Master Protein	A0QTF4	Acyl-CoA dehydrogenase OS=Mycolicibacterium smegmatis (strain ATCC 700084 / mc(2)155) OX=246196 GN=MSMEG_1821 PE=3 SV=1	0	126.999	47	13	141	13	1	389	41.6	5.33	47.96	61.13	47.19	95.33	62.51	75.14	11	9	8	11	9	10
High	Master Protein	A0QYI8	4-alpha-glucanotransferase OS=Mycolicibacterium smegmatis (strain ATCC 700084 / mc(2)155) OX=246196 GN=malQ PE=3 SV=1	0	137.586	38	21	144	21	1	734	80.6	5.82	47.82	58.85	52.16	66.58	65.7	75.94	14	13	15	14	14	15
High	Master Protein	A0R1R5	Transcriptional regulator, TetR family protein OS=Mycolicibacterium smegmatis (strain ATCC 700084 / mc(2)155) OX=246196 GN=MSMEG_4847 PE=4 SV=1	0	38.652	25	5	124	5	1	220	24.1	5.87	47.74	51.32	58.73	53.47	48.44	52.37	5	5	4	4	3	4
High	Master Protein	A0QTX2	N5,N10-methylenetetrahydromethanopterin reductase-related protein OS=Mycolicibacterium smegmatis (strain ATCC 700084 / mc(2)155) OX=246196 GN=MSMEG_1996 PE=4 SV=1	0	64.385	45	10	110	10	1	287	31.6	5.62	47.72	33.05	23.56	56.56	29.6	51.91	8	8	5	7	7	7
High	Master Protein	A0QQI6	Rhodanese domain-containing protein OS=Mycolicibacterium smegmatis (strain ATCC 700084 / mc(2)155) OX=246196 GN=MSMEG_0768 PE=4 SV=1	0	59.62	79	8	108	8	1	136	14.8	4.91	47.7	57.71	63.87	78.22	71.78	68.34	6	4	5	5	4	5
High	Master Protein	A0R010	Purine nucleoside phosphorylase OS=Mycolicibacterium smegmatis (strain ATCC 700084 / mc(2)155) OX=246196 GN=MSMEG_4221 PE=3 SV=1	0	50.125	41	7	82	7	1	237	24.6	6.68	47.59	41.08	38.82	37.31	33.37	40.83	7	7	6	5	5	5
High	Master Protein	A0R1D9	Carboxyl transferase domain protein OS=Mycolicibacterium smegmatis (strain ATCC 700084 / mc(2)155) OX=246196 GN=MSMEG_4717 PE=3 SV=1	0	103.495	32	12	103	12	1	513	54.7	6.01	47.33	41.06	49.77	51.11	54.34	65.28	10	8	8	7	7	9
High	Master Protein	A0R2F1	EspA_EspE domain-containing protein OS=Mycolicibacterium smegmatis (strain ATCC 700084 / mc(2)155) OX=246196 GN=MSMEG_5089 PE=4 SV=1	0	169.48	33	19	105	19	1	752	80.6	4.58	47.08	62.53	75.46	41.46	51.51	67.58	10	15	11	10	9	11
High	Master Protein	A0R559	2-C-methyl-D-erythritol 2,4-cyclodiphosphate synthase OS=Mycolicibacterium smegmatis (strain ATCC 700084 / mc(2)155) OX=246196 GN=ispF PE=1 SV=1	0	41.008	33	3	98	3	1	163	16.5	5.14	47.03	74.71	59.69	56.31	61.05	41.87	2	3	3	3	2	2
High	Master Protein	A0QW31	ATP/GTP-binding integral membrane protein OS=Mycolicibacterium smegmatis (strain ATCC 700084 / mc(2)155) OX=246196 GN=MSMEG_2788 PE=4 SV=1	0	111.219	60	16	162	16	1	345	37.1	5.2	47.01	48.74	69.29	78.93	62	70.72	12	11	12	10	12	12
High	Master Protein	A0QZZ1	Peptidase M20 OS=Mycolicibacterium smegmatis (strain ATCC 700084 / mc(2)155) OX=246196 GN=MSMEG_4200 PE=4 SV=1	0	123.411	38	15	135	15	1	444	47.8	4.93	46.86	71.15	57.56	63.54	75.51	52.68	10	10	9	11	13	9
High	Master Protein	A0R3Y5	Enoyl-CoA hydratase OS=Mycolicibacterium smegmatis (strain ATCC 700084 / mc(2)155) OX=246196 GN=MSMEG_5639 PE=3 SV=1	0	114.255	77	16	108	16	1	243	26	5.35	46.85	36.62	34.21	49.27	35.59	48.37	11	11	9	10	9	11
High	Master Protein	A0QSY1	ABC transporter, ATP-binding protein OS=Mycolicibacterium smegmatis (strain ATCC 700084 / mc(2)155) OX=246196 GN=MSMEG_1642 PE=4 SV=1	0	150.901	28	20	107	20	1	899	95.5	8.91	46.84	41.34	51.82	43.27	43.22	37.24	13	12	11	11	11	12
High	Master Protein	A0QRG4	Hydrolase, alpha/beta fold family protein OS=Mycolicibacterium smegmatis (strain ATCC 700084 / mc(2)155) OX=246196 GN=MSMEG_1108 PE=4 SV=1	0	117.457	58	14	160	14	1	292	32.1	7.42	46.75	65.66	50.64	111.48	112.33	54.79	10	10	7	8	9	9
High	Master Protein	A0QNY8	ABC transporter, ATP-binding protein OS=Mycolicibacterium smegmatis (strain ATCC 700084 / mc(2)155) OX=246196 GN=MSMEG_0211 PE=4 SV=1	0	151.45	38	22	99	22	1	787	84.1	6.2	46.72	41.9	36.74	51.83	43.54	36.64	13	10	12	12	12	9
High	Master Protein	A0R1X3	ThiS family protein OS=Mycolicibacterium smegmatis (strain ATCC 700084 / mc(2)155) OX=246196 GN=MSMEG_4906 PE=4 SV=1	0	61.286	51	6	98	6	1	93	9.8	5.35	46.72	51.11	55.74	61.26	57.74	50.91	5	5	5	5	6	5
High	Master Protein	A0R2Y2	Formate-dependent phosphoribosylglycinamide formyltransferase OS=Mycolicibacterium smegmatis (strain ATCC 700084 / mc(2)155) OX=246196 GN=purT PE=3 SV=1	0	99.584	55	13	82	13	1	400	43	5.19	46.49	29.67	28.61	44.95	34.39	30.71	9	9	10	11	9	8
High	Master Protein	A0QRQ9	Cyclopropane-fatty-acyl-phospholipid synthase 1 OS=Mycolicibacterium smegmatis (strain ATCC 700084 / mc(2)155) OX=246196 GN=MSMEG_1205 PE=3 SV=1	0	121.479	75	20	129	19	1	307	35.2	5.31	46.48	38.35	55.5	44.61	71.3	40.34	12	13	14	13	13	14
High	Master Protein	A0QX15	Thioredoxin OS=Mycolicibacterium smegmatis (strain ATCC 700084 / mc(2)155) OX=246196 GN=trx PE=4 SV=1	0	69.591	61	7	126	7	1	124	13.3	4.59	46.41	46.91	49.78	59.31	54.49	60.5	7	7	7	7	7	7
High	Master Protein	A0R2A4	ATP-dependent RNA helicase DeaD OS=Mycolicibacterium smegmatis (strain ATCC 700084 / mc(2)155) OX=246196 GN=deaD PE=3 SV=1	0	93.904	41	21	101	21	1	581	63.7	7.81	46.36	39.63	48.28	43.83	26.74	50.63	16	14	12	11	6	13
High	Master Protein	A0QYC0	Sorbitol dehydrogenase OS=Mycolicibacterium smegmatis (strain ATCC 700084 / mc(2)155) OX=246196 GN=MSMEG_3605 PE=3 SV=1	0	68.758	33	9	76	9	1	346	36	5.03	46.32	40.28	31.05	31.48	23.52	41.74	8	7	6	6	6	7
High	Master Protein	A0QP29	tRNA (guanine-N(7)-)-methyltransferase OS=Mycolicibacterium smegmatis (strain ATCC 700084 / mc(2)155) OX=246196 GN=trmB PE=3 SV=1	0	138.464	71	14	111	14	1	240	26.5	7.28	46.21	66.75	66.1	62.9	68.39	54.93	8	6	7	8	10	7
High	Master Protein	A0QUZ5	Glycerol-3-phosphate dehydrogenase [NAD(P)+] OS=Mycolicibacterium smegmatis (strain ATCC 700084 / mc(2)155) OX=246196 GN=gpsA PE=3 SV=1	0	87.506	39	9	112	9	1	331	33.9	5.64	46.14	49.07	46.09	49.26	70.03	57.1	7	6	9	6	8	7
High	Master Protein	A0QQK0	Phosphate acetyltransferase OS=Mycolicibacterium smegmatis (strain ATCC 700084 / mc(2)155) OX=246196 GN=pta PE=3 SV=1	0	129.862	36	17	108	17	1	692	73.3	5.08	46.09	80.87	57.65	74.71	62.61	46.52	13	12	11	13	12	11
High	Master Protein	A0QT96	Aldehyde dehydrogenase (NAD(+)) OS=Mycolicibacterium smegmatis (strain ATCC 700084 / mc(2)155) OX=246196 GN=MSMEG_1762 PE=3 SV=1	0	64.644	21	9	169	9	1	527	54.8	5.19	46.04	61.39	61.67	70.82	66.64	72.79	8	8	8	8	9	8
High	Master Protein	A0QR73	Transcriptional regulator, TetR family protein OS=Mycolicibacterium smegmatis (strain ATCC 700084 / mc(2)155) OX=246196 GN=MSMEG_1010 PE=4 SV=1	0	53.825	40	8	122	8	1	219	23.3	4.73	46.03	45.05	54	56.24	54.31	63.3	6	6	6	5	6	6
High	Master Protein	A0R4K9	HIT family protein OS=Mycolicibacterium smegmatis (strain ATCC 700084 / mc(2)155) OX=246196 GN=MSMEG_5871 PE=4 SV=1	0	53.356	48	7	63	7	1	142	15.6	5	45.93	40.83	28.86	34.28	20.85	34.09	6	7	6	6	5	6
High	Master Protein	A0QVJ7	Short chain dehydrogenase OS=Mycolicibacterium smegmatis (strain ATCC 700084 / mc(2)155) OX=246196 GN=MSMEG_2598 PE=1 SV=1	0	66.731	60	9	163	9	1	257	26.8	4.98	45.77	55.04	91.3	70.16	97.02	89.64	5	4	4	6	4	7
High	Master Protein	A0R029	Polyprenyl synthetase OS=Mycolicibacterium smegmatis (strain ATCC 700084 / mc(2)155) OX=246196 GN=MSMEG_4240 PE=3 SV=1	0	115.266	47	14	103	14	1	362	38.8	5.07	45.68	52.15	56.48	53.96	42.93	55.15	8	9	9	10	13	9
High	Master Protein	A0QZ48	Prokaryotic ubiquitin-like protein Pup OS=Mycolicibacterium smegmatis (strain ATCC 700084 / mc(2)155) OX=246196 GN=pup PE=1 SV=1	0	97.456	75	4	50	4	1	64	7	4.18	45.57	47.93	42.05	37.15	36.18	43.47	4	4	4	4	4	4
High	Master Protein	A0R082	Bifunctional glutamine synthetase adenylyltransferase/adenylyl-removing enzyme OS=Mycolicibacterium smegmatis (strain ATCC 700084 / mc(2)155) OX=246196 GN=glnE PE=3 SV=1	0	135.293	28	24	126	24	1	999	109.3	6.13	45.55	37.68	60.89	40.16	54.28	57.39	13	8	16	13	15	15
High	Master Protein	A0R2E8	Very-long-chain acyl-CoA synthetase OS=Mycolicibacterium smegmatis (strain ATCC 700084 / mc(2)155) OX=246196 GN=MSMEG_5086 PE=3 SV=1	0	154.074	43	23	116	23	1	592	63.8	7.31	45.46	42.44	41.63	66.17	40.37	51.46	16	14	12	16	11	13
High	Master Protein	A0R059	Adenosine kinase OS=Mycolicibacterium smegmatis (strain ATCC 700084 / mc(2)155) OX=246196 GN=MSMEG_4270 PE=4 SV=1	0	120.771	47	11	97	11	1	325	34.8	4.77	45.18	55.98	49.67	40.65	52.69	37.8	8	7	8	8	8	7
High	Master Protein	A0QYF1	Ferric iron-binding periplasmic protein of ABC transporter OS=Mycolicibacterium smegmatis (strain ATCC 700084 / mc(2)155) OX=246196 GN=MSMEG_3636 PE=4 SV=1	0	97.498	42	11	75	11	1	349	36.4	4.48	45.14	51.33	10.08	40.03	36.91	35.28	9	9	4	9	7	7
High	Master Protein	A0R4B3	Fatty acid desaturase OS=Mycolicibacterium smegmatis (strain ATCC 700084 / mc(2)155) OX=246196 GN=MSMEG_5773 PE=3 SV=1	0	96.551	49	13	86	13	1	334	38.4	5.22	44.84	37.45	31.46	31.44	28.81	36.3	11	9	9	10	7	11
High	Master Protein	A0QRZ6	Allantoicase OS=Mycolicibacterium smegmatis (strain ATCC 700084 / mc(2)155) OX=246196 GN=MSMEG_1294 PE=4 SV=1	0	70.525	55	9	95	9	1	168	18.8	4.96	44.68	56.27	47.9	37.45	31.44	37.21	9	9	9	8	7	8
High	Master Protein	A0R7K1	Chromosomal replication initiator protein DnaA OS=Mycolicibacterium smegmatis (strain ATCC 700084 / mc(2)155) OX=246196 GN=dnaA PE=2 SV=1	0	96.361	36	16	86	16	1	504	56.6	5.58	44.67	33.21	39.66	40.86	26.15	33.58	12	9	12	10	8	10
High	Master Protein	A0R6V6	Glutaryl-CoA dehydrogenase OS=Mycolicibacterium smegmatis (strain ATCC 700084 / mc(2)155) OX=246196 GN=MSMEG_6686 PE=1 SV=1	0	97.715	46	14	95	14	1	397	43	5.5	44.58	28.77	33.99	34.33	29.87	34.55	12	11	11	11	9	8
High	Master Protein	A0QPW5	Antar domain protein OS=Mycolicibacterium smegmatis (strain ATCC 700084 / mc(2)155) OX=246196 GN=MSMEG_0542 PE=4 SV=1	0	14.088	9	1	77	1	1	234	26.1	5.25	44.56	53.07	65.06	47.85	45.84	47.83	1	1	1	1	1	1
High	Master Protein	A0QUY6	5-carboxymethyl-2-hydroxymuconate delta-isomerase OS=Mycolicibacterium smegmatis (strain ATCC 700084 / mc(2)155) OX=246196 GN=MSMEG_2382 PE=1 SV=1	0	53.407	37	8	76	8	1	259	27.6	5.35	44.55	43.04	25.69	17.39	8.29	24.2	7	8	7	7	4	7
High	Master Protein	A0R0B2	Malonyl CoA-acyl carrier protein transacylase OS=Mycolicibacterium smegmatis (strain ATCC 700084 / mc(2)155) OX=246196 GN=fabD PE=1 SV=1	0	65.287	39	9	87	9	1	290	29.7	4.93	44.46	46.24	33.75	40.48	47.65	41.31	8	8	8	7	8	8
High	Master Protein	A0R2Z3	Phospholipase, patatin family protein OS=Mycolicibacterium smegmatis (strain ATCC 700084 / mc(2)155) OX=246196 GN=MSMEG_5285 PE=4 SV=1	0	37.355	24	5	85	5	1	290	30.1	4.55	44.43	39.87	35.81	50.23	26.66	45.86	4	4	5	4	4	4
High	Master Protein	A0QUG7	ZbpA protein OS=Mycolicibacterium smegmatis (strain ATCC 700084 / mc(2)155) OX=246196 GN=MSMEG_2201 PE=4 SV=1	0	102.934	77	8	112	8	1	150	16.3	6.07	44.37	50.79	83.96	52.72	79.23	51.99	4	3	4	4	6	6
High	Master Protein	A0R429	Phosphoserine aminotransferase OS=Mycolicibacterium smegmatis (strain ATCC 700084 / mc(2)155) OX=246196 GN=serC PE=3 SV=1	0	73.794	30	8	140	8	1	370	39.3	4.93	44.36	35.99	45.59	64.82	41.01	44.63	6	7	6	8	6	6
High	Master Protein	A0QT41	Amidohydrolase OS=Mycolicibacterium smegmatis (strain ATCC 700084 / mc(2)155) OX=246196 GN=MSMEG_1703 PE=4 SV=1	0	82.915	34	9	71	9	1	390	41.2	6.1	44.18	43.68	36.74	48.04	25.66	47.8	9	7	8	6	6	6
High	Master Protein	A0R710	1-aminocyclopropane-1-carboxylate deaminase OS=Mycolicibacterium smegmatis (strain ATCC 700084 / mc(2)155) OX=246196 GN=MSMEG_6740 PE=3 SV=1	0	112.2	57	15	103	15	1	334	35.8	5.86	44.14	45.78	45.74	63.62	56.93	39.54	9	11	9	9	10	10
High	Master Protein	A0QUW5	4-coumarate:CoA ligase OS=Mycolicibacterium smegmatis (strain ATCC 700084 / mc(2)155) OX=246196 GN=MSMEG_2360 PE=4 SV=1	0	89.778	29	11	102	11	1	524	55.3	5.21	44.13	51.67	48.23	52.46	48.11	60.03	9	9	7	10	9	8
High	Master Protein	A0R5B0	Anti-sigma factor antagonist OS=Mycolicibacterium smegmatis (strain ATCC 700084 / mc(2)155) OX=246196 GN=MSMEG_6127 PE=3 SV=1	0	53.944	58	6	93	6	1	119	12	4.53	44.08	29.91	25.45	71.14	43.82	48.64	6	5	5	5	5	5
High	Master Protein	A0R584	2-amino-4-hydroxy-6-hydroxymethyldihydropteridine pyrophosphokinase OS=Mycolicibacterium smegmatis (strain ATCC 700084 / mc(2)155) OX=246196 GN=folK PE=4 SV=1	0	51.686	45	7	140	7	1	178	19.3	4.74	43.92	91.61	109.41	51.66	64.21	61.58	5	6	6	5	4	4
High	Master Protein	A0QTG8	Mannose-6-phosphate isomerase OS=Mycolicibacterium smegmatis (strain ATCC 700084 / mc(2)155) OX=246196 GN=manA PE=3 SV=1	0	90.181	45	12	78	12	1	379	41.1	4.91	43.84	45.8	49.62	46.95	27.25	46.54	9	11	10	10	6	9
High	Master Protein	A0QUH2	3-oxoacyl-(Acyl-carrier-protein) reductase OS=Mycolicibacterium smegmatis (strain ATCC 700084 / mc(2)155) OX=246196 GN=fabG PE=4 SV=1	0	67.108	55	11	85	11	1	244	25.4	5.71	43.8	34.39	26.67	41.4	24.63	45.46	9	7	7	10	6	9
High	Master Protein	A0QSD0	30S ribosomal protein S10 OS=Mycolicibacterium smegmatis (strain ATCC 700084 / mc(2)155) OX=246196 GN=rpsJ PE=1 SV=1	0	62.781	60	9	93	9	1	101	11.4	9.38	43.78	40.67	47.89	38.92	43	36.96	7	7	6	6	8	6
High	Master Protein	A0QNJ6	ESAT-6-like protein EsxA OS=Mycolicibacterium smegmatis (strain ATCC 700084 / mc(2)155) OX=246196 GN=esxA PE=1 SV=1	0	30.112	25	1	215	1	1	95	9.7	4.08	43.73	61.38	102.05	84.1	110.33	84.55	1	1	1	1	1	1
High	Master Protein	A0R7G6	Inositol-3-phosphate synthase OS=Mycolicibacterium smegmatis (strain ATCC 700084 / mc(2)155) OX=246196 GN=ino1 PE=1 SV=1	0	110.893	54	14	153	14	1	363	39.3	5.03	43.52	45.69	51.08	41.92	35.06	75.99	11	9	12	11	12	11
High	Master Protein	A0R115	Gamma-glutamyl phosphate reductase OS=Mycolicibacterium smegmatis (strain ATCC 700084 / mc(2)155) OX=246196 GN=proA PE=3 SV=1	0	87.272	39	13	81	13	1	424	44.3	5.49	43.45	50.22	50.42	46.26	47.12	56.16	9	9	9	5	5	9
High	Master Protein	A0QNQ9	AMP-binding enzyme, putative OS=Mycolicibacterium smegmatis (strain ATCC 700084 / mc(2)155) OX=246196 GN=MSMEG_0131 PE=4 SV=1	0	61.728	28	12	80	12	1	544	58.4	5.08	43.37	36.42	18.72	39.55	17.71	32.74	10	6	7	9	7	8
High	Master Protein	A0R2W9	Mycothiol S-conjugate amidase OS=Mycolicibacterium smegmatis (strain ATCC 700084 / mc(2)155) OX=246196 GN=mca PE=1 SV=1	0	98.974	44	11	84	11	1	288	32.7	5.41	43.28	44.9	34.12	32.32	23.12	31.95	8	9	10	9	8	8
High	Master Protein	A0QQA2	Uncharacterized protein OS=Mycolicibacterium smegmatis (strain ATCC 700084 / mc(2)155) OX=246196 GN=MSMEG_0682 PE=4 SV=1	0	46.913	45	7	101	7	1	250	27.3	5.5	43.17	55.7	54.1	53.27	53.47	46.52	5	5	5	5	4	3
High	Master Protein	P0CG99	Ribonucleoside-diphosphate reductase subunit alpha 1 OS=Mycolicibacterium smegmatis (strain ATCC 700084 / mc(2)155) OX=246196 GN=nrdE1 PE=1 SV=1	0	135.5	42	23	123	23	1	722	82.1	6.06	43.05	48.34	29.55	52.48	44.5	48.29	16	14	10	17	12	15
High	Master Protein	A0R033	Phospho-2-dehydro-3-deoxyheptonate aldolase AroG OS=Mycolicibacterium smegmatis (strain ATCC 700084 / mc(2)155) OX=246196 GN=aroG PE=3 SV=1	0	130.189	51	18	127	18	1	464	50.7	5.52	42.85	53.77	46.98	65.9	63.07	60.92	13	11	13	14	14	14
High	Master Protein	A0QR53	Uncharacterized protein OS=Mycolicibacterium smegmatis (strain ATCC 700084 / mc(2)155) OX=246196 GN=MSMEG_0989 PE=4 SV=1	0	69.053	95	5	123	5	1	81	8.2	4.21	42.8	36.88	42.81	39.3	29.94	29.75	4	5	4	4	2	4
High	Master Protein	A0R696	Glycine/D-amino acid oxidase OS=Mycolicibacterium smegmatis (strain ATCC 700084 / mc(2)155) OX=246196 GN=MSMEG_6471 PE=4 SV=1	0	105.383	46	18	139	18	1	479	52	8.12	42.73	51.36	60.4	62.02	64.4	52.78	15	12	10	10	12	10
High	Master Protein	A0QQV4	Aldehyde dehydrogenase OS=Mycolicibacterium smegmatis (strain ATCC 700084 / mc(2)155) OX=246196 GN=MSMEG_0889 PE=3 SV=1	0	82.167	47	16	128	16	1	509	54.5	6.81	42.7	42.69	48.6	51.16	43	52.28	12	11	12	11	11	12
High	Master Protein	A0R4M9	Trehalose-6-phosphate synthase OS=Mycolicibacterium smegmatis (strain ATCC 700084 / mc(2)155) OX=246196 GN=otsA PE=1 SV=1	0	83.157	31	20	156	20	1	503	56.2	6.68	42.67	73.97	56.76	73.4	50.59	57.62	9	14	12	12	10	12
High	Master Protein	A0QR82	Glyoxalase/bleomycin resistance protein/dioxygenase OS=Mycolicibacterium smegmatis (strain ATCC 700084 / mc(2)155) OX=246196 GN=MSMEG_1021 PE=4 SV=1	0	73.234	47	5	71	5	1	139	15	4.46	42.53	24.29	44.66	39.38	54.92	37.78	3	3	3	2	4	4
High	Master Protein	A0QP81	Acyl-CoA synthase OS=Mycolicibacterium smegmatis (strain ATCC 700084 / mc(2)155) OX=246196 GN=MSMEG_0304 PE=4 SV=1	0	68.607	24	11	69	11	1	543	58.6	5.41	42.52	20.11	40.15	22.45	35.21	22.54	6	6	6	6	6	7
High	Master Protein	A0QS81	Endonuclease IV OS=Mycolicibacterium smegmatis (strain ATCC 700084 / mc(2)155) OX=246196 GN=MSMEG_1383 PE=3 SV=1	0	88.846	54	9	74	9	1	250	26.6	5.35	42.49	38.47	40.81	45.86	38.09	47.32	7	7	8	6	6	8
High	Master Protein	A0R5R1	Nucleoid-associated protein MSMEG_6280 OS=Mycolicibacterium smegmatis (strain ATCC 700084 / mc(2)155) OX=246196 GN=MSMEG_6280 PE=3 SV=1	0	40.95	60	4	118	4	1	102	10.3	4.35	42.49	47.02	67.66	61.62	53.19	67.96	4	3	3	4	4	3
High	Master Protein	A0QNI7	ESX-1 secretion-associated protein EspG1 OS=Mycolicibacterium smegmatis (strain ATCC 700084 / mc(2)155) OX=246196 GN=espG1 PE=3 SV=1	0	96.642	56	10	96	10	1	282	30.6	5.21	42.39	53.75	23.25	59.94	25.25	52.98	10	10	9	10	5	9
High	Master Protein	A0QRR4	HTH OST-type domain-containing protein OS=Mycolicibacterium smegmatis (strain ATCC 700084 / mc(2)155) OX=246196 GN=MSMEG_1210 PE=4 SV=1	0	90.531	38	11	100	11	1	289	32	5.64	42.33	58.21	55.53	58.7	61.81	67.02	7	7	7	6	9	7
High	Master Protein	A0QXH9	Universal stress protein family protein, putative OS=Mycolicibacterium smegmatis (strain ATCC 700084 / mc(2)155) OX=246196 GN=MSMEG_3308 PE=3 SV=1	0	68.808	64	9	106	9	1	162	17.1	6.29	42.32	41.92	29.49	56.46	41.24	53.03	8	6	5	9	7	8
High	Master Protein	A0QYW4	UvrABC system protein A OS=Mycolicibacterium smegmatis (strain ATCC 700084 / mc(2)155) OX=246196 GN=uvrA PE=3 SV=1	0	120.001	25	21	104	21	1	964	105.9	6.46	42.24	53.58	34.76	36.93	41.65	43.48	14	16	11	13	12	14
High	Master Protein	A0R5Z0	Bacterial proteasome activator OS=Mycolicibacterium smegmatis (strain ATCC 700084 / mc(2)155) OX=246196 GN=bpa PE=1 SV=1	0	57.336	59	11	83	11	1	175	18.9	4.61	42.08	35.86	43	33	20.83	26.47	11	9	10	9	6	7
High	Master Protein	A0QNJ2	ESX-1 secretion system protein EccCb1 OS=Mycolicibacterium smegmatis (strain ATCC 700084 / mc(2)155) OX=246196 GN=eccCb1 PE=3 SV=1	0	118.615	36	16	111	16	1	593	65	6.74	42.06	56.59	47.59	54.42	56.28	49.4	13	11	12	13	8	12
High	Master Protein	A0R2D0	Iron-sulfur cluster carrier protein OS=Mycolicibacterium smegmatis (strain ATCC 700084 / mc(2)155) OX=246196 GN=MSMEG_5068 PE=3 SV=1	0	96.692	57	15	112	15	1	379	39.7	5.74	41.94	47.47	48.98	43.26	52.49	49.14	14	13	12	12	10	13
High	Master Protein	A0R3H0	Molybdopterin molybdenumtransferase OS=Mycolicibacterium smegmatis (strain ATCC 700084 / mc(2)155) OX=246196 GN=MSMEG_5470 PE=3 SV=1	0	87.918	32	10	98	10	1	415	43.7	6.83	41.94	46.65	49.85	55.52	38.87	63.55	8	9	5	6	7	8
High	Master Protein	A0QYS9	Acetylornithine aminotransferase OS=Mycolicibacterium smegmatis (strain ATCC 700084 / mc(2)155) OX=246196 GN=argD PE=1 SV=1	0	103.314	31	8	65	8	1	390	39.8	5.19	41.93	44.66	46.79	32.98	40.15	33.53	6	7	7	5	7	6
High	Master Protein	Q9RP48	Alpha-1,4-glucan:maltose-1-phosphate maltosyltransferase OS=Mycolicibacterium smegmatis (strain ATCC 700084 / mc(2)155) OX=246196 GN=glgE PE=1 SV=1	0	121.274	37	20	98	20	1	697	78	5.99	41.91	40.09	36.45	61.93	26.02	34.31	13	11	13	13	10	14
High	Master Protein	A0R3Y1	Uncharacterized protein OS=Mycolicibacterium smegmatis (strain ATCC 700084 / mc(2)155) OX=246196 GN=MSMEG_5635 PE=4 SV=1	0	89.765	84	7	73	7	1	62	6.9	5.12	41.88	25.02	60.09	40.36	48.84	33.85	5	5	7	6	6	5
High	Master Protein	A0R261	Bacterial extracellular solute-binding protein, family protein 5 OS=Mycolicibacterium smegmatis (strain ATCC 700084 / mc(2)155) OX=246196 GN=MSMEG_4999 PE=4 SV=1	0	111.352	39	17	64	17	1	568	61	5.1	41.81	35.24	15.9	34.81	44.38	30.4	10	13	7	8	10	9
High	Master Protein	A0QZX9	Short chain dehydrogenase OS=Mycolicibacterium smegmatis (strain ATCC 700084 / mc(2)155) OX=246196 GN=MSMEG_4188 PE=3 SV=1	0	91.451	43	12	156	12	1	295	31.1	8.41	41.78	44.19	50.46	71.26	56.34	50.5	10	10	9	12	11	10
High	Master Protein	A0QU92	Dihydroxyacetone kinase, L subunit OS=Mycolicibacterium smegmatis (strain ATCC 700084 / mc(2)155) OX=246196 GN=MSMEG_2122 PE=4 SV=1	0	78.709	74	11	90	11	1	210	21.4	4.86	41.7	33.41	37.21	37.29	28.8	47.01	10	11	9	11	10	10
High	Master Protein	A0QTP2	ECF RNA polymerase sigma factor SigH OS=Mycolicibacterium smegmatis (strain ATCC 700084 / mc(2)155) OX=246196 GN=sigH PE=1 SV=2	0	88.339	64	11	92	11	1	215	24.5	4.87	41.7	49.24	53.02	33.44	20.1	48.11	10	10	8	5	5	6
High	Master Protein	A0QSJ0	3-hydroxyisobutyrate dehydrogenase OS=Mycolicibacterium smegmatis (strain ATCC 700084 / mc(2)155) OX=246196 GN=mmsB PE=3 SV=1	0	91.869	52	10	260	10	1	290	29.4	5.27	41.66	33.66	134.21	84.98	147.43	125.63	9	7	6	7	7	5
High	None	A0R6R9	Pyruvate carboxylase OS=Mycolicibacterium smegmatis (strain ATCC 700084 / mc(2)155) OX=246196 GN=pyc PE=4 SV=1	0	50.678	8	7	103	7	1	1131	121.5	5.58	41.63	55.64	47.97	56.25	38.71	44.24	7	5	6	6	5	5
High	Master Protein	A0R6M1	Hydrolase of the alpha/beta superfamily protein OS=Mycolicibacterium smegmatis (strain ATCC 700084 / mc(2)155) OX=246196 GN=MSMEG_6597 PE=4 SV=1	0	80.108	57	9	93	9	1	253	27	6.73	41.48	46.26	42.16	48.04	48.21	57.57	7	8	7	9	8	7
High	Master Protein	A0QUL2	Bac_luciferase domain-containing protein OS=Mycolicibacterium smegmatis (strain ATCC 700084 / mc(2)155) OX=246196 GN=MSMEG_2249 PE=4 SV=1	0	71.339	42	9	83	9	1	376	41.1	5.45	41.43	47.8	52.59	52.14	68.06	66.55	6	7	7	7	6	7
High	Master Protein	A0QW27	Peptide-methionine (R)-S-oxide reductase OS=Mycolicibacterium smegmatis (strain ATCC 700084 / mc(2)155) OX=246196 GN=msrB PE=4 SV=1	0	93.385	64	11	77	11	1	137	15.4	5.34	41.33	29.03	39.68	52.7	33.72	37.6	8	7	7	10	9	8
High	Master Protein	A0R5W6	Phosphotransferase enzyme family protein OS=Mycolicibacterium smegmatis (strain ATCC 700084 / mc(2)155) OX=246196 GN=MSMEG_6337 PE=4 SV=1	0	71.663	29	5	65	5	1	337	36.5	5.11	41.33	44.04	42.89	34.78	29.5	40.17	4	4	5	4	4	4
High	Master Protein	A0QWG3	HIT family protein hydrolase OS=Mycolicibacterium smegmatis (strain ATCC 700084 / mc(2)155) OX=246196 GN=MSMEG_2932 PE=4 SV=1	0	66.511	51	9	90	9	1	205	22.5	6.21	41.27	44.72	41.4	42.35	32.93	52.76	8	7	8	8	7	8
High	Master Protein	A0R2Q7	Putative acyl-CoA dehydrogenase OS=Mycolicibacterium smegmatis (strain ATCC 700084 / mc(2)155) OX=246196 GN=MSMEG_5199 PE=3 SV=1	0	103.517	48	13	92	13	1	385	39.8	5.34	41.25	28.43	45.59	47.25	53.23	42.11	9	8	10	8	9	8
High	Master Protein	A0R091	Adenylate cyclase, putative OS=Mycolicibacterium smegmatis (strain ATCC 700084 / mc(2)155) OX=246196 GN=MSMEG_4302 PE=4 SV=1	0	107.169	35	14	102	14	1	508	55.6	6.67	41.03	51.79	61.3	44.27	63.73	41.83	10	9	11	11	10	7
High	Master Protein	A0R6T2	Short chain dehydrogenase OS=Mycolicibacterium smegmatis (strain ATCC 700084 / mc(2)155) OX=246196 GN=MSMEG_6662 PE=4 SV=1	0	70.154	47	8	110	8	1	281	29.4	5.34	40.96	48.03	33.85	52.35	32.26	69.29	2	5	5	5	5	8
High	Master Protein	A0QZ37	DUF4333 domain-containing protein OS=Mycolicibacterium smegmatis (strain ATCC 700084 / mc(2)155) OX=246196 GN=MSMEG_3884 PE=4 SV=1	0	14.736	7	1	90	1	1	287	30.6	4.7	40.95	66.3	81.87	67.47	72.77	82.3	1	1	1	1	1	1
High	Master Protein	A0R1X4	Mov34/MPN/PAD-1 family protein OS=Mycolicibacterium smegmatis (strain ATCC 700084 / mc(2)155) OX=246196 GN=MSMEG_4907 PE=4 SV=1	0	60.569	58	6	46	6	1	138	15.7	4.68	40.95	20.85	27.51	11.05	21.34	25.14	5	5	6	3	3	4
High	Master Protein	A0QVZ7	Uncharacterized protein OS=Mycolicibacterium smegmatis (strain ATCC 700084 / mc(2)155) OX=246196 GN=MSMEG_2754 PE=4 SV=1	0	59.183	91	8	52	8	1	78	8.7	6.52	40.91	13.64	23.39	15.47	13.77	16.04	8	4	6	4	5	4
High	Master Protein	A0QZY4	Phosphoglycerate mutase family protein OS=Mycolicibacterium smegmatis (strain ATCC 700084 / mc(2)155) OX=246196 GN=MSMEG_4193 PE=4 SV=1	0	89.022	54	10	94	10	1	223	23.8	6	40.78	48.45	47.45	46.01	56.14	43.97	8	9	8	10	9	10
High	Master Protein	A0QPJ5	Uncharacterized protein OS=Mycolicibacterium smegmatis (strain ATCC 700084 / mc(2)155) OX=246196 GN=MSMEG_0420 PE=4 SV=1	0	118.729	64	5	92	5	1	98	11.1	4.84	40.76	45.13	44.97	52.51	49.37	34.56	4	4	4	4	5	4
High	Master Protein	A0QRB8	Putative Lsr2 protein OS=Mycolicibacterium smegmatis (strain ATCC 700084 / mc(2)155) OX=246196 GN=MSMEG_1060 PE=4 SV=1	0	21.529	29	4	73	4	1	134	14.4	10.14	40.72	28.06	17.34	18.75	11.21	26.47	4	4	2	4	2	4
High	Master Protein	A0R3L2	Non-specific serine/threonine protein kinase OS=Mycolicibacterium smegmatis (strain ATCC 700084 / mc(2)155) OX=246196 GN=MSMEG_5513 PE=4 SV=1	0	108.404	29	11	113	11	1	618	65.5	6.35	40.69	61.31	41.99	60.94	61.88	53.85	8	9	7	7	8	7
High	Master Protein	A0QR13	UPF0336 protein MSMEG_0948 OS=Mycolicibacterium smegmatis (strain ATCC 700084 / mc(2)155) OX=246196 GN=MSMEG_0948 PE=3 SV=1	0	64.02	62	10	74	10	1	177	19.6	5.1	40.64	46.48	34.77	12.42	23.35	31.54	5	8	6	3	5	4
High	Master Protein	A0R052	Cytochrome bc1 complex cytochrome b subunit OS=Mycolicibacterium smegmatis (strain ATCC 700084 / mc(2)155) OX=246196 GN=MSMEG_4263 PE=1 SV=1	0	105.291	17	10	72	10	1	546	60.2	7.69	40.56	43.15	45.16	38.2	43.67	35.93	7	8	6	8	7	6
High	Master Protein	A0QX87	Imidazole glycerol phosphate synthase subunit HisF OS=Mycolicibacterium smegmatis (strain ATCC 700084 / mc(2)155) OX=246196 GN=hisF PE=3 SV=1	0	100.133	68	15	102	15	1	261	27.1	5.06	40.54	61.78	29.52	47.89	39.57	42.79	11	13	9	8	10	10
High	Master Protein	A0R0Y9	Elongation factor 4 OS=Mycolicibacterium smegmatis (strain ATCC 700084 / mc(2)155) OX=246196 GN=lepA PE=3 SV=1	0	93.462	27	14	111	14	1	631	69.5	5.4	40.49	39.82	48.86	56.31	50.71	58.72	9	9	11	6	7	6
High	Master Protein	A0R048	Anthranilate phosphoribosyltransferase OS=Mycolicibacterium smegmatis (strain ATCC 700084 / mc(2)155) OX=246196 GN=trpD PE=1 SV=1	0	109.831	42	12	116	12	1	364	37.5	5.52	40.47	44.57	66.98	62.13	68.07	70.35	8	8	9	9	11	8
High	Master Protein	A0QZ69	Uncharacterized protein OS=Mycolicibacterium smegmatis (strain ATCC 700084 / mc(2)155) OX=246196 GN=MSMEG_3918 PE=4 SV=1	0	48.236	62	7	61	7	1	149	16.3	9.66	40.47	21.43	32.61	27.91	26.42	35.61	5	4	6	5	4	5
High	Master Protein	A0R684	Ferredoxin-dependent glutamate synthase 1 OS=Mycolicibacterium smegmatis (strain ATCC 700084 / mc(2)155) OX=246196 GN=MSMEG_6459 PE=3 SV=1	0	155.805	20	23	128	22	1	1542	167	5.73	40.47	54.78	60.75	55.59	55.63	57.41	14	14	16	15	16	14
High	Master Protein	A0R0E7	DUF1918 domain-containing protein OS=Mycolicibacterium smegmatis (strain ATCC 700084 / mc(2)155) OX=246196 GN=MSMEG_4361 PE=4 SV=1	0	69.244	90	6	60	6	1	80	8.6	6.25	40.44	35.62	35.27	21.03	11.61	18.32	6	6	5	5	4	4
High	Master Protein	A0QT19	Endoribonuclease L-PSP superfamily protein OS=Mycolicibacterium smegmatis (strain ATCC 700084 / mc(2)155) OX=246196 GN=MSMEG_1681 PE=4 SV=1	0	76.849	37	5	129	5	1	147	16.2	5.01	40.44	42.9	55.67	76.89	39.19	72.79	4	4	5	5	5	5
High	Master Protein	A0R569	Antibiotic biosynthesis monooxygenase domain protein OS=Mycolicibacterium smegmatis (strain ATCC 700084 / mc(2)155) OX=246196 GN=MSMEG_6086 PE=4 SV=1	0	33.697	59	3	48	3	1	105	11.4	5.43	40.38	38.51	22.69	39.44	19.3	40.16	3	1	3	2	3	2
High	Master Protein	A0QSK6	dTDP-glucose 4,6-dehydratase OS=Mycolicibacterium smegmatis (strain ATCC 700084 / mc(2)155) OX=246196 GN=rmlB PE=1 SV=1	0	102.751	52	16	92	16	1	331	36.9	6	40.19	35.9	29.47	36.21	47	42.81	11	10	7	9	12	10
High	Master Protein	A0R0Z8	Ribonuclease Z OS=Mycolicibacterium smegmatis (strain ATCC 700084 / mc(2)155) OX=246196 GN=rnz PE=3 SV=1	0	125.325	52	10	85	10	1	286	30.2	5.53	40.13	72.71	76.34	54.74	56.14	39.03	8	8	8	7	7	6
High	Master Protein	A0R336	Uncharacterized protein OS=Mycolicibacterium smegmatis (strain ATCC 700084 / mc(2)155) OX=246196 GN=MSMEG_5328 PE=4 SV=1	0	42.921	36	3	72	3	1	99	11	4.2	40.12	42.72	42.27	48.28	31.93	46.14	2	3	2	3	2	2
High	Master Protein	A0R3I8	Response regulator MprA OS=Mycolicibacterium smegmatis (strain ATCC 700084 / mc(2)155) OX=246196 GN=mprA PE=1 SV=1	0	74.009	44	8	85	8	1	230	25.8	5.2	40.02	49.66	32.58	49.5	41.63	40.97	5	6	5	5	7	4
High	Master Protein	A0QX25	DUF58 domain-containing protein OS=Mycolicibacterium smegmatis (strain ATCC 700084 / mc(2)155) OX=246196 GN=MSMEG_3148 PE=4 SV=1	0	81.092	50	14	106	14	1	315	34.6	9.04	39.99	45.38	46.54	49.72	30.83	48.45	10	10	10	8	6	9
High	Master Protein	A0R5Q2	2-isopropylmalate synthase OS=Mycolicibacterium smegmatis (strain ATCC 700084 / mc(2)155) OX=246196 GN=leuA PE=3 SV=1	0	154.783	41	21	127	21	1	602	66	4.98	39.92	32.98	71.7	53.57	68.82	69.87	10	12	13	11	16	15
High	Master Protein	A0QW13	Trk system potassium uptake protein TrkA OS=Mycolicibacterium smegmatis (strain ATCC 700084 / mc(2)155) OX=246196 GN=MSMEG_2769 PE=4 SV=1	0	65.4	50	8	155	8	1	222	24.4	4.69	39.83	64.33	91.99	55.14	84.32	90.18	4	6	8	5	5	5
High	Master Protein	A0R0A1	Glyoxalase/bleomycin resistance protein/dioxygenase OS=Mycolicibacterium smegmatis (strain ATCC 700084 / mc(2)155) OX=246196 GN=MSMEG_4313 PE=4 SV=1	0	95.283	57	8	96	8	1	138	14.9	5.08	39.8	48.59	43.92	40.1	62.82	58.17	6	6	7	6	8	7
High	Master Protein	A0R234	Oxidoreductase OS=Mycolicibacterium smegmatis (strain ATCC 700084 / mc(2)155) OX=246196 GN=MSMEG_4971 PE=4 SV=1	0	88.401	52	12	108	12	1	340	35	4.72	39.76	37.85	19.6	55.15	47.02	89.59	7	9	6	7	7	7
High	Master Protein	A0R6L2	ATP-dependent helicase HrpA OS=Mycolicibacterium smegmatis (strain ATCC 700084 / mc(2)155) OX=246196 GN=hrpA PE=4 SV=1	0	127.871	21	22	95	22	1	1316	146.1	6.64	39.63	39.74	45.64	50.14	51.53	47.49	12	12	12	14	10	12
High	Master Protein	A0R088	Enoyl-CoA hydratase/isomerase OS=Mycolicibacterium smegmatis (strain ATCC 700084 / mc(2)155) OX=246196 GN=MSMEG_4299 PE=3 SV=1	0	76.132	62	15	85	15	1	261	27.3	5.24	39.59	30.99	32.19	26.44	29.12	24.14	10	11	12	10	12	8
High	Master Protein	A0R730	Glycerol-3-phosphate dehydrogenase OS=Mycolicibacterium smegmatis (strain ATCC 700084 / mc(2)155) OX=246196 GN=MSMEG_6761 PE=3 SV=1	0	143.616	36	16	121	16	1	568	60.8	6.95	39.49	53.33	55.97	77.57	74.41	61.88	11	11	13	14	12	13
High	Master Protein	A0QTS8	Uncharacterized protein OS=Mycolicibacterium smegmatis (strain ATCC 700084 / mc(2)155) OX=246196 GN=MSMEG_1950 PE=4 SV=1	0	141.414	67	16	157	16	1	189	20.2	5.01	39.27	77.61	85.26	75.31	80.6	95.49	7	12	13	10	13	11
High	Master Protein	A0QXE4	D-erythrulose kinase OS=Mycolicibacterium smegmatis (strain ATCC 700084 / mc(2)155) OX=246196 GN=derK PE=1 SV=1	0	128.579	37	16	76	16	1	580	59.7	4.96	39.26	26.69	49.69	28.22	35.12	32.54	12	9	10	11	11	11
High	Master Protein	A0R373	Ectoine/hydroxyectoine ABC transporter solute-binding protein OS=Mycolicibacterium smegmatis (strain ATCC 700084 / mc(2)155) OX=246196 GN=ehuB PE=4 SV=1	0	58.699	36	8	116	8	1	311	33	4.89	39.22	23.44	31.45	30.49	34.74	57.4	7	7	6	8	6	7
High	Master Protein	A0QPE1	Uncharacterized protein OS=Mycolicibacterium smegmatis (strain ATCC 700084 / mc(2)155) OX=246196 GN=MSMEG_0366 PE=4 SV=1	0	59.271	49	4	57	4	1	175	18.6	4.64	39.12	36.03	29.93	24.92	16.34	41.32	4	3	4	3	2	4
High	Master Protein	A0QR91	Monooxygenase OS=Mycolicibacterium smegmatis (strain ATCC 700084 / mc(2)155) OX=246196 GN=MSMEG_1030 PE=3 SV=1	0	122.493	40	23	135	23	1	499	56.1	7.93	39.11	46.28	36.44	56.2	64.59	72.09	15	11	12	13	16	15
High	Master Protein	A0R1X8	Nicotinate phosphoribosyltransferase OS=Mycolicibacterium smegmatis (strain ATCC 700084 / mc(2)155) OX=246196 GN=pncB PE=3 SV=1	0	108.002	57	16	151	16	1	434	45.8	6.32	39.01	52.16	55.68	74.17	47.03	84.32	10	13	10	13	10	14
High	Master Protein	A0R479	Alpha-methylacyl-CoA racemase OS=Mycolicibacterium smegmatis (strain ATCC 700084 / mc(2)155) OX=246196 GN=MSMEG_5734 PE=4 SV=1	0	107.707	47	12	123	12	1	360	38.6	5.29	38.88	63.62	67.98	73.92	80.7	72.12	7	10	8	8	9	9
High	Master Protein	A0QUH3	Beta-ketothiolase OS=Mycolicibacterium smegmatis (strain ATCC 700084 / mc(2)155) OX=246196 GN=MSMEG_2207 PE=1 SV=1	0	62.258	38	11	84	11	1	407	42.9	5.71	38.86	36.86	45.35	43.71	40.93	42.69	6	8	9	6	6	5
High	Master Protein	A0QT91	DEAD/DEAH box helicase OS=Mycolicibacterium smegmatis (strain ATCC 700084 / mc(2)155) OX=246196 GN=MSMEG_1757 PE=1 SV=1	0	155.479	22	24	97	24	1	1507	161.7	6.09	38.83	46.3	34.24	46.93	53.63	57.15	10	17	9	13	13	15
High	Master Protein	A0QX97	Tryptophan synthase alpha chain OS=Mycolicibacterium smegmatis (strain ATCC 700084 / mc(2)155) OX=246196 GN=trpA PE=3 SV=1	0	95.291	61	11	116	11	1	262	27.1	4.73	38.74	36.19	56.82	44.42	55.88	54.19	8	8	9	9	9	9
High	Master Protein	A0QSG5	50S ribosomal protein L18 OS=Mycolicibacterium smegmatis (strain ATCC 700084 / mc(2)155) OX=246196 GN=rplR PE=1 SV=1	0	45.696	47	10	113	10	1	127	13.7	11.08	38.72	41.09	41.67	46.94	39.3	59.65	5	5	7	6	9	7
High	Master Protein	A0QW09	Uncharacterized protein OS=Mycolicibacterium smegmatis (strain ATCC 700084 / mc(2)155) OX=246196 GN=MSMEG_2766 PE=4 SV=1	0	88.277	51	11	79	11	1	264	27.7	4.89	38.59	28.32	37.11	37.34	30.84	31.17	10	7	8	10	8	9
High	Master Protein	A0R2H7	Proline dehydrogenase OS=Mycolicibacterium smegmatis (strain ATCC 700084 / mc(2)155) OX=246196 GN=MSMEG_5117 PE=4 SV=1	0	104.688	58	16	108	16	1	317	35.4	5.81	38.47	24.78	35.67	38.24	29.86	35.56	13	11	12	13	11	10
High	Master Protein	A0QNU4	GntR-family protein transcriptional regulator OS=Mycolicibacterium smegmatis (strain ATCC 700084 / mc(2)155) OX=246196 GN=MSMEG_0166 PE=4 SV=1	0	73.081	28	5	94	5	1	242	27	6.29	38.44	49.75	53.45	49.55	45.82	52.85	3	4	4	3	4	3
High	Master Protein	A0R0S8	Uncharacterized protein OS=Mycolicibacterium smegmatis (strain ATCC 700084 / mc(2)155) OX=246196 GN=MSMEG_4494 PE=4 SV=1	0	9.401	22	2	84	2	1	105	10	4.49	38.4	16.1	35.07	18.35	25.07	41.5	2	2	1	1	2	1
High	Master Protein	A0QQY3	Transcriptional regulator, XRE family protein OS=Mycolicibacterium smegmatis (strain ATCC 700084 / mc(2)155) OX=246196 GN=MSMEG_0918 PE=4 SV=1	0	57.341	47	7	131	7	1	142	15.3	4.65	38.25	42.72	57.24	56.63	49.1	74.13	7	7	7	7	6	7
High	Master Protein	A0QRZ9	Hydroxydechloroatrazine ethylaminohydrolase OS=Mycolicibacterium smegmatis (strain ATCC 700084 / mc(2)155) OX=246196 GN=MSMEG_1297 PE=4 SV=1	0	78.191	23	8	98	8	1	452	47	5.43	38.22	30.2	48.96	44.71	94.86	45.23	6	5	6	7	7	7
High	Master Protein	A0R1A8	Putative oxidoreductase YdbC OS=Mycolicibacterium smegmatis (strain ATCC 700084 / mc(2)155) OX=246196 GN=MSMEG_4686 PE=4 SV=1	0	104.842	65	16	99	16	1	308	32.2	4.93	38.18	43.74	33.73	55.95	54.37	43.24	7	10	9	12	13	9
High	Master Protein	A0QUZ9	Transcriptional regulatory protein, AsnC family protein OS=Mycolicibacterium smegmatis (strain ATCC 700084 / mc(2)155) OX=246196 GN=MSMEG_2397 PE=4 SV=1	0	24.631	50	3	56	3	1	78	8.1	4.64	38	10.83	6.18	12.08	6.15	11.81	3	3	2	2	2	2
High	Master Protein	A0R058	Asparagine synthase (Glutamine-hydrolyzing) OS=Mycolicibacterium smegmatis (strain ATCC 700084 / mc(2)155) OX=246196 GN=asnB PE=3 SV=1	0	105.198	39	20	115	20	1	658	73.2	6.73	37.99	37.66	21.32	60.08	34.23	44.25	14	8	10	13	13	16
High	Master Protein	A0R726	Glycerol kinase OS=Mycolicibacterium smegmatis (strain ATCC 700084 / mc(2)155) OX=246196 GN=glpK PE=3 SV=1	0	129.764	32	16	144	16	1	505	55.6	5.57	37.97	67.21	58.54	67.6	75.36	70	10	12	13	11	13	11
High	Master Protein	A0R524	Pigment production hydroxylase OS=Mycolicibacterium smegmatis (strain ATCC 700084 / mc(2)155) OX=246196 GN=MSMEG_6038 PE=4 SV=1	0	64.301	33	9	85	9	1	396	43.3	5.81	37.81	41.31	65.15	56.37	42.94	65.01	6	5	7	5	4	7
High	Master Protein	A0QSB4	Uncharacterized protein OS=Mycolicibacterium smegmatis (strain ATCC 700084 / mc(2)155) OX=246196 GN=MSMEG_1419 PE=4 SV=1	0	81.269	71	10	69	10	1	236	25.7	5.2	37.75	38.87	37.85	26.99	31.39	27.01	7	7	7	8	7	6
High	Master Protein	A0R226	RemO protein OS=Mycolicibacterium smegmatis (strain ATCC 700084 / mc(2)155) OX=246196 GN=MSMEG_4962 PE=4 SV=1	0	104.221	38	17	68	17	1	408	44.8	9.29	37.69	27.16	28.21	33.09	25.5	23.12	9	10	9	10	9	7
High	Master Protein	A0R3D9	Ribosomal RNA small subunit methyltransferase A OS=Mycolicibacterium smegmatis (strain ATCC 700084 / mc(2)155) OX=246196 GN=ksgA PE=3 SV=1	0	107.701	42	14	104	14	1	297	32.8	7.75	37.68	44.23	52.59	51.13	56.34	57.89	10	12	9	11	12	9
High	Master Protein	A0R3D7	4-diphosphocytidyl-2-C-methyl-D-erythritol kinase OS=Mycolicibacterium smegmatis (strain ATCC 700084 / mc(2)155) OX=246196 GN=ispE PE=3 SV=1	0	65.455	25	5	70	5	1	322	33	5.35	37.5	62.53	33.94	42.55	46.92	14.76	3	5	5	3	4	4
High	Master Protein	A0QYR4	Tyrosine--tRNA ligase OS=Mycolicibacterium smegmatis (strain ATCC 700084 / mc(2)155) OX=246196 GN=tyrS PE=3 SV=1	0	103.049	31	11	97	11	1	440	48	5.38	37.47	52.38	48.62	59.15	58.47	54.63	8	9	7	7	10	8
High	Master Protein	A0QTH4	Transcriptional regulator, TetR family protein OS=Mycolicibacterium smegmatis (strain ATCC 700084 / mc(2)155) OX=246196 GN=MSMEG_1842 PE=4 SV=1	0	64.364	50	9	55	9	1	241	25.9	5.91	37.45	32.64	19.54	30.48	24.78	41.3	7	6	5	7	5	9
High	Master Protein	A0QYG3	Glycine cleavage system H protein OS=Mycolicibacterium smegmatis (strain ATCC 700084 / mc(2)155) OX=246196 GN=gcvH PE=1 SV=1	0	45.613	43	3	59	3	1	131	13.8	3.99	37.35	39.92	45.04	26.08	24.92	24.98	3	3	2	2	1	3
High	Master Protein	A0R773	Sugar ABC transporter substrate-binding protein OS=Mycolicibacterium smegmatis (strain ATCC 700084 / mc(2)155) OX=246196 GN=MSMEG_6804 PE=4 SV=1	0	64.94	41	8	61	8	1	332	34	4.81	37.26	19.46	18.46	16.63	20.92	28.38	8	4	6	5	6	6
High	Master Protein	A0QQ82	Glutamate-1-semialdehyde 2,1-aminomutase OS=Mycolicibacterium smegmatis (strain ATCC 700084 / mc(2)155) OX=246196 GN=MSMEG_0661 PE=3 SV=1	0	71.797	26	7	53	7	1	462	49.6	6.13	37.23	39.1	22.54	31.98	40.32	29.57	6	5	3	5	5	5
High	Master Protein	A0QXP3	Alcohol dehydrogenase OS=Mycolicibacterium smegmatis (strain ATCC 700084 / mc(2)155) OX=246196 GN=MSMEG_3375 PE=3 SV=1	0	117.259	44	19	76	19	1	558	61.3	8.46	37.16	39.92	37.32	49.01	30.14	44.07	9	11	9	13	9	10
High	Master Protein	A0QQT1	Hydrolase OS=Mycolicibacterium smegmatis (strain ATCC 700084 / mc(2)155) OX=246196 GN=MSMEG_0867 PE=4 SV=1	0	60.819	20	6	77	6	1	271	29	4.63	37.1	35.61	36.44	52.28	36.24	39.51	3	4	5	6	4	5
High	Master Protein	A0R3C7	Bifunctional protein GlmU OS=Mycolicibacterium smegmatis (strain ATCC 700084 / mc(2)155) OX=246196 GN=glmU PE=3 SV=1	0	126.917	41	14	80	14	1	482	50.3	6.06	37.03	39.17	56.12	41.49	59	36.14	9	12	9	10	7	9
High	Master Protein	A0R6G0	Translation elongation factor EF-G OS=Mycolicibacterium smegmatis (strain ATCC 700084 / mc(2)155) OX=246196 GN=MSMEG_6535 PE=3 SV=1	0	94.735	31	19	116	19	1	731	77.5	5.17	36.97	45.67	40.78	46.12	31.58	56.62	12	13	14	15	9	14
High	Master Protein	A0R0S9	CBS domain protein OS=Mycolicibacterium smegmatis (strain ATCC 700084 / mc(2)155) OX=246196 GN=MSMEG_4495 PE=3 SV=1	0	57.298	14	5	97	5	1	456	49.4	4.68	36.93	33.24	33.64	40.85	56.44	33.75	5	4	3	4	3	5
High	Master Protein	A0QSH0	Signal peptide peptidase SppA, 67K type OS=Mycolicibacterium smegmatis (strain ATCC 700084 / mc(2)155) OX=246196 GN=sppA PE=3 SV=1	0	108.51	39	17	102	17	1	594	62.7	5.43	36.87	52.14	57.79	57.15	50.75	60.24	9	10	9	14	11	15
High	Master Protein	A0QTF8	dTDP-4-dehydrorhamnose reductase OS=Mycolicibacterium smegmatis (strain ATCC 700084 / mc(2)155) OX=246196 GN=rmlD PE=1 SV=1	0	139.928	66	14	103	14	1	327	34.2	5.24	36.75	65.43	38.25	35.16	38.26	38.75	9	12	9	9	10	8
High	Master Protein	A0R403	Epoxide hydrolase OS=Mycolicibacterium smegmatis (strain ATCC 700084 / mc(2)155) OX=246196 GN=MSMEG_5658 PE=3 SV=1	0	111.549	37	11	112	11	1	370	41.9	5.22	36.68	57.57	54.73	67.92	53.77	62.53	8	7	8	9	7	8
High	Master Protein	A0R2V6	Acyl-[ACP] desaturase OS=Mycolicibacterium smegmatis (strain ATCC 700084 / mc(2)155) OX=246196 GN=MSMEG_5248 PE=3 SV=1	0	66.287	42	10	67	10	1	275	31	4.94	36.65	57.75	34.19	33.33	35.26	24.33	7	7	6	6	7	6
High	Master Protein	A0R2D5	Putative O-methyltransferase MSMEG_5073/MSMEI_4947 OS=Mycolicibacterium smegmatis (strain ATCC 700084 / mc(2)155) OX=246196 GN=MSMEG_5073 PE=1 SV=1	0	58.933	54	9	67	9	1	210	21.7	4.88	36.59	30.59	26.42	35.97	42.14	33.99	6	7	4	8	4	6
High	Master Protein	A0R5Y7	Transcriptional regulator, MarR family protein OS=Mycolicibacterium smegmatis (strain ATCC 700084 / mc(2)155) OX=246196 GN=MSMEG_6361 PE=4 SV=1	0	87.853	65	12	104	12	1	170	18.7	10.15	36.58	40.08	49.46	47.07	27.22	45.65	9	10	11	10	10	10
High	Master Protein	A0QSQ1	Phosphoglucosamine mutase OS=Mycolicibacterium smegmatis (strain ATCC 700084 / mc(2)155) OX=246196 GN=glmM PE=3 SV=1	0	114.383	37	13	109	13	1	453	46.5	5.16	36.56	41.95	56.18	80.11	63.33	92.45	8	7	8	11	9	11
High	Master Protein	A0R158	Peptidase S9, prolyl oligopeptidase OS=Mycolicibacterium smegmatis (strain ATCC 700084 / mc(2)155) OX=246196 GN=MSMEG_4633 PE=4 SV=1	0	86.423	32	14	73	14	1	663	72.3	4.98	36.55	43.47	38.43	30.37	25.16	32.71	10	11	11	9	10	8
High	Master Protein	A0R6E0	Trehalose synthase/amylase TreS OS=Mycolicibacterium smegmatis (strain ATCC 700084 / mc(2)155) OX=246196 GN=treS PE=1 SV=1	0	116.476	34	17	123	17	1	593	68.2	4.96	36.54	58.7	43.77	64.61	50.91	51.88	10	12	11	11	9	12
High	Master Protein	A0QQI7	O-succinylhomoserine sulfhydrylase OS=Mycolicibacterium smegmatis (strain ATCC 700084 / mc(2)155) OX=246196 GN=metZ PE=3 SV=1	0	110.164	45	14	127	14	1	405	43.2	5	36.45	54.74	48.72	72.8	69.66	52.62	11	12	12	12	12	10
High	Master Protein	A0QPS6	Glucosidase OS=Mycolicibacterium smegmatis (strain ATCC 700084 / mc(2)155) OX=246196 GN=MSMEG_0502 PE=3 SV=1	0	79.862	39	14	76	14	1	458	49.7	5.12	36.39	21.53	28.81	34.64	33.86	39.09	11	8	6	9	10	9
High	Master Protein	A0QU91	Multiphosphoryl transfer protein (MTP) OS=Mycolicibacterium smegmatis (strain ATCC 700084 / mc(2)155) OX=246196 GN=MSMEG_2121 PE=3 SV=1	0	154.21	33	15	124	15	1	808	83.2	5.07	36.18	56.03	72.65	67.26	65.63	72.28	11	12	12	10	10	12
High	Master Protein	A0QWP6	TGc domain-containing protein OS=Mycolicibacterium smegmatis (strain ATCC 700084 / mc(2)155) OX=246196 GN=MSMEG_3016 PE=4 SV=1	0	120.46	29	25	139	25	1	1102	119.9	5.31	36.15	31.13	38.42	42.03	44.77	56.95	17	11	15	18	12	16
High	Master Protein	A0QP47	Aminoglycoside phosphotransferase OS=Mycolicibacterium smegmatis (strain ATCC 700084 / mc(2)155) OX=246196 GN=MSMEG_0270 PE=1 SV=1	0	72.342	42	10	59	10	1	334	37.6	5.11	36.03	27.6	34.83	27.56	17.95	29.88	7	6	8	7	5	8
High	Master Protein	A0QWU3	Ribosomal RNA small subunit methyltransferase B OS=Mycolicibacterium smegmatis (strain ATCC 700084 / mc(2)155) OX=246196 GN=sun PE=3 SV=1	0	81.728	28	10	83	10	1	464	49.5	6.81	35.94	36.73	46.88	42.45	45.54	38.05	8	7	9	8	10	8
High	Master Protein	A0QVT1	4-hydroxy-tetrahydrodipicolinate synthase OS=Mycolicibacterium smegmatis (strain ATCC 700084 / mc(2)155) OX=246196 GN=dapA PE=3 SV=1	0	89.098	36	9	80	9	1	300	30.9	5.21	35.81	29.82	35.16	39.12	26.54	29.37	7	6	8	9	5	6
High	Master Protein	A0R5X8	Putative phenylalanine aminotransferase OS=Mycolicibacterium smegmatis (strain ATCC 700084 / mc(2)155) OX=246196 GN=pat PE=1 SV=1	0	84.964	43	13	87	13	1	361	38.8	5.87	35.71	39.46	35.2	36.34	32.91	42.84	10	10	9	9	11	11
High	Master Protein	A0R7G8	MmcI protein OS=Mycolicibacterium smegmatis (strain ATCC 700084 / mc(2)155) OX=246196 GN=MSMEG_6907 PE=4 SV=1	0	86.335	51	13	101	13	1	257	28.4	5.12	35.68	39.79	43.78	43.85	42.27	53.88	9	9	8	9	10	9
High	Master Protein	A0QNG1	Serine/threonine-protein kinase PknB OS=Mycolicibacterium smegmatis (strain ATCC 700084 / mc(2)155) OX=246196 GN=pknB PE=1 SV=1	0	121.31	31	18	80	18	1	625	66.3	5.34	35.66	41.46	44.31	27.77	37.76	34.78	11	11	10	8	10	9
High	Master Protein	A0QQB2	Uncharacterized protein OS=Mycolicibacterium smegmatis (strain ATCC 700084 / mc(2)155) OX=246196 GN=MSMEG_0692 PE=4 SV=1	0	87.45	36	10	157	10	1	595	59.5	4.41	35.56	55.63	56.61	52.62	43.92	50.13	7	6	8	7	7	5
High	Master Protein	A0QUN5	Hydrogenase accessory protein HypB OS=Mycolicibacterium smegmatis (strain ATCC 700084 / mc(2)155) OX=246196 GN=hypB PE=3 SV=1	0	83.357	46	10	114	10	1	259	28.4	5.38	35.48	38.59	26.47	36.42	27.57	74.77	7	7	8	7	9	9
High	Master Protein	A0QWT7	Esterase OS=Mycolicibacterium smegmatis (strain ATCC 700084 / mc(2)155) OX=246196 GN=MSMEG_3059 PE=4 SV=1	0	89.978	29	5	62	5	1	295	31	4.92	35.47	57.26	49.04	54.13	51.55	52.85	5	5	5	4	5	4
High	Master Protein	A0QTG7	TobH protein OS=Mycolicibacterium smegmatis (strain ATCC 700084 / mc(2)155) OX=246196 GN=MSMEG_1835 PE=4 SV=1	0	70.551	44	12	66	12	1	360	37	4.89	35.27	15.35	13.35	35.26	18.74	27.46	8	6	5	9	7	7
High	Master Protein	A0QX62	Glycogen debranching enzyme GlgX OS=Mycolicibacterium smegmatis (strain ATCC 700084 / mc(2)155) OX=246196 GN=glgX PE=3 SV=1	0	71.096	22	14	104	11	1	718	80.2	5.24	35.26	33.54	31.23	47.04	17.97	51.28	10	9	11	11	6	12
High	Master Protein	A0QT39	Purine nucleoside phosphorylase OS=Mycolicibacterium smegmatis (strain ATCC 700084 / mc(2)155) OX=246196 GN=MSMEG_1701 PE=3 SV=1	0	40.857	24	4	83	4	1	264	27.2	6.11	35.12	38.2	47.04	26.1	33.86	27.65	4	3	3	3	3	2
High	Master Protein	A0QS36	Metallo-beta-lactamase family protein OS=Mycolicibacterium smegmatis (strain ATCC 700084 / mc(2)155) OX=246196 GN=MSMEG_1334 PE=4 SV=1	0	77.23	47	8	70	8	1	245	26.6	5.21	35.07	35.51	45.42	31.65	39.57	23.35	7	8	7	6	7	6
High	Master Protein	A0QNH2	TetR-family protein transcriptional regulator OS=Mycolicibacterium smegmatis (strain ATCC 700084 / mc(2)155) OX=246196 GN=MSMEG_0042 PE=4 SV=1	0	54.734	37	8	76	8	1	187	21.1	5.67	35.03	39.87	21.59	37.94	30.68	30.65	7	6	6	8	5	6
High	Master Protein	A0QP15	O-acetylhomoserine/O-acetylserine sulfhydrylase OS=Mycolicibacterium smegmatis (strain ATCC 700084 / mc(2)155) OX=246196 GN=MSMEG_0238 PE=4 SV=1	0	73.345	57	9	102	9	1	156	17.4	8.15	34.98	37.02	46.38	40.16	53.61	46.65	5	7	6	6	6	5
High	Master Protein	A0R1X2	Cysteine synthase B OS=Mycolicibacterium smegmatis (strain ATCC 700084 / mc(2)155) OX=246196 GN=cysM PE=3 SV=1	0	67.887	43	12	67	12	1	323	34.7	5.06	34.96	14.11	11.24	24.08	23.36	24.8	9	5	5	8	6	8
High	Master Protein	A0R587	GTP cyclohydrolase 1 OS=Mycolicibacterium smegmatis (strain ATCC 700084 / mc(2)155) OX=246196 GN=folE PE=3 SV=1	0	76.906	35	6	86	6	1	203	22.5	8.47	34.95	56.42	47.1	48.33	44.75	46.44	5	4	5	5	5	4
High	Master Protein	A0QR09	DNA binding domain, excisionase family protein OS=Mycolicibacterium smegmatis (strain ATCC 700084 / mc(2)155) OX=246196 GN=MSMEG_0944 PE=4 SV=1	0	30.236	65	4	89	4	1	72	7.9	9.52	34.93	42.58	43.19	59.69	53.25	60.5	4	3	3	4	3	3
High	Master Protein	A0R2C3	Bacterial extracellular solute-binding protein OS=Mycolicibacterium smegmatis (strain ATCC 700084 / mc(2)155) OX=246196 GN=MSMEG_5061 PE=1 SV=1	0	93.498	37	14	84	14	1	465	50.1	4.88	34.88	36.44	28.36	29.48	39.95	24.39	12	12	8	10	9	9
High	Master Protein	A0R462	Pyridoxamine 5'-phosphate oxidase family protein OS=Mycolicibacterium smegmatis (strain ATCC 700084 / mc(2)155) OX=246196 GN=MSMEG_5717 PE=4 SV=1	0	78.725	48	7	117	7	1	141	15.9	5.8	34.85	43	39.17	47.76	40.98	37.52	7	7	7	7	6	7
High	Master Protein	A0R522	Biphenyl-2,3-diol 1,2-dioxygenase OS=Mycolicibacterium smegmatis (strain ATCC 700084 / mc(2)155) OX=246196 GN=MSMEG_6036 PE=3 SV=1	0	48.541	38	10	210	10	1	299	33.3	5.66	34.81	44.99	64.27	50.09	42.96	58.99	7	6	5	7	4	7
High	Master Protein	A0QV05	ATP-dependent DNA helicase RecG OS=Mycolicibacterium smegmatis (strain ATCC 700084 / mc(2)155) OX=246196 GN=recG PE=3 SV=1	0	90.493	23	13	71	13	1	753	83	6.07	34.79	19.42	26.48	31.08	30.94	30.97	10	7	6	10	7	7
High	Master Protein	A0R6V5	4-aminobutyrate transaminase OS=Mycolicibacterium smegmatis (strain ATCC 700084 / mc(2)155) OX=246196 GN=gabT PE=3 SV=1	0	75.169	28	10	81	10	1	450	47	5.3	34.79	28.46	27.03	33.99	28.89	46.68	8	9	7	10	7	10
High	Master Protein	A0QW60	Uncharacterized protein OS=Mycolicibacterium smegmatis (strain ATCC 700084 / mc(2)155) OX=246196 GN=MSMEG_2820 PE=4 SV=1	0	63.958	43	12	76	12	1	389	41.1	5.12	34.74	20.33	15.57	29.63	19.54	32.24	9	7	5	10	5	8
High	Master Protein	A0R2I7	1D-myo-inositol 2-acetamido-2-deoxy-alpha-D-glucopyranoside deacetylase OS=Mycolicibacterium smegmatis (strain ATCC 700084 / mc(2)155) OX=246196 GN=mshB PE=3 SV=1	0	95.264	43	7	65	7	1	290	30.8	5.03	34.69	27.33	67.36	38.84	35.14	31.89	5	4	6	6	5	5
High	Master Protein	A0R3C4	Nucleoside triphosphate pyrophosphohydrolase OS=Mycolicibacterium smegmatis (strain ATCC 700084 / mc(2)155) OX=246196 GN=mazG PE=1 SV=1	0	72.55	38	9	164	9	1	324	35.3	4.53	34.65	52.68	61.67	63.75	32.14	76.78	7	7	9	8	7	8
High	Master Protein	A0QSX4	Nitroreductase family protein OS=Mycolicibacterium smegmatis (strain ATCC 700084 / mc(2)155) OX=246196 GN=MSMEG_1635 PE=4 SV=1	0	78.998	51	11	87	11	1	213	23.8	5.99	34.64	53.91	59.18	37.68	27.45	33.59	6	10	8	8	4	8
High	Master Protein	A0QXY1	Acyl-CoA synthase OS=Mycolicibacterium smegmatis (strain ATCC 700084 / mc(2)155) OX=246196 GN=MSMEG_3465 PE=4 SV=1	0	82.45	26	13	80	13	1	619	65.8	5.69	34.57	30.02	32.48	22.21	40.8	30.46	9	8	10	10	10	10
High	Master Protein	A0QXT8	D-isomer specific 2-hydroxyacid dehydrogenase, NAD-binding OS=Mycolicibacterium smegmatis (strain ATCC 700084 / mc(2)155) OX=246196 GN=MSMEG_3422 PE=4 SV=1	0	91.313	55	12	63	12	1	343	37.2	5.15	34.55	32.72	29.51	29.75	20.57	13.3	9	7	8	7	6	5
High	Master Protein	A0R4M3	Short chain dehydrogenase OS=Mycolicibacterium smegmatis (strain ATCC 700084 / mc(2)155) OX=246196 GN=MSMEG_5885 PE=4 SV=1	0	78.001	46	10	76	10	1	278	28.8	5.31	34.54	33.62	25.57	29.88	39.72	33.1	9	9	7	8	8	8
High	Master Protein	A0QTM2	Short chain dehydrogenase OS=Mycolicibacterium smegmatis (strain ATCC 700084 / mc(2)155) OX=246196 GN=MSMEG_1894 PE=4 SV=1	0	96.807	55	11	124	11	1	288	30.4	5.14	34.52	44.67	60	55.68	61.68	54.4	7	6	7	6	9	4
High	Master Protein	A0R614	Probable arabinosyltransferase A OS=Mycolicibacterium smegmatis (strain ATCC 700084 / mc(2)155) OX=246196 GN=MSMEG_6389 PE=1 SV=1	0	77.432	13	12	80	12	1	1082	116.7	6.44	34.43	35.8	37.96	46.68	16.94	36.97	8	7	7	10	6	9
High	Master Protein	A0R2B9	SUFU domain-containing protein OS=Mycolicibacterium smegmatis (strain ATCC 700084 / mc(2)155) OX=246196 GN=MSMEG_5057 PE=4 SV=1	0	36.684	28	4	49	4	1	201	21.3	4.65	34.39	23.54	20.03	17.2	14.26	18.15	3	3	3	3	3	3
High	Master Protein	A0QXC3	ABC transporter, ATP-binding protein OS=Mycolicibacterium smegmatis (strain ATCC 700084 / mc(2)155) OX=246196 GN=MSMEG_3250 PE=4 SV=1	0	36.943	30	7	166	7	1	284	31.2	7.24	34.27	40.24	62.43	74.73	67.19	83.76	6	5	5	7	4	6
High	Master Protein	A0QP08	Thiamine_BP domain-containing protein OS=Mycolicibacterium smegmatis (strain ATCC 700084 / mc(2)155) OX=246196 GN=MSMEG_0231 PE=3 SV=1	0	64.162	39	3	56	3	1	99	10.4	4.72	34.26	32.77	24.48	38.02	27.02	55.93	2	3	2	3	2	3
High	Master Protein	A0QY73	Carboxymethylenebutenolidase OS=Mycolicibacterium smegmatis (strain ATCC 700084 / mc(2)155) OX=246196 GN=MSMEG_3558 PE=4 SV=1	0	48.99	31	8	77	8	1	311	32.5	4.97	34.22	29.63	35.6	31.37	57.06	43.33	7	6	4	4	6	5
High	Master Protein	A0QWI4	Ethyl tert-butyl ether degradation EthD OS=Mycolicibacterium smegmatis (strain ATCC 700084 / mc(2)155) OX=246196 GN=MSMEG_2953 PE=4 SV=1	0	54.804	56	6	58	6	1	106	11.7	4.7	34.13	31.06	19.33	43.5	38.6	26.21	4	4	4	4	6	4
High	Master Protein	A0QW30	Putative riboflavin biosynthesis protein RibD OS=Mycolicibacterium smegmatis (strain ATCC 700084 / mc(2)155) OX=246196 GN=MSMEG_2787 PE=4 SV=1	0	78.495	42	10	82	10	1	260	27.9	7.4	34.04	31	30.32	32.89	38.34	36.89	8	9	9	9	9	9
High	Master Protein	A0R473	Polysaccharide deacetylase family protein OS=Mycolicibacterium smegmatis (strain ATCC 700084 / mc(2)155) OX=246196 GN=MSMEG_5728 PE=4 SV=1	0	92.068	43	11	73	11	1	299	33.6	5.5	33.97	38.22	51.93	35.43	43.05	31.67	8	7	9	7	7	6
High	Master Protein	A0QZ26	Cobalamin biosynthesis protein cobIJ OS=Mycolicibacterium smegmatis (strain ATCC 700084 / mc(2)155) OX=246196 GN=MSMEG_3873 PE=3 SV=1	0	96.333	41	15	70	15	1	503	54	5.91	33.9	35.35	18.72	24.98	28.9	26.37	11	9	7	7	10	10
High	Master Protein	A0R4B2	Uncharacterized protein OS=Mycolicibacterium smegmatis (strain ATCC 700084 / mc(2)155) OX=246196 GN=MSMEG_5771 PE=4 SV=1	0	8.568	22	2	50	1	1	137	13.3	4.41	33.85	15.07	6.32	22.43	4.11	15.15	2	2	2	2	2	2
High	Master Protein	A0QP59	Uncharacterized protein OS=Mycolicibacterium smegmatis (strain ATCC 700084 / mc(2)155) OX=246196 GN=MSMEG_0282 PE=4 SV=1	0	29.197	60	5	59	5	1	106	11.6	4.53	33.84	38.09	5.76	31.22	8.3	25.76	3	5	2	4	3	3
High	Master Protein	A0QV18	Uncharacterized protein OS=Mycolicibacterium smegmatis (strain ATCC 700084 / mc(2)155) OX=246196 GN=MSMEG_2416 PE=4 SV=1	0	84.324	41	9	102	9	1	245	26.8	4.89	33.79	50.42	67.89	60.22	61.62	57.45	5	5	8	6	6	5
High	Master Protein	A0R5H5	Anion-transporting ATPase OS=Mycolicibacterium smegmatis (strain ATCC 700084 / mc(2)155) OX=246196 GN=MSMEG_6193 PE=4 SV=1	0	98.484	38	10	102	10	1	344	36.8	5.4	33.78	44.84	68.26	73.64	74.08	60.76	7	7	9	7	7	8
High	Master Protein	A0R7D9	Endoribonuclease L-PSP family protein OS=Mycolicibacterium smegmatis (strain ATCC 700084 / mc(2)155) OX=246196 GN=MSMEG_6875 PE=4 SV=1	0	57.927	30	9	74	9	1	376	39.9	4.74	33.65	23.98	38.23	42.35	16.59	22.25	7	7	5	7	4	5
High	Master Protein	A0QQQ1	Superoxide dismutase [Cu-Zn] OS=Mycolicibacterium smegmatis (strain ATCC 700084 / mc(2)155) OX=246196 GN=sodC PE=1 SV=1	0	30.657	44	5	60	5	1	236	23.2	5.05	33.57	31.46	29.31	31.62	15.33	30.78	5	3	3	4	3	3
High	Master Protein	A0QSB3	RNA polymerase ECF-type sigma factor OS=Mycolicibacterium smegmatis (strain ATCC 700084 / mc(2)155) OX=246196 GN=MSMEG_1418 PE=3 SV=1	0	37.092	45	5	72	5	1	174	19.4	6.13	33.51	37.21	23.5	19.42	19.52	25.66	5	4	4	3	3	3
High	Master Protein	A0QX84	Imidazole glycerol phosphate synthase subunit HisH OS=Mycolicibacterium smegmatis (strain ATCC 700084 / mc(2)155) OX=246196 GN=hisH PE=3 SV=1	0	55.695	45	5	70	5	1	205	21.5	5.35	33.47	38.09	15.8	29.41	22.52	18.45	5	4	5	5	4	4
High	Master Protein	A0R5Q9	Metallo-beta-lactamase superfamily protein, putative OS=Mycolicibacterium smegmatis (strain ATCC 700084 / mc(2)155) OX=246196 GN=MSMEG_6278 PE=4 SV=1	0	38.96	31	6	66	6	1	236	24.6	4.83	33.37	27.92	60.05	27.18	45.8	55.47	5	4	4	4	2	4
High	Master Protein	A0QS95	Transcriptional regulator, TetR family protein OS=Mycolicibacterium smegmatis (strain ATCC 700084 / mc(2)155) OX=246196 GN=MSMEG_1397 PE=4 SV=1	0	52.853	40	7	104	7	1	191	21.2	5.59	33.36	47.73	62.56	47.43	53.09	39.89	4	5	5	3	5	2
High	Master Protein	A0QYQ9	NAD kinase OS=Mycolicibacterium smegmatis (strain ATCC 700084 / mc(2)155) OX=246196 GN=nadK PE=3 SV=1	0	87.6	45	12	88	12	1	307	32.8	5.11	33.23	26.8	32.98	36.36	50.46	25.59	7	9	10	7	7	10
High	Master Protein	A0QXB5	DNA-binding response regulator, LuxR family protein OS=Mycolicibacterium smegmatis (strain ATCC 700084 / mc(2)155) OX=246196 GN=MSMEG_3240 PE=4 SV=1	0	34.685	27	4	376	4	1	219	23.4	5.94	33.21	79.26	171.04	140.44	218.76	172.4	3	1	3	4	4	3
High	Master Protein	A0R7F7	30S ribosomal protein S18 2 OS=Mycolicibacterium smegmatis (strain ATCC 700084 / mc(2)155) OX=246196 GN=rpsR2 PE=1 SV=1	0	54.236	70	10	63	10	1	84	9.5	10.8	33.1	28.84	30.33	37.9	46.7	28.14	8	8	7	7	7	6
High	Master Protein	A0R0S4	Decaprenyl diphosphate synthase OS=Mycolicibacterium smegmatis (strain ATCC 700084 / mc(2)155) OX=246196 GN=uppS PE=1 SV=1	0	43.284	24	7	72	7	1	293	33.5	8.98	33.07	26.31	17.4	24.95	18.61	31.67	5	5	4	4	5	5
High	Master Protein	A0QXY7	GTP cyclohydrolase OS=Mycolicibacterium smegmatis (strain ATCC 700084 / mc(2)155) OX=246196 GN=MSMEG_3471 PE=4 SV=1	0	87.348	43	17	64	17	1	426	45.7	6.34	33.07	23.78	14.89	17.16	22.31	23.22	11	10	7	10	8	11
High	Master Protein	A0QVP7	Sfp-type phosphopantetheinyl transferase OS=Mycolicibacterium smegmatis (strain ATCC 700084 / mc(2)155) OX=246196 GN=MSMEG_2648 PE=4 SV=1	0	28.826	27	3	42	3	1	221	23.9	5.31	32.95	25.5	21.52	29.33	21.24	27.71	3	3	3	3	3	3
High	Master Protein	A0QS40	UPF0336 protein MSMEG_1340 OS=Mycolicibacterium smegmatis (strain ATCC 700084 / mc(2)155) OX=246196 GN=MSMEG_1340 PE=1 SV=1	0	48.794	43	6	69	6	1	158	17.6	5.11	32.88	25.41	34.09	31.5	25.98	36.18	6	3	4	3	3	3
High	Master Protein	A0QR04	Ppx/GppA phosphatase family protein OS=Mycolicibacterium smegmatis (strain ATCC 700084 / mc(2)155) OX=246196 GN=MSMEG_0939 PE=4 SV=1	0	75.351	53	13	78	13	1	319	33.4	6.4	32.88	37.43	38.08	46.63	49.7	39.5	7	6	4	9	8	6
High	Master Protein	A0R6E3	Uncharacterized protein MSMEG_6518/MSMEI_6344 OS=Mycolicibacterium smegmatis (strain ATCC 700084 / mc(2)155) OX=246196 GN=MSMEG_6518 PE=1 SV=1	0	79.539	71	10	71	10	1	129	13.4	5.07	32.87	37.42	27.01	34.32	28.13	32.64	8	9	7	8	7	7
High	Master Protein	A0QT17	Peptidase M20 domain-containing protein 2 OS=Mycolicibacterium smegmatis (strain ATCC 700084 / mc(2)155) OX=246196 GN=MSMEG_1679 PE=3 SV=1	0	160.767	48	15	134	15	1	385	40.7	5.68	32.86	33.21	47.63	75.32	51.02	70.2	11	11	14	14	13	13
High	Master Protein	A0R788	Beta-lactamase OS=Mycolicibacterium smegmatis (strain ATCC 700084 / mc(2)155) OX=246196 GN=MSMEG_6822 PE=4 SV=1	0	85.963	41	10	99	10	1	303	31.8	6.06	32.68	58.44	49.23	83.85	63.93	85.39	7	7	5	7	4	9
High	Master Protein	A0QZ38	DEAD/DEAH box helicase OS=Mycolicibacterium smegmatis (strain ATCC 700084 / mc(2)155) OX=246196 GN=MSMEG_3885 PE=4 SV=1	0	81.341	20	16	73	16	1	912	99.9	8.15	32.36	41.1	32.85	33.66	19.44	34.27	12	12	10	12	5	9
High	Master Protein	A0R775	Excinuclease ABC, A subunit OS=Mycolicibacterium smegmatis (strain ATCC 700084 / mc(2)155) OX=246196 GN=uvrA PE=4 SV=1	0	90.245	24	14	69	14	1	840	89.9	5.41	32.28	33.41	27.47	27.36	28.98	31.65	8	8	5	11	8	9
High	Master Protein	A0QU45	3-hydroxy-3-methylglutaryl-CoA lyase OS=Mycolicibacterium smegmatis (strain ATCC 700084 / mc(2)155) OX=246196 GN=MSMEG_2072 PE=3 SV=1	0	61.771	39	8	110	8	1	300	31.1	4.97	32.27	40.74	33.12	59.85	34.86	62.39	5	6	7	8	5	5
High	Master Protein	A0QP45	Transcriptional regulator, GntR family protein OS=Mycolicibacterium smegmatis (strain ATCC 700084 / mc(2)155) OX=246196 GN=MSMEG_0268 PE=4 SV=1	0	94.347	50	11	68	11	1	259	27.8	9	32.19	36.49	38.47	32.48	43.1	38.04	8	8	8	7	9	7
High	Master Protein	A0QZC9	Transcriptional regulator, GntR family protein OS=Mycolicibacterium smegmatis (strain ATCC 700084 / mc(2)155) OX=246196 GN=MSMEG_3980 PE=4 SV=1	0	71.804	53	9	59	9	1	214	24	6.24	32.1	35.74	30.14	27.62	20.5	27.74	6	7	8	7	6	7
High	Master Protein	A0QXJ8	Uncharacterized protein OS=Mycolicibacterium smegmatis (strain ATCC 700084 / mc(2)155) OX=246196 GN=MSMEG_3328 PE=4 SV=1	0	48.329	53	6	36	6	1	133	14.8	6.7	31.89	15.81	17.19	20.39	17.28	15.84	5	3	3	1	4	4
High	Master Protein	A0R096	GTP cyclohydrolase 1 type 2 homolog OS=Mycolicibacterium smegmatis (strain ATCC 700084 / mc(2)155) OX=246196 GN=MSMEG_4307 PE=3 SV=1	0	62.334	38	11	62	11	1	383	40	5.05	31.88	26.22	25.93	31.82	21.7	33.28	7	7	7	11	5	7
High	Master Protein	A0QZ96	Universal stress protein family protein OS=Mycolicibacterium smegmatis (strain ATCC 700084 / mc(2)155) OX=246196 GN=MSMEG_3945 PE=3 SV=1	0	58.026	38	9	71	8	1	273	29	7.62	31.87	29.01	32.67	31.25	47.99	27.74	7	3	4	6	5	4
High	Master Protein	A0QWJ1	Preprotein translocase, YajC subunit OS=Mycolicibacterium smegmatis (strain ATCC 700084 / mc(2)155) OX=246196 GN=yajC PE=3 SV=1	0	39.091	25	2	19	2	1	107	11.9	4.78	31.81	19.93	4.78	27.5	10.97	10.24	1	2	1	2	2	2
High	Master Protein	A0QPD6	Glycosyl hydrolase family protein 3 OS=Mycolicibacterium smegmatis (strain ATCC 700084 / mc(2)155) OX=246196 GN=MSMEG_0361 PE=1 SV=1	0	81.929	30	13	93	13	1	387	39.1	4.94	31.8	38.71	17.61	53.96	52.31	34.41	10	11	4	11	9	10
High	Master Protein	A0R529	Trehalose 6-phosphate phosphatase OS=Mycolicibacterium smegmatis (strain ATCC 700084 / mc(2)155) OX=246196 GN=otsB PE=3 SV=1	0	82.132	41	6	68	6	1	249	25.9	5.06	31.8	38.29	40.85	33.07	24.01	50.75	6	6	5	6	4	5
High	Master Protein	A0R1Y5	Tetratricopeptide repeat domain protein OS=Mycolicibacterium smegmatis (strain ATCC 700084 / mc(2)155) OX=246196 GN=MSMEG_4917 PE=4 SV=1	0	91.911	47	10	53	10	1	296	31.1	4.77	31.79	29.87	21.81	25.61	13.22	37.07	8	5	5	5	5	6
High	Master Protein	A0QNH4	Putative ESX-1 scaffolding and assembly protein SaeA OS=Mycolicibacterium smegmatis (strain ATCC 700084 / mc(2)155) OX=246196 GN=saeA PE=4 SV=1	0	75.588	30	14	41	14	1	692	74.9	5.01	31.76	21.08	14.22	13.14	5.55	15.56	12	6	5	6	3	5
High	Master Protein	A0QXB2	ATP-binding protein OS=Mycolicibacterium smegmatis (strain ATCC 700084 / mc(2)155) OX=246196 GN=MSMEG_3237 PE=4 SV=1	0	92.734	51	11	55	11	1	261	28.4	9.33	31.76	24.02	17.22	27.09	14.17	23.05	8	7	6	8	5	6
High	Master Protein	A0QPG3	Macrocin-O-methyltransferase OS=Mycolicibacterium smegmatis (strain ATCC 700084 / mc(2)155) OX=246196 GN=tylF PE=4 SV=1	0	60.081	53	11	66	11	1	240	27	5.53	31.58	29.88	23.9	42.73	29.55	35.63	7	6	6	9	7	8
High	Master Protein	A0R3Q0	Protein-glutamate O-methyltransferase OS=Mycolicibacterium smegmatis (strain ATCC 700084 / mc(2)155) OX=246196 GN=cheR PE=4 SV=1	0	76.196	21	11	95	11	1	616	69.5	5.05	31.58	32.53	37.45	37.74	53.15	56.83	8	7	7	8	7	9
High	Master Protein	A0R2T9	Uncharacterized protein OS=Mycolicibacterium smegmatis (strain ATCC 700084 / mc(2)155) OX=246196 GN=MSMEG_5231 PE=4 SV=1	0	11.922	48	1	44	1	1	69	7.3	4.17	31.56	28.66	20.28	30.91	33.49	27.95	1	1	1	1	1	1
High	Master Protein	A0R3D1	Retinol dehydrogenase 13 OS=Mycolicibacterium smegmatis (strain ATCC 700084 / mc(2)155) OX=246196 GN=MSMEG_5430 PE=3 SV=1	0	85.284	53	10	77	10	1	290	31.1	9.89	31.56	43.47	33.25	46.93	38.71	44.25	9	6	8	8	8	8
High	Master Protein	A0QV88	4-aminobutyrate aminotransferase OS=Mycolicibacterium smegmatis (strain ATCC 700084 / mc(2)155) OX=246196 GN=MSMEG_2487 PE=3 SV=1	0	53.027	23	7	62	7	1	417	43.9	5.54	31.5	34.69	34.41	24.75	29.39	32.03	6	7	7	7	6	7
High	Master Protein	A0QTR5	Molybdopterin biosynthesis protein MoeB OS=Mycolicibacterium smegmatis (strain ATCC 700084 / mc(2)155) OX=246196 GN=MSMEG_1937 PE=4 SV=1	0	104.31	30	9	99	9	1	396	42.9	4.81	31.49	46.9	48.82	45.99	52.12	34.06	8	8	9	9	6	8
High	Master Protein	A0QRB0	Immunogenic protein MPB64/MPT64 OS=Mycolicibacterium smegmatis (strain ATCC 700084 / mc(2)155) OX=246196 GN=MSMEG_1051 PE=4 SV=1	0	57.38	36	7	102	7	1	233	24.7	4.77	31.45	47.91	32.67	54.49	58.47	32.17	6	6	6	6	7	6
High	Master Protein	A0QXP4	Beta-lactamase OS=Mycolicibacterium smegmatis (strain ATCC 700084 / mc(2)155) OX=246196 GN=MSMEG_3376 PE=4 SV=1	0	77.3	37	12	73	12	1	304	33.8	5.24	31.34	38.76	35.8	31.44	27.42	24.04	8	8	9	8	8	7
High	Master Protein	A0QNZ6	RNA polymerase sigma factor OS=Mycolicibacterium smegmatis (strain ATCC 700084 / mc(2)155) OX=246196 GN=MSMEG_0219 PE=3 SV=1	0	83.404	37	9	75	9	1	340	37.8	5.15	31.3	39.32	33.37	40.99	28.16	51.34	7	6	7	5	6	6
High	Master Protein	A0QS20	Polysaccharide deacetylase family protein OS=Mycolicibacterium smegmatis (strain ATCC 700084 / mc(2)155) OX=246196 GN=MSMEG_1318 PE=4 SV=1	0	50.653	33	7	79	7	1	303	34.7	5.25	31.23	31.61	21.25	46.85	14.91	41.6	6	5	4	6	4	6
High	Master Protein	A0R4I7	RelA_SpoT domain-containing protein OS=Mycolicibacterium smegmatis (strain ATCC 700084 / mc(2)155) OX=246196 GN=MSMEG_5849 PE=4 SV=1	0	136.659	33	16	119	16	1	567	62.6	5.29	31.19	43.29	77.37	62.65	72.36	47.36	10	10	13	12	10	12
High	Master Protein	A0QTT2	ABC1 family protein OS=Mycolicibacterium smegmatis (strain ATCC 700084 / mc(2)155) OX=246196 GN=MSMEG_1954 PE=4 SV=1	0	146.524	61	19	117	19	1	439	47.8	6.68	31.1	39.34	55.32	59.4	46.67	55.17	12	10	13	15	11	12
High	Master Protein	A0R7I5	Integral membrane protein MviN, putative OS=Mycolicibacterium smegmatis (strain ATCC 700084 / mc(2)155) OX=246196 GN=MSMEG_6929 PE=4 SV=1	0	68.339	13	12	54	12	1	1216	125.5	5.74	31.06	19.98	22.33	19.78	14.53	16.06	10	9	9	8	7	7
High	Master Protein	A0R5V7	Uncharacterized protein OS=Mycolicibacterium smegmatis (strain ATCC 700084 / mc(2)155) OX=246196 GN=MSMEG_6328 PE=4 SV=1	0	50.925	39	5	131	5	1	168	18	4.22	31.05	55.56	58.05	48.53	33.44	61.3	4	3	5	3	5	4
High	Master Protein	A0R189	IolD protein OS=Mycolicibacterium smegmatis (strain ATCC 700084 / mc(2)155) OX=246196 GN=MSMEG_4664 PE=3 SV=1	0	78.63	28	15	78	15	1	649	69.2	5.29	30.97	35.05	22.8	38.52	24.13	30.11	7	9	8	12	8	7
High	Master Protein	A0QYE5	Transcriptional repressor, CopY family protein OS=Mycolicibacterium smegmatis (strain ATCC 700084 / mc(2)155) OX=246196 GN=MSMEG_3630 PE=3 SV=1	0	69.923	62	7	79	7	1	135	15	6.8	30.96	47.37	33.62	30.01	45.64	26.28	6	7	7	6	5	5
High	Master Protein	A0QQD8	Flavohemoglobin OS=Mycolicibacterium smegmatis (strain ATCC 700084 / mc(2)155) OX=246196 GN=MSMEG_0719 PE=3 SV=1	0	79.217	21	7	57	7	1	379	42.4	6.81	30.83	22.69	29.76	28.99	30.35	26.54	5	5	6	4	5	3
High	Master Protein	A0QVT2	Ribonuclease J OS=Mycolicibacterium smegmatis (strain ATCC 700084 / mc(2)155) OX=246196 GN=rnj PE=1 SV=1	0	77.651	27	13	94	13	1	558	59.6	6.38	30.78	45.6	36.19	42.46	26.55	36.55	7	12	10	9	9	10
High	Master Protein	A0QU43	Acyl-CoA dehydrogenase family protein OS=Mycolicibacterium smegmatis (strain ATCC 700084 / mc(2)155) OX=246196 GN=MSMEG_2070 PE=3 SV=1	0	91.402	39	16	93	16	1	414	47.3	6.25	30.77	28.04	45.75	34.3	45.96	37.36	12	12	14	11	11	9
High	Master Protein	A0QVD8	Thiopurine S-methyltransferase (Tpmt) superfamily protein OS=Mycolicibacterium smegmatis (strain ATCC 700084 / mc(2)155) OX=246196 GN=MSMEG_2539 PE=4 SV=1	0	55.005	54	7	48	7	1	226	24.2	4.74	30.75	19.73	15.58	28.38	13.78	19.41	7	5	4	4	2	3
High	Master Protein	A0QS91	Uncharacterized protein OS=Mycolicibacterium smegmatis (strain ATCC 700084 / mc(2)155) OX=246196 GN=MSMEG_1393 PE=4 SV=1	0	52.173	46	6	86	6	1	136	13.6	5.41	30.61	47.62	23.88	45.66	25.6	47.17	3	5	5	4	4	4
High	Master Protein	A0R506	D-xylose-binding periplasmic protein OS=Mycolicibacterium smegmatis (strain ATCC 700084 / mc(2)155) OX=246196 GN=MSMEG_6020 PE=4 SV=1	0	49.305	23	6	64	6	1	359	36.7	4.54	30.61	30.14	41.92	38.97	32.25	41.55	5	4	6	5	5	5
High	Master Protein	A0R2W6	Steroid delta-isomerase OS=Mycolicibacterium smegmatis (strain ATCC 700084 / mc(2)155) OX=246196 GN=MSMEG_5258 PE=4 SV=1	0	40.6	73	6	50	6	1	124	13.2	4.7	30.6	9.93	16.56	14.89	19.11	15.4	4	5	6	5	6	4
High	Master Protein	A0QWT1	DNA-directed RNA polymerase subunit omega OS=Mycolicibacterium smegmatis (strain ATCC 700084 / mc(2)155) OX=246196 GN=rpoZ PE=1 SV=1	0	19.344	53	3	81	3	1	107	11.5	4.56	30.44	25.03	42.41	21.41	34.26	25.42	3	3	3	3	3	3
High	Master Protein	O08323	Orotidine 5'-phosphate decarboxylase OS=Mycolicibacterium smegmatis (strain ATCC 700084 / mc(2)155) OX=246196 GN=pyrF PE=3 SV=1	0	50.491	34	6	66	6	1	276	27.8	4.84	30.43	34.96	26.52	25.45	38.04	37.91	5	4	3	4	2	3
High	Master Protein	A0R648	Glycerophosphoryl diester phosphodiesterase family protein OS=Mycolicibacterium smegmatis (strain ATCC 700084 / mc(2)155) OX=246196 GN=MSMEG_6423 PE=4 SV=1	0	57.25	27	7	67	7	1	281	30.4	6.74	30.41	30.86	32.78	30.74	36.19	37.98	6	5	5	7	7	6
High	Master Protein	A0QTP6	Sensor histidine kinase OS=Mycolicibacterium smegmatis (strain ATCC 700084 / mc(2)155) OX=246196 GN=MSMEG_1918 PE=4 SV=1	0	97.115	41	16	82	16	1	499	53.7	5.9	30.39	29.73	40.83	27.66	35.34	27.78	12	10	11	8	9	8
High	Master Protein	A0QX32	Band 7 protein OS=Mycolicibacterium smegmatis (strain ATCC 700084 / mc(2)155) OX=246196 GN=MSMEG_3155 PE=3 SV=1	0	96.425	30	14	129	14	1	408	44	5.24	30.35	45.02	39.42	50.9	62.41	54.35	8	9	10	9	13	10
High	Master Protein	A0QW08	Deoxyuridine 5'-triphosphate nucleotidohydrolase OS=Mycolicibacterium smegmatis (strain ATCC 700084 / mc(2)155) OX=246196 GN=dut PE=1 SV=1	0	44.708	65	7	60	7	1	154	15.9	5.47	30.35	29.01	20.77	21.14	19.19	26.38	5	5	6	4	4	5
High	Master Protein	A0QVX9	tRNA dimethylallyltransferase OS=Mycolicibacterium smegmatis (strain ATCC 700084 / mc(2)155) OX=246196 GN=miaA PE=3 SV=1	0	47.09	32	7	55	7	1	302	32.6	5.36	30.32	24.04	25.13	19.2	14.75	31.9	6	5	5	4	5	5
High	Master Protein	A0R183	Sugar ABC transporter substrate-binding protein OS=Mycolicibacterium smegmatis (strain ATCC 700084 / mc(2)155) OX=246196 GN=MSMEG_4658 PE=4 SV=1	0	55.402	28	6	47	6	1	329	34.1	5.01	30.26	38.01	27.89	27.62	18.73	24.44	6	5	6	4	5	5
High	Master Protein	A0QXD4	Uncharacterized protein OS=Mycolicibacterium smegmatis (strain ATCC 700084 / mc(2)155) OX=246196 GN=MSMEG_3261 PE=4 SV=1	0	33.454	30	5	55	5	1	282	30.6	5.64	30.24	26.34	15.96	24.1	20.17	26	4	4	4	4	3	3
High	Master Protein	A0QYQ1	Pseudouridine synthase OS=Mycolicibacterium smegmatis (strain ATCC 700084 / mc(2)155) OX=246196 GN=rluB PE=3 SV=1	0	73.286	54	10	72	10	1	247	27	7.65	30.22	37.58	32.39	31.15	26.22	50.34	7	8	7	6	6	6
High	Master Protein	A0R0P8	CalR5 protein OS=Mycolicibacterium smegmatis (strain ATCC 700084 / mc(2)155) OX=246196 GN=MSMEG_4463 PE=3 SV=1	0	65.23	43	15	78	15	1	453	48.5	4.82	30.2	27.11	23.66	24.6	15.75	38.6	9	8	7	10	9	10
High	Master Protein	A0QNI4	CbiA domain-containing protein OS=Mycolicibacterium smegmatis (strain ATCC 700084 / mc(2)155) OX=246196 GN=MSMEG_0053 PE=4 SV=1	0	72.793	21	9	60	9	1	462	50	6.28	30.18	29.41	27.91	30.22	40.46	21.57	6	3	5	5	6	4
High	Master Protein	A0QTQ5	Cobyrinic Acid a,c-diamide synthase OS=Mycolicibacterium smegmatis (strain ATCC 700084 / mc(2)155) OX=246196 GN=MSMEG_1927 PE=1 SV=1	0	63.818	48	10	139	10	1	265	28.3	6.8	30.16	34.39	45.92	54.73	57.92	60.07	8	9	8	7	8	8
High	Master Protein	A0R643	Prephenate dehydratase OS=Mycolicibacterium smegmatis (strain ATCC 700084 / mc(2)155) OX=246196 GN=pheA PE=3 SV=1	0	77.309	34	7	65	7	1	310	32.4	5	30.1	32.7	23.82	38.1	30.13	38.76	6	5	5	7	5	7
High	Master Protein	A0QZ33	Nitrilase/cyanide hydratase and apolipoprotein N-acyltransferase OS=Mycolicibacterium smegmatis (strain ATCC 700084 / mc(2)155) OX=246196 GN=MSMEG_3880 PE=4 SV=1	0	50.169	60	9	71	9	1	139	15.2	10.48	30.1	30.36	30.1	31.72	29.21	31.57	9	9	9	8	9	8
High	Master Protein	A0QUX9	NAD(P)H:quinone oxidoreductase, type IV OS=Mycolicibacterium smegmatis (strain ATCC 700084 / mc(2)155) OX=246196 GN=wrbA PE=3 SV=1	0	99.009	56	7	62	7	1	203	21.5	5.77	30.08	26.72	20.08	42.38	78.14	35.52	5	7	5	6	5	6
High	Master Protein	A0R5F5	Morphological differentiation-associated protein OS=Mycolicibacterium smegmatis (strain ATCC 700084 / mc(2)155) OX=246196 GN=MSMEG_6173 PE=3 SV=1	0	94.605	47	8	72	8	1	293	31.5	5.87	29.94	36.03	43.93	41.75	42.25	53.61	6	7	8	8	6	7
High	Master Protein	A0R298	Oxidoreductase, FAD-binding OS=Mycolicibacterium smegmatis (strain ATCC 700084 / mc(2)155) OX=246196 GN=MSMEG_5037 PE=4 SV=1	0	94.135	40	12	104	11	1	455	47.3	4.88	29.91	33.11	27.79	46.17	41.15	47.2	8	7	7	9	10	10
High	Master Protein	A0QUX7	Acetolactate synthase small subunit OS=Mycolicibacterium smegmatis (strain ATCC 700084 / mc(2)155) OX=246196 GN=ilvH PE=1 SV=1	0	53.323	41	8	84	8	1	170	18.4	7.27	29.85	24.8	39.83	44.42	44.24	39.13	6	6	6	7	7	7
High	Master Protein	A0QP27	Trehalose monomycolate exporter MmpL3 OS=Mycolicibacterium smegmatis (strain ATCC 700084 / mc(2)155) OX=246196 GN=mmpL3 PE=1 SV=1	0	129.269	20	17	86	17	1	1013	109.3	6.2	29.84	54.54	44.6	36.5	40.77	35.68	9	12	12	8	7	10
High	Master Protein	A0R085	Protease OS=Mycolicibacterium smegmatis (strain ATCC 700084 / mc(2)155) OX=246196 GN=MSMEG_4296 PE=4 SV=1	0	99.798	42	16	78	16	1	510	54.1	4.87	29.81	26.31	34.94	45.74	24.13	31.9	10	9	9	9	7	8
High	Master Protein	A0QY75	VOC domain-containing protein OS=Mycolicibacterium smegmatis (strain ATCC 700084 / mc(2)155) OX=246196 GN=MSMEG_3560 PE=4 SV=1	0	35.691	54	5	112	5	1	120	13.3	4.7	29.8	60.01	79.64	35.13	44.2	57.15	5	5	4	5	4	5
High	Master Protein	A0QX52	Pseudouridine synthase OS=Mycolicibacterium smegmatis (strain ATCC 700084 / mc(2)155) OX=246196 GN=MSMEG_3175 PE=3 SV=1	0	32.593	29	6	72	6	1	309	33.4	7.01	29.72	28.2	21.97	19.25	18.23	22.29	3	5	3	4	2	3
High	Master Protein	A0QUZ7	D-alanine--D-alanine ligase OS=Mycolicibacterium smegmatis (strain ATCC 700084 / mc(2)155) OX=246196 GN=ddl PE=3 SV=1	0	66.118	32	8	82	8	1	373	39.2	4.82	29.69	34.85	19.9	27.2	17.02	17.82	6	8	6	5	6	6
High	Master Protein	A0QQW4	Prolyl oligopeptidase family protein OS=Mycolicibacterium smegmatis (strain ATCC 700084 / mc(2)155) OX=246196 GN=MSMEG_0899 PE=4 SV=1	0	79.473	31	15	76	15	1	671	74.9	4.79	29.69	26.25	30.72	46.76	62.06	35.38	10	8	8	8	7	7
High	Master Protein	A0R4H1	Phosphoribosylformylglycinamidine synthase subunit PurQ OS=Mycolicibacterium smegmatis (strain ATCC 700084 / mc(2)155) OX=246196 GN=purQ PE=3 SV=1	0	87.535	52	8	138	8	1	224	23.8	4.89	29.62	50.09	64.19	64.74	88.85	83.94	6	5	5	5	5	6
High	Master Protein	A0R3L9	Bac_luciferase domain-containing protein OS=Mycolicibacterium smegmatis (strain ATCC 700084 / mc(2)155) OX=246196 GN=MSMEG_5520 PE=4 SV=1	0	68.127	45	9	55	9	1	282	30.9	5.52	29.62	26.97	32.59	24.07	23.78	26.71	6	4	7	4	7	5
High	Master Protein	A0QNP8	Probable transcriptional regulatory protein OS=Mycolicibacterium smegmatis (strain ATCC 700084 / mc(2)155) OX=246196 GN=MSMEG_0120 PE=4 SV=1	0	53.113	54	10	55	10	1	219	24.7	5.62	29.54	23.69	10.09	19.34	11.67	22.87	8	9	5	7	5	6
High	Master Protein	A0R6Q7	Superoxide dismutase OS=Mycolicibacterium smegmatis (strain ATCC 700084 / mc(2)155) OX=246196 GN=MSMEG_6636 PE=3 SV=1	0	62.332	41	7	120	3	1	206	22.9	5.95	29.53	47.43	26.19	121.64	49.35	65.54	3	5	6	6	7	5
High	Master Protein	A0R6V7	Aldehyde dehydrogenase (NAD(+)) OS=Mycolicibacterium smegmatis (strain ATCC 700084 / mc(2)155) OX=246196 GN=MSMEG_6687 PE=3 SV=1	0	78.076	42	14	120	14	1	487	50.5	4.97	29.52	29.33	30.17	34.11	52.56	44.52	8	9	8	10	9	9
High	Master Protein	A0QQZ8	D-inositol 3-phosphate glycosyltransferase OS=Mycolicibacterium smegmatis (strain ATCC 700084 / mc(2)155) OX=246196 GN=mshA PE=1 SV=1	0	98.356	47	13	58	13	1	434	45.9	6.54	29.45	28.77	31.63	29.25	33.51	31.26	8	5	7	8	9	6
High	Master Protein	A0QXT5	Uncharacterized protein OS=Mycolicibacterium smegmatis (strain ATCC 700084 / mc(2)155) OX=246196 GN=MSMEG_3419 PE=4 SV=1	0	74.971	41	11	150	11	1	320	34.1	5.22	29.37	59.37	54.78	47.08	56.35	66.68	4	8	9	9	8	9
High	Master Protein	A0QTY3	Putative HpcE protein OS=Mycolicibacterium smegmatis (strain ATCC 700084 / mc(2)155) OX=246196 GN=MSMEG_2007 PE=1 SV=1	0	57.469	36	8	57	8	1	287	30.8	4.79	29.35	24.75	22.5	23.31	14.61	22.76	8	7	6	6	5	7
High	Master Protein	A0R4G7	Glyoxalase family protein OS=Mycolicibacterium smegmatis (strain ATCC 700084 / mc(2)155) OX=246196 GN=MSMEG_5827 PE=4 SV=1	0	40.21	36	3	139	3	1	116	12.2	4.41	29.29	81.26	107.43	72.39	132.53	79.2	2	3	1	3	2	2
High	Master Protein	A0QPR6	Transcriptional regulator, LacI family protein OS=Mycolicibacterium smegmatis (strain ATCC 700084 / mc(2)155) OX=246196 GN=MSMEG_0491 PE=1 SV=1	0	61.993	36	8	54	8	1	342	35.7	5.9	29.27	33.92	33.05	36.84	25.57	44.44	6	5	5	6	4	6
High	Master Protein	A0QYG0	BFN domain-containing protein OS=Mycolicibacterium smegmatis (strain ATCC 700084 / mc(2)155) OX=246196 GN=MSMEG_3645 PE=4 SV=1	0	69.467	67	9	62	9	1	164	18.2	4.49	29.27	33.67	17.31	35.8	20.54	25.62	6	6	5	6	5	7
High	Master Protein	A0QRV7	DEAD/DEAH box helicase OS=Mycolicibacterium smegmatis (strain ATCC 700084 / mc(2)155) OX=246196 GN=MSMEG_1254 PE=4 SV=1	0	177.749	25	31	120	31	1	1667	182.6	6.42	29.2	35.62	43.15	66.06	88.9	61.9	11	10	12	19	16	23
High	Master Protein	A0R628	Galactofuranosyltransferase GlfT2 OS=Mycolicibacterium smegmatis (strain ATCC 700084 / mc(2)155) OX=246196 GN=glfT2 PE=3 SV=1	0	89.568	31	17	80	17	1	646	71.5	6.89	29.14	24.07	22.51	21.01	31.86	27.01	11	11	10	11	11	10
High	Master Protein	A0R5B2	Two-component system response regulator OS=Mycolicibacterium smegmatis (strain ATCC 700084 / mc(2)155) OX=246196 GN=MSMEG_6128 PE=4 SV=1	0	62.013	66	6	66	6	1	148	17	4.96	29.13	28.15	29.22	31.02	38.92	29.25	3	3	5	5	5	3
High	Master Protein	A0R3Y8	Acetyl-coenzyme a carboxylase carboxyl transferase OS=Mycolicibacterium smegmatis (strain ATCC 700084 / mc(2)155) OX=246196 GN=MSMEG_5642 PE=3 SV=1	0	68.288	36	12	49	12	1	489	51.2	5.53	29.12	25.1	23.01	20.74	16.22	13.15	10	8	6	6	7	4
High	Master Protein	A0QZ09	Transcriptional regulator, CadC OS=Mycolicibacterium smegmatis (strain ATCC 700084 / mc(2)155) OX=246196 GN=MSMEG_3856 PE=4 SV=1	0	96.582	40	13	80	13	1	423	47.2	5.25	29.08	30.38	27.5	28.83	27.39	42.36	10	9	6	10	7	8
High	Master Protein	A0R2V4	Uncharacterized protein OS=Mycolicibacterium smegmatis (strain ATCC 700084 / mc(2)155) OX=246196 GN=MSMEG_5246 PE=1 SV=1	0	84.762	39	8	94	8	1	329	36.2	5.38	29.03	50.4	50.95	48	41.65	67.28	7	5	4	6	4	5
High	Master Protein	A0QS42	UPF0336 protein MSMEG_1342 OS=Mycolicibacterium smegmatis (strain ATCC 700084 / mc(2)155) OX=246196 GN=MSMEG_1342 PE=3 SV=1	0	14.168	17	3	83	3	1	169	18.8	5.49	29.03	39.58	28.43	33.04	20.81	44.64	3	3	3	3	3	3
High	Master Protein	A0QWJ0	4-aminobutyrate transaminase OS=Mycolicibacterium smegmatis (strain ATCC 700084 / mc(2)155) OX=246196 GN=gabT PE=1 SV=1	0	80.523	44	15	85	14	1	446	46.9	5.52	28.99	11.85	14.64	31.7	27.39	23.59	9	7	9	13	8	11
High	Master Protein	A0QQS7	Molybdopterin molybdenumtransferase OS=Mycolicibacterium smegmatis (strain ATCC 700084 / mc(2)155) OX=246196 GN=MSMEG_0862 PE=3 SV=1	0	54.039	19	6	44	6	1	398	41.2	5.41	28.97	32.85	30.53	21.05	22.86	28.27	4	5	4	3	4	6
High	Master Protein	A0QZC4	N-methylhydantoinase OS=Mycolicibacterium smegmatis (strain ATCC 700084 / mc(2)155) OX=246196 GN=MSMEG_3973 PE=4 SV=1	0	57.498	21	10	76	10	1	656	71.4	4.92	28.95	22.8	50.16	30.03	37.29	37.05	6	4	5	6	7	4
High	Master Protein	A0QPE6	MaoC like domain protein OS=Mycolicibacterium smegmatis (strain ATCC 700084 / mc(2)155) OX=246196 GN=MSMEG_0371 PE=4 SV=1	0	54.187	36	9	114	9	1	285	30.8	8.87	28.93	51.96	49.6	40.91	41.1	50.97	6	7	8	8	6	6
High	Master Protein	A0R1V9	Alkyl hydroperoxide reductase C OS=Mycolicibacterium smegmatis (strain ATCC 700084 / mc(2)155) OX=246196 GN=MSMEG_4891 PE=1 SV=1	0	70.597	64	10	108	10	1	195	21.6	4.65	28.88	52.01	52.68	63.72	24.55	54.79	8	8	8	9	5	9
High	Master Protein	A0QZ12	Polyprenol monophosphomannose synthase OS=Mycolicibacterium smegmatis (strain ATCC 700084 / mc(2)155) OX=246196 GN=ppm1 PE=1 SV=1	0	65.774	56	13	108	13	1	265	29.1	6.89	28.88	37.37	43.42	49.07	53.04	37.66	9	10	8	12	10	12
High	Master Protein	A0R3D6	Putative ligase MSMEG_5435/MSMEI_5285 OS=Mycolicibacterium smegmatis (strain ATCC 700084 / mc(2)155) OX=246196 GN=MSMEG_5435 PE=1 SV=1	0	110.066	30	14	110	14	1	545	58.7	5.38	28.83	56.25	50.8	39.6	42.25	39.52	12	11	11	11	10	10
High	Master Protein	A0R071	Uncharacterized protein OS=Mycolicibacterium smegmatis (strain ATCC 700084 / mc(2)155) OX=246196 GN=MSMEG_4282 PE=4 SV=1	0	15.698	24	2	88	2	1	115	13.4	10.51	28.83	27.15	59.43	56.83	40.79	51.9	2	2	2	2	2	1
High	Master Protein	A0R1C8	Diacylglycerol O-acyltransferase OS=Mycolicibacterium smegmatis (strain ATCC 700084 / mc(2)155) OX=246196 GN=MSMEG_4705 PE=3 SV=1	0	72.294	27	10	70	10	1	488	51.8	5.66	28.82	22.86	27.16	37.06	38.61	25.86	7	7	5	8	9	6
High	Master Protein	Q3L885	Polyketide synthase OS=Mycolicibacterium smegmatis (strain ATCC 700084 / mc(2)155) OX=246196 GN=pks PE=4 SV=1	0	130.994	9	25	105	24	1	3652	389.6	5.16	28.64	39.1	30.85	61.39	51.03	57.62	10	10	10	18	15	20
High	Master Protein	A0R2G4	Succinyl-diaminopimelate desuccinylase OS=Mycolicibacterium smegmatis (strain ATCC 700084 / mc(2)155) OX=246196 GN=dapE PE=3 SV=1	0	70.631	40	14	92	14	1	355	37.4	5.02	28.62	28.69	29.36	35.77	28.44	45.51	8	7	7	8	9	11
High	Master Protein	A0QPE0	Uncharacterized protein OS=Mycolicibacterium smegmatis (strain ATCC 700084 / mc(2)155) OX=246196 GN=MSMEG_0365 PE=4 SV=1	0	60.96	26	9	33	9	1	626	66.2	5.07	28.6	21.66	17.85	13.33	11.03	12.39	8	6	7	4	2	4
High	Master Protein	A0R2Y5	Probable enoyl-CoA hydratase OS=Mycolicibacterium smegmatis (strain ATCC 700084 / mc(2)155) OX=246196 GN=MSMEG_5277 PE=3 SV=1	0	112.714	64	14	119	13	1	258	27.3	5.25	28.51	44.23	26.13	74.69	55.18	72.46	11	11	8	12	13	10
High	Master Protein	A0QRY7	Tetratricopeptide repeat family protein OS=Mycolicibacterium smegmatis (strain ATCC 700084 / mc(2)155) OX=246196 GN=MSMEG_1285 PE=4 SV=1	0	94.596	29	17	82	17	1	801	87.9	4.64	28.48	35.67	34.04	39.34	25.08	53.34	8	10	12	11	9	10
High	Master Protein	A0R1I1	ABC transporter binding protein OS=Mycolicibacterium smegmatis (strain ATCC 700084 / mc(2)155) OX=246196 GN=MSMEG_4762 PE=4 SV=1	0	88.813	50	14	70	14	1	401	43.5	4.59	28.44	24.63	23.96	26.27	27.04	29.53	8	7	8	9	9	7
High	Master Protein	A0R0Z9	TGc domain-containing protein OS=Mycolicibacterium smegmatis (strain ATCC 700084 / mc(2)155) OX=246196 GN=MSMEG_4567 PE=4 SV=1	0	77.592	41	10	63	10	1	279	30.9	5.29	28.43	39.68	40.36	20.76	36.99	46.32	8	7	8	6	7	9
High	Master Protein	A0QXD6	L-xylulose reductase OS=Mycolicibacterium smegmatis (strain ATCC 700084 / mc(2)155) OX=246196 GN=MSMEG_3262 PE=1 SV=1	0	59.471	22	5	74	5	1	262	26.8	5.44	28.34	32.28	46.93	42.18	43.34	36.38	4	4	4	4	5	4
High	Master Protein	A0QSD5	30S ribosomal protein S19 OS=Mycolicibacterium smegmatis (strain ATCC 700084 / mc(2)155) OX=246196 GN=rpsS PE=1 SV=1	0	79.376	72	10	82	10	1	93	10.8	10.48	28.32	38.49	43.83	27.43	41.24	26.14	5	9	7	6	7	6
High	Master Protein	A0QWJ6	GTP pyrophosphokinase OS=Mycolicibacterium smegmatis (strain ATCC 700084 / mc(2)155) OX=246196 GN=relA PE=3 SV=1	0	104.369	22	16	69	16	1	797	87.9	8.05	28.25	29.3	30.96	29.66	27.78	29.88	9	9	11	10	11	9
High	Master Protein	A0QXK4	Transcriptional regulator, IclR family protein, putative OS=Mycolicibacterium smegmatis (strain ATCC 700084 / mc(2)155) OX=246196 GN=MSMEG_3335 PE=4 SV=1	0	69.053	41	10	74	10	1	269	28.5	6	28.25	23.42	29.29	37.1	32.48	28.12	5	8	7	9	7	8
High	Master Protein	A0R5T7	Glutamine-binding periplasmic protein/glutamine transport system permease protein OS=Mycolicibacterium smegmatis (strain ATCC 700084 / mc(2)155) OX=246196 GN=MSMEG_6307 PE=3 SV=1	0	67.229	29	12	55	12	1	475	50.8	5.02	28.24	19.74	28.89	13.31	19.02	24.45	10	6	9	5	7	7
High	Master Protein	A0QYS5	Argininosuccinate lyase OS=Mycolicibacterium smegmatis (strain ATCC 700084 / mc(2)155) OX=246196 GN=argH PE=1 SV=1	0	72.124	28	9	56	9	1	469	49.7	5.16	28.22	38.71	30.78	20.27	18.38	34.14	8	8	8	6	5	9
High	Master Protein	A0QX61	Malto-oligosyltrehalose trehalohydrolase OS=Mycolicibacterium smegmatis (strain ATCC 700084 / mc(2)155) OX=246196 GN=treZ PE=3 SV=1	0	95.878	34	14	108	14	1	583	64.6	4.94	28.2	57.54	48.36	62.43	40.72	37.17	7	8	8	8	8	7
High	Master Protein	A0QQ26	Putative acyl-CoA dehydrogenase OS=Mycolicibacterium smegmatis (strain ATCC 700084 / mc(2)155) OX=246196 GN=MSMEG_0603 PE=3 SV=1	0	67.47	22	10	54	10	1	734	78.7	5.08	28.17	21.95	15.9	23.83	36.88	19.95	8	7	7	7	6	7
High	Master Protein	A0QWU8	Lipoarabinomannan carrier protein LprG OS=Mycolicibacterium smegmatis (strain ATCC 700084 / mc(2)155) OX=246196 GN=lprG PE=3 SV=1	0	43.136	36	8	55	8	1	236	24.1	4.68	28.16	21.68	15.29	22.05	15.4	26.29	6	6	6	5	5	7
High	Master Protein	A0QR18	Porphobilinogen deaminase OS=Mycolicibacterium smegmatis (strain ATCC 700084 / mc(2)155) OX=246196 GN=hemC PE=3 SV=1	0	54.546	39	10	74	10	1	318	33.2	4.77	28.06	27.97	24.38	38.42	26.62	29.31	6	4	3	7	4	4
High	Master Protein	A0R451	DNA helicase OS=Mycolicibacterium smegmatis (strain ATCC 700084 / mc(2)155) OX=246196 GN=MSMEG_5706 PE=3 SV=1	0	97.67	33	16	78	16	1	585	64.7	5.9	28.05	27.82	27.71	40.14	44.43	33.87	9	9	8	11	7	10
High	Master Protein	A0R2F0	Tetratricopeptide repeat family protein OS=Mycolicibacterium smegmatis (strain ATCC 700084 / mc(2)155) OX=246196 GN=MSMEG_5088 PE=4 SV=1	0	90.554	34	20	83	20	1	691	72.7	5.71	27.96	31.91	38.23	36.34	45.08	36.53	9	9	8	10	9	13
High	Master Protein	A0R3F0	Arginine deiminase OS=Mycolicibacterium smegmatis (strain ATCC 700084 / mc(2)155) OX=246196 GN=arcA PE=3 SV=1	0	65.598	31	9	61	9	1	402	43.1	5.74	27.95	30.98	28.65	25.25	32.85	32.43	8	8	6	5	7	8
High	Master Protein	A0R4Q0	Putative succinate-semialdehyde dehydrogenase [NADP(+)] OS=Mycolicibacterium smegmatis (strain ATCC 700084 / mc(2)155) OX=246196 GN=gabD2 PE=3 SV=1	0	62.669	30	13	65	13	1	517	55	6.71	27.92	22.23	28.24	25.32	19.04	17.12	11	8	9	10	8	7
High	Master Protein	A0R334	Uncharacterized protein OS=Mycolicibacterium smegmatis (strain ATCC 700084 / mc(2)155) OX=246196 GN=MSMEG_5325 PE=4 SV=1	0	52.417	23	4	45	4	1	107	11.7	3.95	27.86	37.73	14.13	33.1	23.7	15.77	4	4	3	3	2	2
High	Master Protein	A0QVZ5	RNA polymerase sigma factor OS=Mycolicibacterium smegmatis (strain ATCC 700084 / mc(2)155) OX=246196 GN=MSMEG_2752 PE=3 SV=1	0	71.612	32	10	72	10	1	319	36	6.16	27.81	36.39	30.48	24.8	32.66	37.07	6	7	8	6	8	6
High	Master Protein	A0QWS1	Aspartate carbamoyltransferase OS=Mycolicibacterium smegmatis (strain ATCC 700084 / mc(2)155) OX=246196 GN=pyrB PE=3 SV=1	0	117.471	59	14	73	14	1	318	34.3	6.81	27.8	39.21	29.35	35.5	32.29	29.69	9	10	10	10	9	7
High	Master Protein	A0R7C5	Oxidoreductase OS=Mycolicibacterium smegmatis (strain ATCC 700084 / mc(2)155) OX=246196 GN=MSMEG_6859 PE=3 SV=1	0	29.488	24	5	26	5	1	250	25.9	6.3	27.7	10.3	9.57	6.65	7.02	3.82	5	4	3	3	2	2
High	Master Protein	A0R232	Two-component system response regulator OS=Mycolicibacterium smegmatis (strain ATCC 700084 / mc(2)155) OX=246196 GN=MSMEG_4969 PE=4 SV=1	0	63.317	71	11	56	11	1	214	23.3	5.45	27.59	33.26	27.89	16.05	18.78	11.74	9	8	7	5	4	4
High	Master Protein	A0R4Y7	Short chain dehydrogenase OS=Mycolicibacterium smegmatis (strain ATCC 700084 / mc(2)155) OX=246196 GN=MSMEG_5999 PE=3 SV=1	0	75.358	39	9	70	9	1	301	30.7	5	27.54	38.31	10.23	30.99	40.23	24.38	6	8	3	7	8	7
High	Master Protein	A0QZA1	Universal stress protein MSMEG_3950/MSMEI_3859 OS=Mycolicibacterium smegmatis (strain ATCC 700084 / mc(2)155) OX=246196 GN=MSMEG_3950 PE=1 SV=1	0	72.776	48	9	64	8	1	294	31.4	5.87	27.52	40.82	32.95	34.49	17.21	29.49	6	5	5	7	4	3
High	Master Protein	A0QZ60	Uncharacterized protein OS=Mycolicibacterium smegmatis (strain ATCC 700084 / mc(2)155) OX=246196 GN=MSMEG_3908 PE=4 SV=1	0	88.318	58	12	69	12	1	265	28.5	5.35	27.5	29.63	32.45	45.95	41.98	31.94	7	6	8	10	9	8
High	Master Protein	A0R446	Molybdopterin converting factor, subunit 2 OS=Mycolicibacterium smegmatis (strain ATCC 700084 / mc(2)155) OX=246196 GN=moaE PE=4 SV=1	0	52.789	70	7	61	7	1	142	15.3	5.33	27.5	37.91	30.03	22.03	37.18	36.29	7	7	6	6	6	6
High	Master Protein	Q2YHI6	Rv1174c OS=Mycolicibacterium smegmatis (strain ATCC 700084 / mc(2)155) OX=246196 GN=rv1174c PE=4 SV=1	0	36.94	32	5	42	5	1	112	12.1	8.51	27.48	28.59	7.2	16.11	11.35	19.48	4	5	3	3	4	5
High	Master Protein	A0QTL8	3-phosphoshikimate 1-carboxyvinyltransferase OS=Mycolicibacterium smegmatis (strain ATCC 700084 / mc(2)155) OX=246196 GN=aroA PE=3 SV=1	0	69.696	36	10	94	10	1	443	45.8	5.06	27.48	37.11	44.64	45.42	41.56	40.85	7	7	9	6	8	8
High	Master Protein	A0QU51	Diacylglycerol acyltransferase/mycolyltransferase Ag85B OS=Mycolicibacterium smegmatis (strain ATCC 700084 / mc(2)155) OX=246196 GN=fbpB PE=2 SV=1	0	79.521	25	10	54	10	1	325	35.2	5.16	27.35	29.63	17.03	17.09	23.14	31.53	7	10	4	7	7	7
High	Master Protein	A0R273	Uncharacterized protein OS=Mycolicibacterium smegmatis (strain ATCC 700084 / mc(2)155) OX=246196 GN=MSMEG_5010 PE=4 SV=1	0	50.378	51	9	59	9	1	173	19.5	6.42	27.35	27.76	23.3	23.49	22.65	22.48	6	7	5	6	6	7
High	Master Protein	A0R293	Alkanal monooxygenase alpha chain OS=Mycolicibacterium smegmatis (strain ATCC 700084 / mc(2)155) OX=246196 GN=MSMEG_5029 PE=4 SV=1	0	91.298	51	11	65	11	1	349	37.3	5.49	27.33	23.69	29.17	28.46	37.11	42.99	8	7	7	6	6	8
High	Master Protein	A0R7G7	Putative hydrolase OS=Mycolicibacterium smegmatis (strain ATCC 700084 / mc(2)155) OX=246196 GN=MSMEG_6906 PE=4 SV=1	0	82.596	41	11	60	11	1	304	33.3	5.63	27.33	35.67	29.43	30.86	39.12	31.79	6	7	7	6	6	6
High	Master Protein	A0R1D3	Pyruvate dehydrogenase E1 component subunit beta OS=Mycolicibacterium smegmatis (strain ATCC 700084 / mc(2)155) OX=246196 GN=MSMEG_4711 PE=4 SV=1	0	68.38	43	11	78	11	1	358	38.9	4.93	27.32	42.7	25.23	35.91	18.44	27.27	6	9	8	8	5	8
High	Master Protein	A0QNG0	Anthranilate synthase component 2 OS=Mycolicibacterium smegmatis (strain ATCC 700084 / mc(2)155) OX=246196 GN=MSMEG_0029 PE=4 SV=1	0	28.158	25	4	63	4	1	224	23.6	5.85	27.29	20.53	36.61	30.29	35.82	46.04	3	4	4	4	2	4
High	Master Protein	A0R178	AP endonuclease, family protein 2 superfamily protein OS=Mycolicibacterium smegmatis (strain ATCC 700084 / mc(2)155) OX=246196 GN=MSMEG_4653 PE=3 SV=1	0	66.879	29	5	63	5	1	258	27.4	5.01	27.25	30.41	38.51	38.55	32.45	39.95	4	3	5	3	3	3
High	Master Protein	O85501	Nucleoside diphosphate kinase OS=Mycolicibacterium smegmatis (strain ATCC 700084 / mc(2)155) OX=246196 GN=ndk PE=1 SV=1	0	59.249	60	9	53	9	1	139	14.9	5.54	27.23	29.17	15.31	23.13	30.37	21.72	6	7	4	6	8	5
High	Master Protein	A0R5I0	DNA-binding protein, putative OS=Mycolicibacterium smegmatis (strain ATCC 700084 / mc(2)155) OX=246196 GN=MSMEG_6198 PE=3 SV=1	0	73.136	30	10	71	10	1	538	57.5	6.16	27.22	35.93	40.8	38.88	46.36	38.88	8	6	7	8	6	7
High	Master Protein	A0QNK1	Uncharacterized protein OS=Mycolicibacterium smegmatis (strain ATCC 700084 / mc(2)155) OX=246196 GN=MSMEG_0071 PE=4 SV=1	0	64.13	16	9	52	9	1	755	78.2	5.43	27.2	24.27	26.21	33.61	25.41	35.17	6	4	3	5	5	5
High	Master Protein	A0R2B0	Uncharacterized protein OS=Mycolicibacterium smegmatis (strain ATCC 700084 / mc(2)155) OX=246196 GN=MSMEG_5048 PE=4 SV=1	0	51.151	23	5	52	5	1	253	26.2	10.51	27.19	19.24	19.43	29.14	19.61	22.01	5	4	4	5	4	4
High	Master Protein	A0QQ31	S-adenosyl-L-methionine-dependent methyltransferase OS=Mycolicibacterium smegmatis (strain ATCC 700084 / mc(2)155) OX=246196 GN=MSMEG_0607 PE=3 SV=1	0	60.777	50	12	46	12	1	280	30.2	5.05	27.18	2.18	7.25	22.41	10.91	21.89	10	3	4	8	4	8
High	Master Protein	A0QPD3	R2-like ligand binding oxidase OS=Mycolicibacterium smegmatis (strain ATCC 700084 / mc(2)155) OX=246196 GN=nrdB PE=3 SV=1	0	100.899	45	11	66	11	1	320	36	4.81	27.15	32.82	9.53	34.2	27.5	23.19	6	5	4	7	5	6
High	Master Protein	A0QQW2	Uncharacterized protein OS=Mycolicibacterium smegmatis (strain ATCC 700084 / mc(2)155) OX=246196 GN=MSMEG_0897 PE=3 SV=1	0	87.902	34	10	62	10	1	425	44.3	5.33	27.11	29.46	34.19	18.38	26.2	32.33	5	6	7	7	4	7
High	Master Protein	A0QTZ4	Short-chain dehydrogenase/reductase SDR OS=Mycolicibacterium smegmatis (strain ATCC 700084 / mc(2)155) OX=246196 GN=MSMEG_2019 PE=3 SV=1	0	44.851	44	7	58	7	1	248	26.1	6.89	27.1	22.15	15.1	21.66	24.67	24.27	5	5	5	4	4	5
High	Master Protein	A0QR74	Short chain dehydrogenase OS=Mycolicibacterium smegmatis (strain ATCC 700084 / mc(2)155) OX=246196 GN=MSMEG_1011 PE=3 SV=1	0	59.002	57	14	59	14	1	287	31	9.57	27.06	16.52	26.09	14.4	17.15	20.27	7	7	6	7	7	7
High	Master Protein	A0QYU1	D-amino acid deaminase OS=Mycolicibacterium smegmatis (strain ATCC 700084 / mc(2)155) OX=246196 GN=MSMEG_3786 PE=4 SV=1	0	58.262	26	8	35	8	1	424	45.3	5.91	27.04	12.98	11.7	22.2	20.82	12.02	7	4	2	7	4	4
High	Master Protein	A0QUL6	Flavin-type hydroxylase OS=Mycolicibacterium smegmatis (strain ATCC 700084 / mc(2)155) OX=246196 GN=MSMEG_2252 PE=4 SV=1	0	57.52	21	9	71	9	1	494	53.2	5.9	27.03	15.88	22.26	25.67	15.18	17.06	7	4	5	6	3	5
High	Master Protein	A0R3I6	Peptidase S1 and S6, chymotrypsin/Hap OS=Mycolicibacterium smegmatis (strain ATCC 700084 / mc(2)155) OX=246196 GN=MSMEG_5486 PE=3 SV=1	0	60.392	36	8	39	8	1	444	44.5	5.72	26.98	31.19	26.26	26.67	16.39	20.06	6	5	3	5	3	3
High	Master Protein	A0QWT6	Lipoprotein OS=Mycolicibacterium smegmatis (strain ATCC 700084 / mc(2)155) OX=246196 GN=MSMEG_3058 PE=3 SV=1	0	126.373	36	15	88	15	1	279	30.6	4.83	26.95	37.76	11.11	50.84	69.35	30.17	9	9	4	12	13	8
High	Master Protein	A0R2L3	Nitroreductase OS=Mycolicibacterium smegmatis (strain ATCC 700084 / mc(2)155) OX=246196 GN=MSMEG_5155 PE=4 SV=1	0	41.59	40	6	47	6	1	217	23.5	5.72	26.95	12.74	23.13	11.56	12.23	12.17	4	4	4	2	3	5
High	Master Protein	A0QQY1	Transcriptional regulator, TetR family protein OS=Mycolicibacterium smegmatis (strain ATCC 700084 / mc(2)155) OX=246196 GN=MSMEG_0916 PE=4 SV=1	0	84.137	36	8	86	8	1	234	26.2	8.18	26.93	31.09	21.33	38.28	39.27	42.01	6	7	6	6	6	6
High	Master Protein	A0R1A4	Uncharacterized protein OS=Mycolicibacterium smegmatis (strain ATCC 700084 / mc(2)155) OX=246196 GN=MSMEG_4681 PE=4 SV=1	0	49.197	30	8	50	8	1	272	27.9	4.63	26.72	23.54	25.23	27.39	26.37	24.32	5	5	5	4	5	4
High	Master Protein	A0R213	Release factor glutamine methyltransferase OS=Mycolicibacterium smegmatis (strain ATCC 700084 / mc(2)155) OX=246196 GN=prmC PE=3 SV=1	0	67.604	32	6	52	6	1	281	29.5	5.05	26.71	27.76	18.5	34.04	30.42	26.38	5	4	3	5	5	3
High	Master Protein	A0R758	L-erythrulose 1-kinase OS=Mycolicibacterium smegmatis (strain ATCC 700084 / mc(2)155) OX=246196 GN=lerK PE=1 SV=1	0	73.258	32	11	59	11	1	571	59.3	4.82	26.7	22.72	22.21	30.62	13.87	23.5	8	7	8	10	4	8
High	Master Protein	A0QPM0	Amidohydrolase family protein OS=Mycolicibacterium smegmatis (strain ATCC 700084 / mc(2)155) OX=246196 GN=MSMEG_0445 PE=4 SV=1	0	81.778	26	11	74	11	1	545	58.3	5.03	26.66	30.05	15.36	42.63	38.14	36.16	7	7	8	7	8	7
High	Master Protein	A0QT73	Dehydrogenase/reductase SDR family protein member 4 OS=Mycolicibacterium smegmatis (strain ATCC 700084 / mc(2)155) OX=246196 GN=MSMEG_1740 PE=4 SV=1	0	57.345	46	9	73	9	1	256	26.7	5.9	26.66	36.54	39.06	41.3	29.32	49.67	6	7	7	8	5	8
High	Master Protein	A0QRD5	Uncharacterized protein OS=Mycolicibacterium smegmatis (strain ATCC 700084 / mc(2)155) OX=246196 GN=MSMEG_1077 PE=3 SV=1	0	62.815	69	7	53	7	1	149	16.3	10.21	26.63	29.11	22.87	26.75	21	28.66	6	6	5	7	4	5
High	Master Protein	A0QTA7	Uncharacterized protein OS=Mycolicibacterium smegmatis (strain ATCC 700084 / mc(2)155) OX=246196 GN=MSMEG_1773 PE=4 SV=1	0	36.512	13	3	30	3	1	340	37.9	5.35	26.62	22.78	14.68	17.99	21.11	13.95	2	3	2	3	2	3
High	Master Protein	A0R2V8	CalR9 protein OS=Mycolicibacterium smegmatis (strain ATCC 700084 / mc(2)155) OX=246196 GN=MSMEG_5250 PE=4 SV=1	0	98.549	48	17	98	17	1	421	46.9	4.93	26.6	35.73	40.11	43.06	61.99	55.82	9	10	9	13	13	11
High	Master Protein	A0QNH5	Putative ESX-1 scaffolding and assembly protein SaeB OS=Mycolicibacterium smegmatis (strain ATCC 700084 / mc(2)155) OX=246196 GN=saeB PE=4 SV=1	0	69.043	18	10	66	10	1	822	86.5	5	26.57	22.85	16.76	30.44	23.91	38.95	9	8	6	8	5	8
High	Master Protein	A0QSQ8	Uncharacterized protein OS=Mycolicibacterium smegmatis (strain ATCC 700084 / mc(2)155) OX=246196 GN=MSMEG_1567 PE=4 SV=1	0	45.213	43	9	52	9	1	283	29.3	8.91	26.51	26.29	10.34	20.36	7.22	17.93	7	7	5	6	4	6
High	Master Protein	Q50441	Alkyl hydroperoxide reductase AhpD OS=Mycolicibacterium smegmatis (strain ATCC 700084 / mc(2)155) OX=246196 GN=ahpD PE=3 SV=2	0	36.738	45	5	55	5	1	177	18.8	5.05	26.49	26.41	22.75	32.91	20.94	28.33	4	4	4	4	5	4
High	Master Protein	A0QYF6	VWFA domain-containing protein OS=Mycolicibacterium smegmatis (strain ATCC 700084 / mc(2)155) OX=246196 GN=MSMEG_3641 PE=4 SV=1	0	84.366	20	12	52	12	1	762	80.6	4.55	26.46	27.01	35.67	26.1	15.5	18	10	9	10	9	5	6
High	Master Protein	A0QR99	Periplasmic binding protein OS=Mycolicibacterium smegmatis (strain ATCC 700084 / mc(2)155) OX=246196 GN=MSMEG_1039 PE=4 SV=1	0	70.372	43	8	82	8	1	357	36.9	4.64	26.46	44.48	37.47	53.52	57.39	36.07	5	5	6	6	6	6
High	Master Protein	A0QS00	Guanine deaminase OS=Mycolicibacterium smegmatis (strain ATCC 700084 / mc(2)155) OX=246196 GN=MSMEG_1298 PE=3 SV=1	0	95.172	44	12	73	12	1	444	48	5.57	26.45	40.45	28.42	31.98	62.96	22.19	6	5	7	6	9	5
High	Master Protein	A0QXU6	SAM-dependent methyltransferase OS=Mycolicibacterium smegmatis (strain ATCC 700084 / mc(2)155) OX=246196 GN=MSMEG_3430 PE=4 SV=1	0	66.639	56	10	86	10	1	201	21.7	5.05	26.28	44.93	28.58	38.3	28.52	41.2	8	7	5	8	8	8
High	Master Protein	A0R5Q7	Lipid II isoglutaminyl synthase (glutamine-hydrolyzing) subunit MurT OS=Mycolicibacterium smegmatis (strain ATCC 700084 / mc(2)155) OX=246196 GN=murT PE=3 SV=1	0	44.967	13	4	66	4	1	407	42.7	6.1	26.19	24.72	45.57	41.83	40.46	44.95	4	4	4	4	4	4
High	Master Protein	A0R3W1	Uncharacterized protein OS=Mycolicibacterium smegmatis (strain ATCC 700084 / mc(2)155) OX=246196 GN=MSMEG_5614 PE=4 SV=1	0	44.013	38	6	43	6	1	242	25.4	5.17	26.17	21.83	18.4	24.74	19.92	25.39	4	5	4	3	5	4
High	Master Protein	A0QYQ6	MutT/nudix family protein OS=Mycolicibacterium smegmatis (strain ATCC 700084 / mc(2)155) OX=246196 GN=MSMEG_3745 PE=4 SV=1	0	59.387	50	5	39	5	1	206	22.4	4.77	26.14	20.7	20.02	24.41	32.06	19.6	3	4	3	3	4	2
High	Master Protein	A0QQF8	Glycosyl hydrolase family protein 76 OS=Mycolicibacterium smegmatis (strain ATCC 700084 / mc(2)155) OX=246196 GN=MSMEG_0740 PE=4 SV=1	0	102.41	40	12	85	12	1	393	43.4	5.19	26.05	28.94	38.84	33.36	42.12	25.08	4	6	7	9	8	8
High	Master Protein	A0QSP7	Ethanolamine ammonia-lyase, light chain OS=Mycolicibacterium smegmatis (strain ATCC 700084 / mc(2)155) OX=246196 GN=eutC PE=4 SV=1	0	43.923	40	7	48	7	1	258	27.1	6.28	25.97	29.45	22.65	22.62	27.9	17.33	6	6	6	5	5	5
High	Master Protein	A0QNK0	Uncharacterized protein OS=Mycolicibacterium smegmatis (strain ATCC 700084 / mc(2)155) OX=246196 GN=MSMEG_0070 PE=4 SV=1	0	20.051	44	3	30	3	1	111	11.9	4.59	25.95	16.25	12.05	15.36	8.47	15.52	3	2	2	2	2	2
High	Master Protein	A0R4C3	Phosphate-binding protein PstS OS=Mycolicibacterium smegmatis (strain ATCC 700084 / mc(2)155) OX=246196 GN=pstS PE=3 SV=1	0	60.623	43	10	57	10	1	378	38	4.73	25.93	21.49	30.64	29.01	25.88	38.39	9	7	7	8	8	8
High	Master Protein	A0QXR7	Glutamyl-tRNA(Gln) amidotransferase subunit A OS=Mycolicibacterium smegmatis (strain ATCC 700084 / mc(2)155) OX=246196 GN=MSMEG_3400 PE=4 SV=1	0	45.991	20	10	45	10	1	732	80	5.43	25.9	12.03	14.14	14.99	10.33	17.25	7	7	7	6	5	5
High	Master Protein	A0QRW3	Uncharacterized protein OS=Mycolicibacterium smegmatis (strain ATCC 700084 / mc(2)155) OX=246196 GN=MSMEG_1260 PE=4 SV=1	0	82.339	37	14	59	14	1	455	49.7	5.9	25.85	15.88	16.8	28.12	23.89	22.68	9	8	8	11	8	9
High	Master Protein	A0R557	Uncharacterized tRNA/rRNA methyltransferase MSMEG_6073/MSMEI_5913 OS=Mycolicibacterium smegmatis (strain ATCC 700084 / mc(2)155) OX=246196 GN=MSMEG_6073 PE=3 SV=1	0	36.09	24	8	47	8	1	314	32.6	10.27	25.82	24.33	20.89	8.73	16.23	18.75	7	7	5	4	4	4
High	Master Protein	A0QY50	Agmatinase OS=Mycolicibacterium smegmatis (strain ATCC 700084 / mc(2)155) OX=246196 GN=speB PE=3 SV=1	0	37.449	16	5	39	5	1	347	37.7	5.57	25.8	14.8	5.3	24.41	15.16	13.8	4	3	3	4	4	3
High	Master Protein	A0R2I1	Ferredoxin OS=Mycolicibacterium smegmatis (strain ATCC 700084 / mc(2)155) OX=246196 GN=MSMEG_5122 PE=4 SV=1	0	24.307	36	4	42	4	1	107	11.6	3.98	25.77	16.26	22.09	17.81	35.21	26.5	2	2	2	2	2	2
High	Master Protein	A0R2H4	Acyl-CoA synthase OS=Mycolicibacterium smegmatis (strain ATCC 700084 / mc(2)155) OX=246196 GN=MSMEG_5114 PE=4 SV=1	0	69.974	29	9	43	9	1	468	49.7	6.18	25.73	27.51	23.8	19.45	15.79	28.11	7	7	7	4	6	6
High	Master Protein	A0QVQ8	Alanine dehydrogenase OS=Mycolicibacterium smegmatis (strain ATCC 700084 / mc(2)155) OX=246196 GN=ald PE=1 SV=1	0	89.605	42	12	85	12	1	371	38.9	5.83	25.72	31.32	29.41	54.69	45.49	44.11	6	6	7	10	8	7
High	Master Protein	A0QRN4	N-carbamoyl-L-amino acid hydrolase OS=Mycolicibacterium smegmatis (strain ATCC 700084 / mc(2)155) OX=246196 GN=MSMEG_1180 PE=3 SV=1	0	81.849	34	9	48	9	1	404	42.5	5.12	25.64	13.26	28.5	18.93	33.78	32.56	7	4	6	5	5	6
High	Master Protein	A0QNK6	EspA_EspE domain-containing protein OS=Mycolicibacterium smegmatis (strain ATCC 700084 / mc(2)155) OX=246196 GN=MSMEG_0078 PE=4 SV=1	0	80.657	54	8	57	8	1	191	20.6	5.05	25.63	31.68	24.5	27.53	24.27	28.52	5	6	5	4	7	6
High	Master Protein	A0QV98	Amidase family protein OS=Mycolicibacterium smegmatis (strain ATCC 700084 / mc(2)155) OX=246196 GN=MSMEG_2497 PE=4 SV=1	0	61.481	30	10	52	10	1	467	49.3	5	25.63	31.98	18.78	25.25	32.34	33.71	8	5	5	6	5	6
High	Master Protein	A0R4G8	Probable M18 family aminopeptidase 2 OS=Mycolicibacterium smegmatis (strain ATCC 700084 / mc(2)155) OX=246196 GN=apeB PE=3 SV=1	0	130.459	40	16	85	16	1	421	44.9	5.53	25.6	55.91	37.64	36.87	37.35	31.22	8	11	9	10	11	10
High	Master Protein	A0R355	MDMPI_N domain-containing protein OS=Mycolicibacterium smegmatis (strain ATCC 700084 / mc(2)155) OX=246196 GN=MSMEG_5349 PE=4 SV=1	0	66.378	43	7	68	7	1	202	22.4	5.3	25.56	25.59	19.81	32.39	28.14	33.45	6	7	6	7	5	7
High	Master Protein	A0QW16	Putative RNA methyltransferase OS=Mycolicibacterium smegmatis (strain ATCC 700084 / mc(2)155) OX=246196 GN=MSMEG_2773 PE=3 SV=1	0	64.04	28	10	53	10	1	397	42.5	6.64	25.56	24.67	22.22	18.05	27.75	14.49	8	8	7	7	8	6
High	Master Protein	A0R452	Cupin domain protein OS=Mycolicibacterium smegmatis (strain ATCC 700084 / mc(2)155) OX=246196 GN=MSMEG_5707 PE=4 SV=1	0	45.144	56	6	90	6	1	117	12.4	6.89	25.55	66.99	39.26	52.68	55.44	52.36	5	6	4	6	5	5
High	Master Protein	A0R0C5	Possible transcriptional regulatory protein OS=Mycolicibacterium smegmatis (strain ATCC 700084 / mc(2)155) OX=246196 GN=MSMEG_4338 PE=4 SV=1	0	44.089	22	5	30	5	1	365	39.5	4.84	25.53	22.4	15.02	18.55	14.89	16.46	5	4	1	4	2	4
High	Master Protein	A0QQY0	Polyphosphate kinase 2 superfamily protein OS=Mycolicibacterium smegmatis (strain ATCC 700084 / mc(2)155) OX=246196 GN=MSMEG_0915 PE=4 SV=1	0	71.27	46	13	52	13	1	295	33.8	6.47	25.43	15.51	18.96	21.67	20.19	29.5	8	6	7	7	8	10
High	Master Protein	A0R6A6	Secreted protein OS=Mycolicibacterium smegmatis (strain ATCC 700084 / mc(2)155) OX=246196 GN=MSMEG_6482 PE=4 SV=1	0	59.247	37	8	39	8	1	223	24	5.53	25.41	12.19	20.58	14.19	28.84	17.11	5	3	3	3	5	6
High	Master Protein	A0R4D5	4-amino-4-deoxychorismate lyase OS=Mycolicibacterium smegmatis (strain ATCC 700084 / mc(2)155) OX=246196 GN=MSMEG_5795 PE=4 SV=1	0	63.345	46	10	79	10	1	289	30.6	6.07	25.4	30.7	23.48	28.52	27.31	38.85	8	10	8	9	8	10
High	Master Protein	A0R0D5	Acetolactate synthase large subunit OS=Mycolicibacterium smegmatis (strain ATCC 700084 / mc(2)155) OX=246196 GN=MSMEG_4348 PE=4 SV=1	0	91.868	21	5	72	5	1	518	53.1	5.01	25.39	42.35	37.19	61.88	78.89	37.25	3	4	4	5	5	4
High	Master Protein	A0R3V8	Amino-acid acetyltransferase OS=Mycolicibacterium smegmatis (strain ATCC 700084 / mc(2)155) OX=246196 GN=MSMEG_5612 PE=4 SV=1	0	54.413	37	8	86	8	1	197	22.1	7.05	25.36	30.7	26.72	50.67	27.2	50.63	6	7	6	7	7	6
High	Master Protein	A0R215	50S ribosomal protein L31 OS=Mycolicibacterium smegmatis (strain ATCC 700084 / mc(2)155) OX=246196 GN=rpmE PE=1 SV=1	0	74.576	60	3	32	3	1	75	8.3	9.45	25.35	30.64	36.2	35.68	36.15	23.7	1	1	2	2	3	2
High	Master Protein	A0R5H3	Translation initiation inhibitor OS=Mycolicibacterium smegmatis (strain ATCC 700084 / mc(2)155) OX=246196 GN=MSMEG_6191 PE=4 SV=1	0	40.4	50	5	34	5	1	158	15.7	5.17	25.35	24.64	3.35	34.07	23.56	9.85	4	4	1	3	3	2
High	Master Protein	A0QVJ2	Gnat-family protein acetyltransferase OS=Mycolicibacterium smegmatis (strain ATCC 700084 / mc(2)155) OX=246196 GN=MSMEG_2593 PE=4 SV=1	0	91.873	25	12	87	12	1	609	65.9	5.2	25.32	39.45	39.38	45.28	37.36	39.58	8	10	7	7	9	8
High	Master Protein	A0QT43	D-xylose transport ATP-binding protein XylG OS=Mycolicibacterium smegmatis (strain ATCC 700084 / mc(2)155) OX=246196 GN=MSMEG_1705 PE=4 SV=1	0	60.035	21	8	50	8	1	509	55.6	6.65	25.31	19.8	4.8	30.5	11.26	23.92	6	5	4	6	4	3
High	Master Protein	A0R1B1	DSBA domain-containing protein OS=Mycolicibacterium smegmatis (strain ATCC 700084 / mc(2)155) OX=246196 GN=MSMEG_4688 PE=4 SV=1	0	66.826	30	5	44	5	1	202	22.8	4.96	25.28	26.19	21.52	19.39	14.5	20.45	5	5	4	5	2	5
High	Master Protein	A0R0T8	Chaperone protein DnaJ OS=Mycolicibacterium smegmatis (strain ATCC 700084 / mc(2)155) OX=246196 GN=dnaJ PE=3 SV=1	0	85.348	38	13	74	13	1	381	40.3	6.34	25.25	39.43	32.93	28.77	32.35	32.53	10	11	10	9	9	9
High	Master Protein	A0R652	Superoxide dismutase [Mn] OS=Mycolicibacterium smegmatis (strain ATCC 700084 / mc(2)155) OX=246196 GN=sodA PE=1 SV=1	0	74.175	46	9	73	5	1	207	22.9	5.85	25.24	40.24	22.91	39.51	38.28	37.94	4	5	5	7	8	6
High	Master Protein	A0QUW4	Methionine synthase, vitamin-B12 independent OS=Mycolicibacterium smegmatis (strain ATCC 700084 / mc(2)155) OX=246196 GN=MSMEG_2359 PE=4 SV=1	0	75.209	40	9	70	9	1	336	34.8	5.41	25.22	49.41	40.96	48.09	46.89	41.86	5	8	7	5	8	7
High	Master Protein	A0QWD3	2-hydroxy-6-oxo-6-phenylhexa-2,4-dienoate hydrolase OS=Mycolicibacterium smegmatis (strain ATCC 700084 / mc(2)155) OX=246196 GN=MSMEG_2900 PE=4 SV=1	0	83.922	51	12	69	12	1	286	31.6	5.35	25.22	17.43	21.29	20.52	29.04	30.44	6	6	4	9	7	9
High	Master Protein	A0QQU9	Glyoxalase family protein OS=Mycolicibacterium smegmatis (strain ATCC 700084 / mc(2)155) OX=246196 GN=MSMEG_0884 PE=4 SV=1	0	60.538	55	5	35	5	1	126	13.7	4.93	25.2	25.18	19.85	21.86	17.71	12.84	4	5	4	5	4	3
High	Master Protein	A0R5L5	CBS domain pair protein OS=Mycolicibacterium smegmatis (strain ATCC 700084 / mc(2)155) OX=246196 GN=MSMEG_6234 PE=4 SV=1	0	97.799	35	13	55	13	1	489	55.2	5.47	25.19	22.68	24.4	26.15	19.8	15.62	7	6	6	5	6	6
High	Master Protein	A0QSL3	Translation initiation factor IF-1 OS=Mycolicibacterium smegmatis (strain ATCC 700084 / mc(2)155) OX=246196 GN=infA PE=1 SV=1	0	47.308	64	6	63	6	1	73	8.5	9.47	25.09	29.45	26.01	28.4	22.99	27.33	4	4	5	4	5	4
High	Master Protein	A0QZ57	Uncharacterized protein OS=Mycolicibacterium smegmatis (strain ATCC 700084 / mc(2)155) OX=246196 GN=MSMEG_3905 PE=4 SV=1	0	48.1	41	3	43	3	1	97	10.9	7.52	25.06	29.52	44.25	20.01	32.92	21.16	3	2	3	2	2	2
High	Master Protein	A0QXD8	Erythritol/L-threitol dehydrogenase OS=Mycolicibacterium smegmatis (strain ATCC 700084 / mc(2)155) OX=246196 GN=eltD PE=1 SV=1	0	94.132	51	13	75	13	1	362	39.3	5.54	24.98	24.49	20.22	27.57	19.75	40.33	9	9	9	10	11	11
High	Master Protein	A0QQZ5	Serine 3-dehydrogenase OS=Mycolicibacterium smegmatis (strain ATCC 700084 / mc(2)155) OX=246196 GN=MSMEG_0930 PE=3 SV=1	0	41.941	31	6	50	6	1	249	26.4	6.07	24.96	21.07	23	27.2	25.25	21.18	5	4	5	4	4	4
High	Master Protein	A0QSJ6	ABC transporter, ATP-binding protein OS=Mycolicibacterium smegmatis (strain ATCC 700084 / mc(2)155) OX=246196 GN=MSMEG_1502 PE=4 SV=1	0	83.646	52	10	58	10	1	291	32.2	5.68	24.94	46.87	28.53	29.34	27.22	26.39	7	9	5	6	3	3
High	Master Protein	A0QX17	ABC transporter ATP-binding protein, possibly in EF-3 subfamily protein OS=Mycolicibacterium smegmatis (strain ATCC 700084 / mc(2)155) OX=246196 GN=MSMEG_3140 PE=4 SV=1	0	91.595	39	15	82	15	1	542	58.4	5.57	24.93	26.24	28.11	35.91	23.19	42.84	8	10	9	8	8	12
High	Master Protein	A0R4Z5	Acetyl-CoA acetyltransferase OS=Mycolicibacterium smegmatis (strain ATCC 700084 / mc(2)155) OX=246196 GN=MSMEG_6008 PE=3 SV=1	0	76.23	43	11	55	11	1	382	40.6	5.15	24.92	25.14	27.76	18.85	32.39	12.58	8	6	6	6	9	5
High	Master Protein	A0QWN4	Uncharacterized protein OS=Mycolicibacterium smegmatis (strain ATCC 700084 / mc(2)155) OX=246196 GN=MSMEG_3004 PE=3 SV=1	0	44.497	56	7	67	7	1	151	16.5	5.17	24.9	27.63	30.21	27.49	22.49	33.24	6	6	4	6	4	5
High	Master Protein	A0QP01	O-methyltransferase MdmC OS=Mycolicibacterium smegmatis (strain ATCC 700084 / mc(2)155) OX=246196 GN=MSMEG_0224 PE=4 SV=1	0	61.932	56	10	76	10	1	218	23.1	5	24.89	17.21	24.52	29.25	29.86	29.99	9	6	7	6	9	8
High	Master Protein	A0R1D4	Pyruvate dehydrogenase E1 component, alpha subunit OS=Mycolicibacterium smegmatis (strain ATCC 700084 / mc(2)155) OX=246196 GN=MSMEG_4712 PE=4 SV=1	0	91.228	40	12	76	12	1	370	40.3	5.29	24.82	30.54	38.43	33.82	39.16	23.33	7	8	9	9	11	7
High	Master Protein	A0QRV0	Uncharacterized protein OS=Mycolicibacterium smegmatis (strain ATCC 700084 / mc(2)155) OX=246196 GN=MSMEG_1247 PE=4 SV=1	0	62.625	44	12	77	12	1	274	30.8	5.38	24.81	19.99	17.81	37.61	18.63	30.23	7	6	6	8	10	8
High	Master Protein	A0R5H6	Ion-transporting ATPase OS=Mycolicibacterium smegmatis (strain ATCC 700084 / mc(2)155) OX=246196 GN=MSMEG_6195 PE=4 SV=1	0	81.006	42	14	76	14	1	376	40.3	5.39	24.79	19.84	23.84	29.05	26.56	28.38	9	9	11	12	11	10
High	Master Protein	A0QSE5	Arylsulfatase OS=Mycolicibacterium smegmatis (strain ATCC 700084 / mc(2)155) OX=246196 GN=MSMEG_1451 PE=3 SV=1	0	41.259	11	7	36	6	1	783	86.1	5.17	24.75	11.72	4.59	9.62	6.87	0	5	6	1	6	2	3
High	Master Protein	A0QVM8	Ribosome-binding factor A OS=Mycolicibacterium smegmatis (strain ATCC 700084 / mc(2)155) OX=246196 GN=rbfA PE=3 SV=1	0	49.162	83	10	52	10	1	156	16.6	5.08	24.73	15.57	18.48	21.17	19.15	15.28	7	7	7	8	8	6
High	Master Protein	A0R149	GTPase Obg OS=Mycolicibacterium smegmatis (strain ATCC 700084 / mc(2)155) OX=246196 GN=obg PE=3 SV=1	0	67.656	34	16	64	16	1	485	51.2	5.71	24.73	30.19	18.57	16.5	8.21	22.49	12	13	10	9	6	11
High	Master Protein	A0QPL0	Allophanate hydrolase subunit 2 OS=Mycolicibacterium smegmatis (strain ATCC 700084 / mc(2)155) OX=246196 GN=MSMEG_0435 PE=1 SV=1	0	72.368	42	9	92	9	1	294	31.2	5.47	24.7	47.11	45.86	45.97	43.07	52.38	5	7	6	6	8	7
High	Master Protein	A0R517	Transcriptional regulator, TetR family protein OS=Mycolicibacterium smegmatis (strain ATCC 700084 / mc(2)155) OX=246196 GN=MSMEG_6032 PE=4 SV=1	0	71.917	56	11	55	11	1	202	22.3	6.81	24.59	20.26	27.31	19.22	32.19	17.25	9	6	9	7	8	6
High	Master Protein	A0QQU7	Uncharacterized protein OS=Mycolicibacterium smegmatis (strain ATCC 700084 / mc(2)155) OX=246196 GN=MSMEG_0882 PE=4 SV=1	0	26.304	34	3	47	3	1	127	13.6	6.16	24.54	19.82	25.75	21.04	22.46	24.01	3	2	3	3	1	3
High	Master Protein	A0QQV5	HD domain protein OS=Mycolicibacterium smegmatis (strain ATCC 700084 / mc(2)155) OX=246196 GN=MSMEG_0890 PE=4 SV=1	0	39.473	36	5	33	5	1	199	21.8	5.2	24.49	18.51	23.43	7.31	25.15	16.12	5	4	4	3	4	3
High	Master Protein	A0QR54	S-methyl-5'-thioadenosine phosphorylase OS=Mycolicibacterium smegmatis (strain ATCC 700084 / mc(2)155) OX=246196 GN=mtnP PE=1 SV=1	0	26.458	23	4	59	4	1	259	27.7	5.4	24.45	16.8	11.75	26.04	12.62	21.8	4	3	4	4	3	4
High	Master Protein	A0QPW9	Methyltransf_25 domain-containing protein OS=Mycolicibacterium smegmatis (strain ATCC 700084 / mc(2)155) OX=246196 GN=MSMEG_0546 PE=4 SV=1	0	54.829	53	8	57	8	1	275	30.1	5.02	24.41	20.11	21.31	35.56	16.39	22.41	5	6	5	6	5	4
High	Master Protein	A0R708	Probable transcriptional regulator YdhC OS=Mycolicibacterium smegmatis (strain ATCC 700084 / mc(2)155) OX=246196 GN=MSMEG_6738 PE=4 SV=1	0	100.818	54	7	61	7	1	227	24.8	6.02	24.3	32.22	34.2	44.76	58.99	43.45	3	4	5	5	5	5
High	Master Protein	A0R3R8	ABC transporter ATP-binding protein OS=Mycolicibacterium smegmatis (strain ATCC 700084 / mc(2)155) OX=246196 GN=MSMEG_5571 PE=4 SV=1	0	72.895	22	7	43	7	1	361	39.5	6.06	24.23	12.65	17.05	24.61	28.26	13.37	6	5	4	6	4	5
High	Master Protein	A0QS29	RecBCD enzyme subunit RecB OS=Mycolicibacterium smegmatis (strain ATCC 700084 / mc(2)155) OX=246196 GN=recB PE=3 SV=1	0	75.495	16	17	45	17	1	1083	117.4	5.34	24.2	17.63	4.52	24.19	16.79	23.79	9	5	2	10	6	10
High	Master Protein	A0R607	Decaprenylphosphoryl-beta-D-ribose oxidase OS=Mycolicibacterium smegmatis (strain ATCC 700084 / mc(2)155) OX=246196 GN=dprE1 PE=1 SV=2	0	64.193	26	10	55	9	1	460	50.3	6.98	24.19	22.92	15.19	22.93	15.5	17.4	7	7	3	7	6	8
High	Master Protein	A0QVM1	Conserved hypothetical alanine rich protein OS=Mycolicibacterium smegmatis (strain ATCC 700084 / mc(2)155) OX=246196 GN=MSMEG_2622 PE=4 SV=1	0	42.194	41	5	49	5	1	157	16.5	4.65	24.17	30.74	16.47	14.48	9.16	19.17	5	5	4	4	2	3
High	Master Protein	A0QV45	Uncharacterized protein OS=Mycolicibacterium smegmatis (strain ATCC 700084 / mc(2)155) OX=246196 GN=MSMEG_2443 PE=4 SV=1	0	33.802	55	5	40	5	1	101	12.2	4.65	24.14	16.04	15.28	9.24	14.34	9.77	4	4	3	4	3	3
High	Master Protein	A0R6P9	Transcriptional regulator, TetR family protein OS=Mycolicibacterium smegmatis (strain ATCC 700084 / mc(2)155) OX=246196 GN=MSMEG_6628 PE=4 SV=1	0	45.546	39	7	69	7	1	203	22.5	9.45	24.12	25.64	33.79	29.27	29.2	37.78	6	5	5	5	6	5
High	Master Protein	A0R4H7	TetR-family protein transcriptional regulator OS=Mycolicibacterium smegmatis (strain ATCC 700084 / mc(2)155) OX=246196 GN=MSMEG_5838 PE=4 SV=1	0	18.505	8	1	76	1	1	181	19.2	5.69	24.1	17.31	18.04	20.57	22.81	26.4	1	1	1	1	1	1
High	Master Protein	A0QPG2	Rmt2 protein OS=Mycolicibacterium smegmatis (strain ATCC 700084 / mc(2)155) OX=246196 GN=MSMEG_0387 PE=4 SV=1	0	51.06	38	6	42	6	1	244	28	5.91	24.08	19.45	18.24	18.06	15.98	20.07	6	5	3	5	4	5
High	Master Protein	A0R5Z1	O-antigen export system, ATP-binding protein OS=Mycolicibacterium smegmatis (strain ATCC 700084 / mc(2)155) OX=246196 GN=MSMEG_6366 PE=3 SV=1	0	51.484	29	7	57	7	1	269	29.4	5.92	24.02	25.04	16.02	18.15	18.06	28.36	6	5	5	5	5	6
High	Master Protein	A0R4P5	Acyl-CoA dehydrogenase OS=Mycolicibacterium smegmatis (strain ATCC 700084 / mc(2)155) OX=246196 GN=MSMEG_5907 PE=3 SV=1	0	41.469	23	7	44	7	1	365	38.2	4.83	24.01	19.29	22.02	24.74	27.3	33.71	4	3	5	3	3	4
High	Master Protein	A0R196	ATP-dependent Clp protease ATP-binding subunit ClpX OS=Mycolicibacterium smegmatis (strain ATCC 700084 / mc(2)155) OX=246196 GN=clpX PE=3 SV=1	0	64.865	29	13	61	13	1	426	46.6	5.2	23.99	21.99	23.58	25.27	25.48	18.71	9	8	9	9	7	8
High	Master Protein	A0R089	Transcription regulator AmtR OS=Mycolicibacterium smegmatis (strain ATCC 700084 / mc(2)155) OX=246196 GN=MSMEG_4300 PE=1 SV=1	0	36.04	25	4	52	4	1	225	24.3	6.42	23.98	31.17	43.82	33.3	30.8	33.98	3	3	3	3	4	3
High	Master Protein	A0R409	Peptidyl-prolyl cis-trans isomerase OS=Mycolicibacterium smegmatis (strain ATCC 700084 / mc(2)155) OX=246196 GN=MSMEG_5664 PE=3 SV=1	0	45.441	34	5	51	5	1	120	12.9	4.7	23.96	19.73	21.59	26.24	32.05	22.08	3	3	4	3	5	3
High	Master Protein	P94968	Aminoglycoside 2'-N-acetyltransferase OS=Mycolicibacterium smegmatis (strain ATCC 700084 / mc(2)155) OX=246196 GN=aac PE=1 SV=1	0	64.907	47	8	56	8	1	210	23.2	5.24	23.96	22.95	24	29.4	29.7	23.63	5	5	7	6	6	6
High	Master Protein	A0R0Y6	GAF domain, putative OS=Mycolicibacterium smegmatis (strain ATCC 700084 / mc(2)155) OX=246196 GN=MSMEG_4553 PE=4 SV=1	0	38.246	48	7	66	7	1	165	17.6	4.64	23.92	24.45	17.03	27.57	19.05	29.46	3	4	3	3	4	5
High	Master Protein	A0QZ40	Sec-independent protein translocase protein TatA OS=Mycolicibacterium smegmatis (strain ATCC 700084 / mc(2)155) OX=246196 GN=tatA PE=3 SV=1	0	82.724	54	7	43	7	1	81	8.9	8.54	23.92	15.88	41.25	12.64	35.68	22.26	4	4	7	3	7	6
High	Master Protein	A0QTS9	Conserved domain protein OS=Mycolicibacterium smegmatis (strain ATCC 700084 / mc(2)155) OX=246196 GN=MSMEG_1951 PE=4 SV=1	0	74.381	44	9	117	9	1	220	24.7	7.28	23.88	53.6	54.97	63.22	57.93	84.36	4	6	7	5	6	8
High	Master Protein	A0QYH8	Oxidoreductase OS=Mycolicibacterium smegmatis (strain ATCC 700084 / mc(2)155) OX=246196 GN=MSMEG_3663 PE=4 SV=1	0	90.4	46	16	68	16	1	471	51.8	6.37	23.86	12.71	30.2	32.25	28.13	30.71	10	7	9	7	8	10
High	Master Protein	A0R0A8	Uncharacterized protein OS=Mycolicibacterium smegmatis (strain ATCC 700084 / mc(2)155) OX=246196 GN=MSMEG_4321 PE=4 SV=1	0	79.873	70	7	58	7	1	145	15.6	4.41	23.82	30.92	30.91	24.66	47.67	14.31	4	5	7	5	7	5
High	Master Protein	A0QQ63	Binding-protein-dependent transport systems inner membrane component OS=Mycolicibacterium smegmatis (strain ATCC 700084 / mc(2)155) OX=246196 GN=MSMEG_0641 PE=3 SV=1	0	56.221	19	4	45	4	1	320	35.1	9.5	23.82	25.47	10.08	27.44	23.7	20.32	3	3	3	4	4	3
High	Master Protein	A0R432	23s ribosomal RNA methyltransferase OS=Mycolicibacterium smegmatis (strain ATCC 700084 / mc(2)155) OX=246196 GN=MSMEG_5687 PE=3 SV=1	0	49.098	40	7	65	7	1	277	29.9	5.43	23.81	43.82	35.9	30.25	32.26	48.69	5	3	4	3	4	4
High	Master Protein	A0QPG6	Rmt3 protein OS=Mycolicibacterium smegmatis (strain ATCC 700084 / mc(2)155) OX=246196 GN=MSMEG_0391 PE=4 SV=1	0	45.291	57	11	82	11	1	262	29.5	5.26	23.79	9.36	13.98	30.49	11.9	21.17	10	6	7	8	7	7
High	Master Protein	A0R040	Cyclase/dehydrase OS=Mycolicibacterium smegmatis (strain ATCC 700084 / mc(2)155) OX=246196 GN=MSMEG_4251 PE=4 SV=1	0	18.563	29	4	60	4	1	145	16.2	5.43	23.77	18.63	18.63	27.06	14.37	21.94	3	3	4	4	3	4
High	Master Protein	A0R480	Alpha-keto-acid decarboxylase OS=Mycolicibacterium smegmatis (strain ATCC 700084 / mc(2)155) OX=246196 GN=kdc PE=3 SV=1	0	100.28	36	12	78	12	1	555	58.9	5.02	23.77	33.88	28.86	55.27	53.13	27.44	7	7	7	9	10	9
High	Master Protein	A0R2Z4	Dehydrogenase OS=Mycolicibacterium smegmatis (strain ATCC 700084 / mc(2)155) OX=246196 GN=MSMEG_5287 PE=3 SV=1	0	71.005	42	8	42	8	1	347	36.1	5.06	23.72	22.43	18.82	24.22	36.84	39.43	5	4	4	3	6	5
High	Master Protein	A0QV40	tRNA (guanine-N(1)-)-methyltransferase OS=Mycolicibacterium smegmatis (strain ATCC 700084 / mc(2)155) OX=246196 GN=trmD PE=1 SV=1	0	52.507	50	6	47	6	1	225	25	5.47	23.68	24.29	19.93	9.34	25.16	24.52	4	4	4	3	4	4
High	Master Protein	A0QRT0	Sulfatase-modifying factor 1 OS=Mycolicibacterium smegmatis (strain ATCC 700084 / mc(2)155) OX=246196 GN=MSMEG_1226 PE=4 SV=1	0	56.746	43	6	37	5	1	291	31.7	5.44	23.6	27.27	15.97	27.81	13.3	18.94	5	5	5	6	4	5
High	Master Protein	A0R2X4	Glutaryl-CoA dehydrogenase OS=Mycolicibacterium smegmatis (strain ATCC 700084 / mc(2)155) OX=246196 GN=MSMEG_5267 PE=3 SV=1	0	60.155	32	11	72	11	1	396	42.6	5.38	23.59	28.62	17.32	19.02	26.25	26.56	6	8	6	9	8	10
High	Master Protein	A0R7H3	Uncharacterized protein OS=Mycolicibacterium smegmatis (strain ATCC 700084 / mc(2)155) OX=246196 GN=MSMEG_6914 PE=4 SV=1	0	64.979	33	12	49	12	1	446	50.5	6.76	23.54	16.14	20.22	24.61	14.71	17.12	9	5	6	8	6	6
High	Master Protein	A0R3C6	Transcriptional regulator, TetR family protein OS=Mycolicibacterium smegmatis (strain ATCC 700084 / mc(2)155) OX=246196 GN=MSMEG_5424 PE=4 SV=1	0	45.738	43	6	37	6	1	204	22.5	6.11	23.54	19.74	9.29	23.54	6.09	17.7	4	4	3	4	4	4
High	Master Protein	A0R1C1	Uncharacterized protein OS=Mycolicibacterium smegmatis (strain ATCC 700084 / mc(2)155) OX=246196 GN=MSMEG_4698 PE=4 SV=1	0	64.471	59	6	28	6	1	135	15.5	6.68	23.53	18.54	13.59	26.06	25.17	7.05	4	3	2	2	5	1
High	Master Protein	A0R0Z0	Uncharacterized protein OS=Mycolicibacterium smegmatis (strain ATCC 700084 / mc(2)155) OX=246196 GN=MSMEG_4558 PE=4 SV=1	0	53.061	48	9	43	9	1	211	23.6	9	23.51	19.97	16.79	21.49	13.36	20.17	7	7	4	7	4	8
High	Master Protein	A0R7J4	Soj family protein OS=Mycolicibacterium smegmatis (strain ATCC 700084 / mc(2)155) OX=246196 GN=MSMEG_6939 PE=4 SV=1	0	39.328	34	7	34	7	1	323	35	5.69	23.4	26.92	16	14.05	8.92	14.59	4	4	5	4	3	5
High	Master Protein	A0QR76	Uncharacterized protein OS=Mycolicibacterium smegmatis (strain ATCC 700084 / mc(2)155) OX=246196 GN=MSMEG_1013 PE=4 SV=1	0	67.03	42	12	51	12	1	394	42.5	6.15	23.38	19.48	18.53	22.46	19.34	18.82	8	7	7	9	6	8
High	Master Protein	A0QTF5	Biotin--protein ligase OS=Mycolicibacterium smegmatis (strain ATCC 700084 / mc(2)155) OX=246196 GN=MSMEG_1822 PE=4 SV=1	0	38.939	31	7	62	7	1	270	28.1	4.88	23.37	25.26	21.31	32.77	20.05	24.11	4	6	5	6	4	6
High	Master Protein	A0QQ27	Glyoxylate reductase OS=Mycolicibacterium smegmatis (strain ATCC 700084 / mc(2)155) OX=246196 GN=MSMEG_0604 PE=3 SV=1	0	71.336	42	8	52	8	1	322	34.7	5.94	23.32	31.96	27.42	30.36	33.88	29.9	4	4	4	5	4	4
High	Master Protein	A0R3E4	Dehydrogenase OS=Mycolicibacterium smegmatis (strain ATCC 700084 / mc(2)155) OX=246196 GN=MSMEG_5443 PE=4 SV=1	0	63.242	28	7	39	7	1	397	41.4	7.08	23.25	27.87	16.24	25.08	13.43	27.93	6	7	3	6	4	4
High	Master Protein	A0R679	Bac_luciferase domain-containing protein OS=Mycolicibacterium smegmatis (strain ATCC 700084 / mc(2)155) OX=246196 GN=MSMEG_6454 PE=4 SV=1	0	62.645	46	10	37	9	1	284	31.2	5.15	23.25	10.21	20.41	21.59	17.68	12.62	6	4	6	7	5	5
High	Master Protein	A0R4S8	2-keto-4-pentenoate hydratase OS=Mycolicibacterium smegmatis (strain ATCC 700084 / mc(2)155) OX=246196 GN=MSMEG_5940 PE=4 SV=1	0	49.407	46	9	112	9	1	261	28	4.65	23.25	25.96	29.51	77.17	82.38	55.83	8	7	6	8	5	8
High	Master Protein	A0R024	Ribosomal RNA small subunit methyltransferase H OS=Mycolicibacterium smegmatis (strain ATCC 700084 / mc(2)155) OX=246196 GN=rsmH PE=3 SV=2	0	77.485	37	11	64	11	1	373	40.3	6.01	23.15	27.59	27.12	30.72	20.2	35.78	5	6	7	8	6	8
High	Master Protein	A0QRS9	DUF2786 domain-containing protein OS=Mycolicibacterium smegmatis (strain ATCC 700084 / mc(2)155) OX=246196 GN=MSMEG_1225 PE=4 SV=1	0	68.935	24	9	63	9	1	430	46.9	8.29	23.12	20.42	27.37	35.31	28.91	33.27	6	6	7	9	6	9
High	Master Protein	A0R4H0	29 kDa antigen Cfp29 OS=Mycolicibacterium smegmatis (strain ATCC 700084 / mc(2)155) OX=246196 GN=MSMEG_5830 PE=1 SV=1	0	64.09	44	10	47	10	1	265	28.7	4.88	23.11	30.19	9.79	22.96	29.1	14.5	8	8	3	8	6	5
High	Master Protein	A0QYB0	Uncharacterized protein OS=Mycolicibacterium smegmatis (strain ATCC 700084 / mc(2)155) OX=246196 GN=MSMEG_3595 PE=4 SV=1	0	57.44	58	10	51	10	1	222	23.8	5.94	23.09	18.2	25.93	21.74	31.7	18.28	7	4	6	7	7	4
High	Master Protein	A0QQB1	Putative transcriptional regulatory protein OS=Mycolicibacterium smegmatis (strain ATCC 700084 / mc(2)155) OX=246196 GN=MSMEG_0691 PE=4 SV=1	0	87.847	23	16	60	15	1	836	87.1	6.84	23.09	34.08	18.26	34.57	21.49	30.78	9	11	6	11	7	11
High	Master Protein	A0R4Q2	Acyl-CoA synthase OS=Mycolicibacterium smegmatis (strain ATCC 700084 / mc(2)155) OX=246196 GN=MSMEG_5914 PE=4 SV=1	0	54.199	27	10	38	10	1	551	60.2	5.27	23.08	15.21	15.11	8.16	5.89	16.86	9	6	5	3	2	6
High	Master Protein	A0QQ51	Amidohydrolase family protein OS=Mycolicibacterium smegmatis (strain ATCC 700084 / mc(2)155) OX=246196 GN=MSMEG_0628 PE=4 SV=1	0	28.722	20	4	47	4	1	295	33.4	5.22	23.06	26.53	27.89	24.49	14.45	24.61	4	3	2	2	2	2
High	Master Protein	A0R2Q6	Carnitinyl-CoA dehydratase OS=Mycolicibacterium smegmatis (strain ATCC 700084 / mc(2)155) OX=246196 GN=MSMEG_5198 PE=3 SV=1	0	43.866	47	10	56	10	1	264	27.9	5.52	23.05	25.73	13.52	19.52	10.67	30.07	7	7	6	6	5	9
High	Master Protein	A0R0E5	D-beta-hydroxybutyrate dehydrogenase OS=Mycolicibacterium smegmatis (strain ATCC 700084 / mc(2)155) OX=246196 GN=MSMEG_4358 PE=4 SV=1	0	56.559	37	9	55	9	1	246	25.5	5.25	22.96	17.59	15.97	20.14	15.7	27.1	6	6	7	5	7	6
High	Master Protein	A0R7G9	Putative HTH-type transcriptional regulator OS=Mycolicibacterium smegmatis (strain ATCC 700084 / mc(2)155) OX=246196 GN=MSMEG_6908 PE=4 SV=1	0	67.713	44	8	69	8	1	221	25.1	7.55	22.95	43.6	34.08	41.83	50.76	40.83	5	5	5	6	6	6
High	Master Protein	A0QRB1	Amino acid carrier protein OS=Mycolicibacterium smegmatis (strain ATCC 700084 / mc(2)155) OX=246196 GN=MSMEG_1052 PE=3 SV=1	0	32.803	10	7	36	7	1	514	54.3	7.78	22.82	16.89	7.34	14.93	12.48	5.81	5	5	3	3	5	2
High	Master Protein	A0QZT4	Transcriptional repressor, TetR family protein, putative OS=Mycolicibacterium smegmatis (strain ATCC 700084 / mc(2)155) OX=246196 GN=MSMEG_4142 PE=4 SV=1	0	58.394	44	5	40	5	1	208	23	6.14	22.81	22.84	15.9	21.17	18.64	26.3	4	4	5	5	4	5
High	Master Protein	A0R398	Histidine kinase OS=Mycolicibacterium smegmatis (strain ATCC 700084 / mc(2)155) OX=246196 GN=MSMEG_5395 PE=4 SV=1	0	83.359	19	13	49	13	1	839	89	5.99	22.81	17.05	21.76	25.44	17.54	34.89	7	6	5	7	4	8
High	Master Protein	A0QWR3	Metallopeptidase, M24 family protein OS=Mycolicibacterium smegmatis (strain ATCC 700084 / mc(2)155) OX=246196 GN=MSMEG_3034 PE=4 SV=1	0	64.589	32	8	46	8	1	378	39.8	5.31	22.8	20.11	26.8	14.02	13.27	18.12	7	6	7	5	4	5
High	Master Protein	A0QWR7	Monooxygenase OS=Mycolicibacterium smegmatis (strain ATCC 700084 / mc(2)155) OX=246196 GN=MSMEG_3039 PE=4 SV=1	0	67.419	28	10	69	10	1	402	43.5	6.44	22.74	22.27	38.93	30.88	18.67	36.55	7	4	9	6	6	6
High	Master Protein	A0R3N3	ATP-dependent DNA helicase OS=Mycolicibacterium smegmatis (strain ATCC 700084 / mc(2)155) OX=246196 GN=pcrA PE=3 SV=1	0	71.578	19	12	54	12	1	783	86.6	5.33	22.69	27.72	13.97	29.19	22.96	26.04	8	8	5	8	5	8
High	Master Protein	A0R0D4	Uncharacterized protein OS=Mycolicibacterium smegmatis (strain ATCC 700084 / mc(2)155) OX=246196 GN=MSMEG_4347 PE=4 SV=1	0	67.667	29	8	44	8	1	360	39.8	6.62	22.64	19.61	9.75	15.85	19.52	15.09	6	5	4	6	5	7
High	Master Protein	A0QY91	Alpha-amylase 3 OS=Mycolicibacterium smegmatis (strain ATCC 700084 / mc(2)155) OX=246196 GN=MSMEG_3576 PE=3 SV=1	0	82.721	35	9	67	9	1	435	48.1	5.82	22.63	26.53	34.54	43.97	35.74	41.94	6	5	7	7	6	6
High	Master Protein	A0QTZ3	Transcriptional regulator, MerR family protein OS=Mycolicibacterium smegmatis (strain ATCC 700084 / mc(2)155) OX=246196 GN=MSMEG_2017 PE=4 SV=1	0	84.111	49	8	81	8	1	134	13.5	7.2	22.6	27.47	45.61	39.4	52.35	33.29	7	5	7	7	6	8
High	Master Protein	A0R561	RNA polymerase-binding transcription factor CarD OS=Mycolicibacterium smegmatis (strain ATCC 700084 / mc(2)155) OX=246196 GN=carD PE=1 SV=1	0	74.33	52	10	71	10	1	162	17.9	5.67	22.58	46.95	32.12	32.26	45.58	34.27	7	8	8	9	9	9
High	Master Protein	A0QWX3	D-ribose-binding periplasmic protein OS=Mycolicibacterium smegmatis (strain ATCC 700084 / mc(2)155) OX=246196 GN=MSMEG_3095 PE=4 SV=1	0	77.031	52	10	68	10	1	311	32	4.59	22.55	20.83	22.3	29.75	27.66	43.7	7	6	7	7	8	8
High	Master Protein	A0R2Z1	Hydrolase, CocE/NonD family protein OS=Mycolicibacterium smegmatis (strain ATCC 700084 / mc(2)155) OX=246196 GN=MSMEG_5283 PE=4 SV=1	0	45.522	22	10	39	10	1	561	62.8	9.73	22.39	19.82	9.26	19.42	13.26	16.09	8	7	3	8	5	6
High	Master Protein	A0QR65	Acetyltransferase, gnat family protein, putative OS=Mycolicibacterium smegmatis (strain ATCC 700084 / mc(2)155) OX=246196 GN=MSMEG_1001 PE=4 SV=1	0	66.843	54	11	83	11	1	285	29.8	6.57	22.36	28.56	55.74	37.84	47	33.47	5	6	8	8	7	8
High	Master Protein	A0QW25	Coproheme decarboxylase OS=Mycolicibacterium smegmatis (strain ATCC 700084 / mc(2)155) OX=246196 GN=chdC PE=1 SV=1	0	67.423	45	10	76	10	1	231	26.3	5.38	22.32	39.42	33.87	34.13	29.51	31.42	6	7	7	9	10	9
High	Master Protein	A0QNL2	Phosphocarrier protein hpr OS=Mycolicibacterium smegmatis (strain ATCC 700084 / mc(2)155) OX=246196 GN=MSMEG_0084 PE=4 SV=1	0	15.65	19	1	103	1	1	85	8.4	4.28	22.27	40.65	55.71	51.58	42.39	57.4	1	1	1	1	1	1
High	Master Protein	A0R5R7	Putative aminotransferase MSMEG_6286/MSMEI_6121 OS=Mycolicibacterium smegmatis (strain ATCC 700084 / mc(2)155) OX=246196 GN=MSMEG_6286 PE=1 SV=1	0	131.802	36	19	95	19	1	428	46.4	5.53	22.26	32.08	21.79	27.9	55.66	26.87	12	13	8	13	15	14
High	Master Protein	A0R2G3	ABC transporter ATP-binding protein OS=Mycolicibacterium smegmatis (strain ATCC 700084 / mc(2)155) OX=246196 GN=MSMEG_5102 PE=4 SV=1	0	60.035	22	10	30	10	1	540	58.2	5.57	22.22	16.79	20.5	13.43	9.57	9.47	7	5	5	5	4	3
High	Master Protein	A0QUG3	Sensory box/response regulator OS=Mycolicibacterium smegmatis (strain ATCC 700084 / mc(2)155) OX=246196 GN=MSMEG_2196 PE=1 SV=1	0	57.36	16	8	54	8	1	615	66.6	5.39	22.14	16.66	22.11	28.3	33.56	31.87	5	4	6	5	7	5
High	Master Protein	A0QZ14	Amidohydrolase 3 OS=Mycolicibacterium smegmatis (strain ATCC 700084 / mc(2)155) OX=246196 GN=MSMEG_3861 PE=4 SV=1	0	59.765	34	11	59	11	1	530	55.5	6.34	22.13	22.02	18.98	24.59	32.46	17.98	7	7	6	7	8	5
High	Master Protein	A0QW19	1-deoxy-D-xylulose-5-phosphate synthase OS=Mycolicibacterium smegmatis (strain ATCC 700084 / mc(2)155) OX=246196 GN=dxs PE=3 SV=1	0	115.223	33	17	81	17	1	638	68	6.13	22.1	24.42	40.36	33.21	32.98	26.12	10	9	14	8	10	7
High	Master Protein	A0R2Q5	Long-chain specific acyl-CoA dehydrogenase OS=Mycolicibacterium smegmatis (strain ATCC 700084 / mc(2)155) OX=246196 GN=MSMEG_5197 PE=3 SV=1	0	83.638	36	12	78	12	1	380	42.3	5.62	22.07	29.45	26.88	29.83	32.66	33.72	6	7	6	8	7	10
High	Master Protein	A0QTZ9	Putative IclR family protein transcriptional regulator OS=Mycolicibacterium smegmatis (strain ATCC 700084 / mc(2)155) OX=246196 GN=MSMEG_2025 PE=4 SV=1	0	54.756	35	7	44	7	1	260	27.9	5.94	22	23.79	18.45	25.8	14.36	19.55	6	6	6	7	5	5
High	Master Protein	A0R2M8	Pyridoxamine 5'-phosphate oxidase family protein OS=Mycolicibacterium smegmatis (strain ATCC 700084 / mc(2)155) OX=246196 GN=MSMEG_5170 PE=4 SV=1	0	57.62	35	5	78	5	1	147	16.4	6.38	21.97	29.81	10.08	20.9	22.66	27.22	4	5	2	5	4	3
High	Master Protein	Q2M5K3	Acyl-CoA synthase OS=Mycolicibacterium smegmatis (strain ATCC 700084 / mc(2)155) OX=246196 GN=fadD28 PE=4 SV=1	0	48.317	16	5	160	5	1	569	61.1	5.9	21.97	29.95	33.33	58.64	52.98	52.65	4	4	3	5	4	3
High	Master Protein	A0QQB7	Isoniazid inductible protein IniC OS=Mycolicibacterium smegmatis (strain ATCC 700084 / mc(2)155) OX=246196 GN=MSMEG_0698 PE=4 SV=1	0	46.49	21	11	47	11	1	497	54	6.65	21.94	14.13	8.65	20.66	9.82	19.9	8	7	3	7	4	6
High	Master Protein	A0QVJ5	Peptidase C26 OS=Mycolicibacterium smegmatis (strain ATCC 700084 / mc(2)155) OX=246196 GN=MSMEG_2596 PE=4 SV=1	0	53.474	41	7	45	7	1	249	26.7	5.14	21.92	26.15	18.26	22.22	33.27	31.75	5	5	5	6	5	6
High	Master Protein	A0QZK5	Transcriptional regulator, GntR family protein OS=Mycolicibacterium smegmatis (strain ATCC 700084 / mc(2)155) OX=246196 GN=MSMEG_4057 PE=4 SV=1	0	39.046	33	7	30	7	1	208	23	6.38	21.91	20.95	18.38	15.33	14.62	11.88	5	6	4	3	3	2
High	Master Protein	A0QWF4	Dehydrogenase/reductase SDR family protein member 1 OS=Mycolicibacterium smegmatis (strain ATCC 700084 / mc(2)155) OX=246196 GN=MSMEG_2923 PE=4 SV=1	0	39.711	34	7	31	7	1	266	27.7	6.01	21.87	21.23	8.26	21.7	6.89	12.35	6	5	4	5	3	3
High	Master Protein	A0QUN9	Hydrogenase expression/formation protein HypD OS=Mycolicibacterium smegmatis (strain ATCC 700084 / mc(2)155) OX=246196 GN=hypD PE=3 SV=1	0	70.317	37	8	59	8	1	367	39.8	5.83	21.87	23.02	27.02	27.43	15.78	32.8	7	6	6	6	4	7
High	Master Protein	A0QV20	Ribonuclease 3 OS=Mycolicibacterium smegmatis (strain ATCC 700084 / mc(2)155) OX=246196 GN=rnc PE=3 SV=1	0	88.795	54	8	60	8	1	230	24.2	4.92	21.84	34.73	30.79	44.01	37.12	35.59	5	7	5	8	6	7
High	Master Protein	A0R172	Carbohydrate kinase, PfkB, putative OS=Mycolicibacterium smegmatis (strain ATCC 700084 / mc(2)155) OX=246196 GN=MSMEG_4647 PE=4 SV=1	0	64.011	32	8	49	8	1	274	28.9	5.02	21.84	16.52	23.87	20.65	20.81	20.59	6	5	8	6	6	6
High	Master Protein	A0QUD9	GntR-family protein transcriptional regulator OS=Mycolicibacterium smegmatis (strain ATCC 700084 / mc(2)155) OX=246196 GN=MSMEG_2173 PE=4 SV=1	0	74.35	56	11	49	11	1	230	25.3	5.53	21.83	10.5	27.29	19.31	18.66	17.69	7	5	7	6	5	5
High	Master Protein	A0R018	UDP-N-acetylmuramoylalanine--D-glutamate ligase OS=Mycolicibacterium smegmatis (strain ATCC 700084 / mc(2)155) OX=246196 GN=murD PE=3 SV=1	0	60.848	23	9	55	9	1	493	49.5	4.96	21.8	27.93	29.06	22.21	26.24	29.35	9	9	7	8	7	9
High	Master Protein	A0QS21	Asp/Glu racemase OS=Mycolicibacterium smegmatis (strain ATCC 700084 / mc(2)155) OX=246196 GN=MSMEG_1319 PE=4 SV=1	0	63.3	38	10	51	10	1	384	41.1	5.02	21.77	14.13	17.12	28.88	23.84	27.38	6	5	7	8	7	7
High	Master Protein	A0QV01	Uracil-DNA glycosylase OS=Mycolicibacterium smegmatis (strain ATCC 700084 / mc(2)155) OX=246196 GN=ung PE=3 SV=1	0	59.372	65	11	39	11	1	227	25	6.21	21.75	16.71	19.16	22.81	18.64	19.38	4	5	5	6	6	5
High	Master Protein	A0QT87	5'-methylthioadenosine/S-adenosylhomocysteine nucleosidase OS=Mycolicibacterium smegmatis (strain ATCC 700084 / mc(2)155) OX=246196 GN=mtnN PE=4 SV=1	0	53.908	33	5	30	5	1	250	26.3	5.17	21.73	19.07	9.47	22.1	19.96	12.65	5	4	3	4	5	3
High	Master Protein	A0R450	Helicase_C_3 domain-containing protein OS=Mycolicibacterium smegmatis (strain ATCC 700084 / mc(2)155) OX=246196 GN=MSMEG_5705 PE=4 SV=1	0	73.102	25	14	59	14	1	751	78.8	5.39	21.72	23.38	17.77	33.59	45.29	17.9	8	7	6	9	8	7
High	Master Protein	A0QXR4	Transcriptional regulator, IclR family protein OS=Mycolicibacterium smegmatis (strain ATCC 700084 / mc(2)155) OX=246196 GN=MSMEG_3396 PE=4 SV=1	0	24.474	21	6	52	6	1	258	28.4	6.76	21.66	29.12	12.68	16.66	13.09	28.87	3	4	4	2	4	4
High	Master Protein	A0R3E1	Deoxyribonuclease OS=Mycolicibacterium smegmatis (strain ATCC 700084 / mc(2)155) OX=246196 GN=MSMEG_5440 PE=4 SV=1	0	77.025	47	8	59	8	1	284	30.7	5.31	21.65	45.16	35.75	43.55	32.1	35.92	5	6	5	8	5	6
High	Master Protein	A0QYF9	Transcriptional regulator, MerR family protein OS=Mycolicibacterium smegmatis (strain ATCC 700084 / mc(2)155) OX=246196 GN=MSMEG_3644 PE=4 SV=1	0	53.733	45	8	45	8	1	195	20.9	5.27	21.63	27.56	26.54	17.09	17.21	12.98	5	6	6	5	6	5
High	Master Protein	A0R6M0	Uncharacterized protein OS=Mycolicibacterium smegmatis (strain ATCC 700084 / mc(2)155) OX=246196 GN=MSMEG_6596 PE=4 SV=1	0	70.415	57	10	87	10	1	302	33.3	4.84	21.55	20.74	29.16	52.74	50.81	39.45	8	6	8	7	7	5
High	Master Protein	A0R2Q4	Fasciclin domain protein OS=Mycolicibacterium smegmatis (strain ATCC 700084 / mc(2)155) OX=246196 GN=MSMEG_5196 PE=4 SV=1	0	48.62	28	5	34	5	1	251	25.7	4.35	21.49	19.51	19.01	23.31	18.61	22.85	4	4	4	4	4	4
High	Master Protein	A0QVH0	Cupin 2, conserved barrel OS=Mycolicibacterium smegmatis (strain ATCC 700084 / mc(2)155) OX=246196 GN=MSMEG_2571 PE=4 SV=1	0	67.783	52	7	45	7	1	98	10.9	5.43	21.42	24.69	9.15	16.01	30.65	17.64	7	6	3	5	4	5
High	Master Protein	A0QQA8	Aspartate aminotransferase OS=Mycolicibacterium smegmatis (strain ATCC 700084 / mc(2)155) OX=246196 GN=MSMEG_0688 PE=4 SV=1	0	57.831	41	14	59	14	1	424	47.2	5.67	21.42	26.48	19.5	20.78	12.13	11.43	10	9	9	9	8	8
High	Master Protein	A0R0W1	Assimilatory sulfite reductase (ferredoxin) OS=Mycolicibacterium smegmatis (strain ATCC 700084 / mc(2)155) OX=246196 GN=MSMEG_4527 PE=4 SV=1	0	56.719	26	12	57	12	1	569	63.4	6.01	21.36	23.13	25.41	24.21	20.6	28.26	7	7	7	10	8	9
High	Master Protein	A0QV51	Methylmalonate-semialdehyde dehydrogenase OS=Mycolicibacterium smegmatis (strain ATCC 700084 / mc(2)155) OX=246196 GN=mmsA PE=4 SV=1	0	78.236	30	13	59	13	1	497	52.2	5.35	21.31	21.48	25.34	34.49	35.27	29.27	7	6	9	9	7	10
High	Master Protein	A0QTK1	dTMP kinase OS=Mycolicibacterium smegmatis (strain ATCC 700084 / mc(2)155) OX=246196 GN=MSMEG_1873 PE=4 SV=1	0	82.985	68	11	67	11	1	210	22.7	5.43	21.24	14.93	29.89	41.65	30.33	34.16	4	5	6	8	7	6
High	Master Protein	A0QQP0	DLH domain-containing protein OS=Mycolicibacterium smegmatis (strain ATCC 700084 / mc(2)155) OX=246196 GN=MSMEG_0824 PE=4 SV=1	0	48.381	44	6	44	6	1	215	22.5	6.61	21.23	11.71	15.46	17.4	17.03	12.25	6	4	4	5	5	4
High	Master Protein	A0QPF9	Glucose-1-phosphate thymidylyltransferase OS=Mycolicibacterium smegmatis (strain ATCC 700084 / mc(2)155) OX=246196 GN=rmlA PE=1 SV=1	0	40.063	39	9	54	9	1	288	31.3	5.38	21.21	24.43	23	24.37	17.35	22.62	9	7	7	6	5	8
High	Master Protein	A0QV23	Uncharacterized protein OS=Mycolicibacterium smegmatis (strain ATCC 700084 / mc(2)155) OX=246196 GN=MSMEG_2421 PE=4 SV=1	0	34.883	48	6	75	6	1	139	15.1	5.07	21.21	19.93	14.22	22.64	13.2	22.09	6	4	4	6	5	5
High	Master Protein	A0R6B0	ATP binding protein OS=Mycolicibacterium smegmatis (strain ATCC 700084 / mc(2)155) OX=246196 GN=MSMEG_6485 PE=4 SV=1	0	31.327	44	5	43	5	1	151	16.7	5.59	21.2	17.19	14.51	18.72	15.72	13.23	4	4	5	4	4	4
High	Master Protein	A0R4T0	Putative peroxisomal multifunctional enzyme type 2 OS=Mycolicibacterium smegmatis (strain ATCC 700084 / mc(2)155) OX=246196 GN=MSMEG_5943 PE=4 SV=1	0	77.109	59	11	60	11	1	286	30.5	5.16	21.06	16.16	39.5	15.22	24.02	26.05	6	6	9	5	7	6
High	Master Protein	A0QVS8	Proline imino-peptidase OS=Mycolicibacterium smegmatis (strain ATCC 700084 / mc(2)155) OX=246196 GN=MSMEG_2681 PE=1 SV=1	0	51.825	23	5	36	5	1	309	33.8	5.71	21.05	26.76	30.04	14.76	25.16	6.71	4	4	4	3	4	1
High	Master Protein	A0QSX3	Probable forkhead-associated protein OS=Mycolicibacterium smegmatis (strain ATCC 700084 / mc(2)155) OX=246196 GN=MSMEG_1634 PE=4 SV=1	0	81.26	74	7	48	7	1	199	20.4	5	21.05	54.32	42.03	19.04	23.03	18.76	4	5	6	4	7	4
High	Master Protein	A0R240	3'(2'),5'-bisphosphate nucleotidase, putative OS=Mycolicibacterium smegmatis (strain ATCC 700084 / mc(2)155) OX=246196 GN=MSMEG_4977 PE=4 SV=1	0	60.082	49	9	48	9	1	243	25.9	5.1	21.05	25.48	27.75	26.49	24.61	28.73	6	6	7	6	5	6
High	Master Protein	A0QWH0	Pyridoxal 5'-phosphate synthase subunit PdxT OS=Mycolicibacterium smegmatis (strain ATCC 700084 / mc(2)155) OX=246196 GN=pdxT PE=1 SV=1	0	31.119	41	6	34	6	1	193	20.7	5.57	21.02	21.48	7.55	14.16	10.53	18.76	5	5	3	3	2	4
High	Master Protein	A0QYB9	Sorbitol utilization protein SOU2 OS=Mycolicibacterium smegmatis (strain ATCC 700084 / mc(2)155) OX=246196 GN=MSMEG_3604 PE=4 SV=1	0	78.862	41	8	52	8	1	255	27.1	5.76	20.97	10.36	16.95	44.03	31.27	21.11	4	4	5	6	5	5
High	Master Protein	A0QYS4	Macrolide-transport ATP-binding protein abc transporter OS=Mycolicibacterium smegmatis (strain ATCC 700084 / mc(2)155) OX=246196 GN=MSMEG_3768 PE=4 SV=1	0	57.728	28	13	43	13	1	590	64.9	5.73	20.97	17.74	16.85	15.76	16.81	15.18	9	6	6	5	5	6
High	Master Protein	A0R579	Type III pantothenate kinase OS=Mycolicibacterium smegmatis (strain ATCC 700084 / mc(2)155) OX=246196 GN=coaX PE=3 SV=1	0	53.528	36	8	51	8	1	271	28.9	6.54	20.96	21.79	15.72	22.32	22.94	12.58	6	5	6	7	6	7
High	Master Protein	A0QZR5	GntR-family protein transcriptional regulator OS=Mycolicibacterium smegmatis (strain ATCC 700084 / mc(2)155) OX=246196 GN=MSMEG_4121 PE=4 SV=1	0	62.249	44	8	62	8	1	246	26.8	7.14	20.95	36.28	39.02	20.12	21.81	29.66	7	7	7	6	6	7
High	Master Protein	A0QU20	Alcohol dehydrogenase OS=Mycolicibacterium smegmatis (strain ATCC 700084 / mc(2)155) OX=246196 GN=MSMEG_2048 PE=3 SV=1	0	30.743	17	4	38	4	1	344	35.3	5.76	20.92	24.92	6.96	22.68	7.32	27.64	4	3	2	3	3	3
High	Master Protein	A0R528	HTH-type transcriptional repressor KstR OS=Mycolicibacterium smegmatis (strain ATCC 700084 / mc(2)155) OX=246196 GN=kstR PE=1 SV=1	0	74.65	64	12	85	12	1	204	22.6	8.97	20.89	25.97	26.65	18.47	17.64	23.03	8	9	8	8	10	9
High	Master Protein	A0QVJ3	Asparagine synthase (Glutamine-hydrolyzing) OS=Mycolicibacterium smegmatis (strain ATCC 700084 / mc(2)155) OX=246196 GN=asnB PE=3 SV=1	0	107.057	36	15	77	15	1	601	65.3	6.06	20.89	28.58	40.49	29.15	37.83	32.07	4	10	10	11	14	9
High	Master Protein	A0QZ41	Uncharacterized protein OS=Mycolicibacterium smegmatis (strain ATCC 700084 / mc(2)155) OX=246196 GN=MSMEG_3888 PE=4 SV=1	0	44.277	27	6	45	6	1	318	34	4.63	20.88	18.66	20.24	20.39	23.47	32.05	5	5	5	4	4	5
High	Master Protein	A0QP38	p40 protein OS=Mycolicibacterium smegmatis (strain ATCC 700084 / mc(2)155) OX=246196 GN=MSMEG_0261 PE=4 SV=1	0	45.897	41	9	53	9	1	330	35	6.1	20.88	23.83	22.54	21.54	19.14	25.32	8	7	7	7	6	9
High	Master Protein	A0R285	Flavin-containing monooxygenase FMO OS=Mycolicibacterium smegmatis (strain ATCC 700084 / mc(2)155) OX=246196 GN=MSMEG_5022 PE=4 SV=1	0	84.114	24	13	90	13	1	613	68.1	5.44	20.86	23.28	27.42	37.43	42.67	55.88	6	5	6	8	9	10
High	Master Protein	A0R6M5	Oxidoreductase OS=Mycolicibacterium smegmatis (strain ATCC 700084 / mc(2)155) OX=246196 GN=MSMEG_6602 PE=4 SV=1	0	48.541	35	10	49	9	1	345	37.3	6.6	20.83	15.06	12.32	16.07	11.88	26.89	8	6	6	5	4	8
High	Master Protein	A0QU56	Histidinol-phosphatase OS=Mycolicibacterium smegmatis (strain ATCC 700084 / mc(2)155) OX=246196 GN=MSMEG_2083 PE=3 SV=1	0	64.719	50	10	65	10	1	260	27.7	4.65	20.81	19.86	27.58	36.18	39.52	32.76	5	6	7	7	7	6
High	Master Protein	A0QV25	Chromosome partition protein Smc OS=Mycolicibacterium smegmatis (strain ATCC 700084 / mc(2)155) OX=246196 GN=smc PE=3 SV=1	0	103.778	20	21	137	21	1	1195	129.7	5.08	20.7	32.17	57.96	48.02	77.69	50.79	5	8	12	10	8	13
High	Master Protein	A0R632	Cof-like hydrolase OS=Mycolicibacterium smegmatis (strain ATCC 700084 / mc(2)155) OX=246196 GN=MSMEG_6407 PE=4 SV=1	0	29.501	24	5	38	5	1	274	28.3	4.74	20.69	12.46	10.42	5.9	10.55	6.62	4	4	4	3	5	4
High	Master Protein	A0QVD9	Uridylate kinase OS=Mycolicibacterium smegmatis (strain ATCC 700084 / mc(2)155) OX=246196 GN=pyrH PE=1 SV=1	0	63.968	52	10	56	10	1	248	26.3	6.6	20.68	25.35	17.94	25.05	31.16	25.08	6	5	5	5	7	5
High	Master Protein	A0R0X2	Cysteine desulfurase OS=Mycolicibacterium smegmatis (strain ATCC 700084 / mc(2)155) OX=246196 GN=MSMEG_4538 PE=3 SV=1	0	51.589	27	11	37	11	1	559	59.6	5.64	20.67	14.64	2.21	22.28	9.07	10.13	8	6	1	10	4	5
High	Master Protein	A0QYW5	Hydrolase OS=Mycolicibacterium smegmatis (strain ATCC 700084 / mc(2)155) OX=246196 GN=MSMEG_3810 PE=4 SV=1	0	44.255	37	6	54	6	1	234	24.6	4.93	20.66	28.63	26.74	22.39	24.47	20.24	6	6	6	5	6	6
High	Master Protein	A0R116	Ribokinase OS=Mycolicibacterium smegmatis (strain ATCC 700084 / mc(2)155) OX=246196 GN=rbsK PE=3 SV=1	0	49.197	31	6	50	6	1	286	28.2	5.25	20.66	29.5	26.45	30.19	33.55	41.86	6	5	5	5	5	5
High	Master Protein	A0R7I2	tRNA adenylyltransferase OS=Mycolicibacterium smegmatis (strain ATCC 700084 / mc(2)155) OX=246196 GN=MSMEG_6926 PE=4 SV=1	0	94.092	41	16	66	16	1	480	53.2	5.92	20.63	33.5	23.64	27.06	28.24	32.7	8	10	9	9	8	12
High	Master Protein	A0QVT8	Acetyltransferase, gnat family protein OS=Mycolicibacterium smegmatis (strain ATCC 700084 / mc(2)155) OX=246196 GN=MSMEG_2691 PE=4 SV=1	0	20.62	21	2	38	2	1	160	18	5.81	20.63	17.82	27.02	47.29	31.28	38.68	1	1	1	1	2	1
High	Master Protein	A0QPJ3	Succinate dehydrogenase flavoprotein subunit OS=Mycolicibacterium smegmatis (strain ATCC 700084 / mc(2)155) OX=246196 GN=MSMEG_0418 PE=4 SV=1	0	124.854	41	24	80	24	1	635	70	5.71	20.62	32.37	26.34	35.24	31.47	31.71	15	12	13	12	14	9
High	Master Protein	A0QWS9	Guanylate kinase OS=Mycolicibacterium smegmatis (strain ATCC 700084 / mc(2)155) OX=246196 GN=gmk PE=3 SV=1	0	40.122	45	6	41	6	1	200	21.6	6.07	20.56	21.33	25.17	19	24.02	13.46	6	5	5	5	5	5
High	Master Protein	A0QNZ9	DUF2786 domain-containing protein OS=Mycolicibacterium smegmatis (strain ATCC 700084 / mc(2)155) OX=246196 GN=MSMEG_0222 PE=4 SV=1	0	55.501	38	8	49	8	1	247	26.6	9.7	20.55	18.07	16.54	23.56	19.65	28.82	6	4	5	7	5	7
High	Master Protein	A0QQP8	Peptide deformylase OS=Mycolicibacterium smegmatis (strain ATCC 700084 / mc(2)155) OX=246196 GN=def PE=3 SV=1	0	47.654	35	4	63	4	1	197	21.2	4.77	20.55	20.23	28.03	27.5	29	22.22	3	2	1	4	2	4
High	Master Protein	A0R5R9	Trypsin OS=Mycolicibacterium smegmatis (strain ATCC 700084 / mc(2)155) OX=246196 GN=MSMEG_6289 PE=4 SV=1	0	53.567	39	9	57	9	1	340	34.4	5.21	20.53	38.47	29.21	30.67	28.03	22.59	5	6	7	6	6	4
High	Master Protein	A0QXZ2	Peptidase, M48 family protein OS=Mycolicibacterium smegmatis (strain ATCC 700084 / mc(2)155) OX=246196 GN=MSMEG_3476 PE=3 SV=1	0	56.673	20	9	48	9	1	373	41.1	6.18	20.41	16.76	23.73	25.26	23.08	19.82	7	6	6	7	7	7
High	Master Protein	A4ZHT6	Mycothiol acetyltransferase OS=Mycolicibacterium smegmatis (strain ATCC 700084 / mc(2)155) OX=246196 GN=mshD PE=3 SV=1	0	77.009	37	6	64	6	1	295	31.9	5.2	20.4	48.37	49.22	45.87	37.05	41.88	3	5	5	6	4	5
High	Master Protein	A0R015	UDP-N-acetylmuramate--L-alanine ligase OS=Mycolicibacterium smegmatis (strain ATCC 700084 / mc(2)155) OX=246196 GN=murC PE=3 SV=1	0	82.2	41	11	47	11	1	482	49.8	6.01	20.39	25.82	13.51	26.54	25.93	20.21	6	4	3	5	6	3
High	Master Protein	A0R0R8	Putative conserved transmembrane protein OS=Mycolicibacterium smegmatis (strain ATCC 700084 / mc(2)155) OX=246196 GN=MSMEG_4484 PE=4 SV=1	0	101.037	28	13	75	13	1	680	71.6	5.36	20.27	10.75	46.3	44.19	34.3	37.78	7	4	10	11	7	11
High	Master Protein	A0QYQ4	SpoOJ regulator protein OS=Mycolicibacterium smegmatis (strain ATCC 700084 / mc(2)155) OX=246196 GN=soj PE=4 SV=1	0	54.047	38	9	67	9	1	277	30.1	6.42	20.27	25.77	30.28	31.31	31.06	33.96	7	7	8	8	8	9
High	Master Protein	A0R6N9	S-(Hydroxymethyl)glutathione dehydrogenase OS=Mycolicibacterium smegmatis (strain ATCC 700084 / mc(2)155) OX=246196 GN=MSMEG_6616 PE=3 SV=1	0	70.898	44	11	54	11	1	393	42.4	5.17	20.25	25.95	24.3	36.67	17.32	33.01	6	7	6	10	5	4
High	Master Protein	A0QS72	Ribose ABC transporter, periplasmic binding protein OS=Mycolicibacterium smegmatis (strain ATCC 700084 / mc(2)155) OX=246196 GN=MSMEG_1374 PE=4 SV=1	0	31.192	29	5	31	5	1	348	35.6	4.6	20.25	15.86	17.53	23.05	21.21	24.19	4	2	2	2	2	1
High	Master Protein	A0QYT2	N-acetyl-gamma-glutamyl-phosphate reductase OS=Mycolicibacterium smegmatis (strain ATCC 700084 / mc(2)155) OX=246196 GN=argC PE=3 SV=1	0	78.582	45	9	55	9	1	343	34.8	6.16	20.21	15.52	20.17	30.12	31.37	21.94	7	7	5	6	5	5
High	Master Protein	A0QYC6	Probable phosphoketolase OS=Mycolicibacterium smegmatis (strain ATCC 700084 / mc(2)155) OX=246196 GN=xfp PE=3 SV=1	0	49.11	21	10	44	10	1	790	87.5	5.76	20.21	17.25	10.37	20.89	19.82	11.3	4	6	5	7	6	2
High	Master Protein	A0QPD7	Amidohydrolase 2 OS=Mycolicibacterium smegmatis (strain ATCC 700084 / mc(2)155) OX=246196 GN=MSMEG_0362 PE=4 SV=1	0	96.821	46	12	69	12	1	387	41.7	5.38	20.17	44.5	52.64	43.8	43.16	39.92	5	7	9	8	8	7
High	Master Protein	A0R4D7	Uncharacterized protein OS=Mycolicibacterium smegmatis (strain ATCC 700084 / mc(2)155) OX=246196 GN=MSMEG_5797 PE=4 SV=1	0	22.897	63	2	19	2	1	57	6.4	5.45	20.16	7.81	15.22	14.07	6.5	12.4	2	2	2	2	2	2
High	Master Protein	A0R6C7	Uncharacterized protein OS=Mycolicibacterium smegmatis (strain ATCC 700084 / mc(2)155) OX=246196 GN=MSMEG_6502 PE=4 SV=1	0	51.05	37	4	52	4	1	147	15.5	4.91	20.13	20.29	36.58	5.58	23.53	7.38	4	3	4	3	4	3
High	Master Protein	A0QWQ1	AAA ATPase, central region OS=Mycolicibacterium smegmatis (strain ATCC 700084 / mc(2)155) OX=246196 GN=MSMEG_3021 PE=3 SV=1	0	91.448	31	12	55	12	1	447	47.3	6.55	20.07	23.23	26.48	26.44	39.77	28.22	5	6	6	7	10	8
High	Master Protein	A0QWJ4	Bacterial extracellular solute-binding protein, family protein 5 OS=Mycolicibacterium smegmatis (strain ATCC 700084 / mc(2)155) OX=246196 GN=MSMEG_2963 PE=4 SV=1	0	77.634	26	12	55	12	1	555	58.2	5.06	20.07	19.01	21.47	27.87	28.11	17.15	7	7	7	10	6	5
High	Master Protein	A0QR42	Aminotransferase, class V superfamily protein OS=Mycolicibacterium smegmatis (strain ATCC 700084 / mc(2)155) OX=246196 GN=MSMEG_0978 PE=4 SV=1	0	69.473	39	9	55	9	1	346	36.5	5.21	20.06	27.46	18.63	44.72	31.31	39.49	4	3	4	7	5	7
High	Master Protein	A0R420	Pyridoxine/pyridoxamine 5'-phosphate oxidase OS=Mycolicibacterium smegmatis (strain ATCC 700084 / mc(2)155) OX=246196 GN=pdxH PE=3 SV=1	0	42.723	35	5	61	5	1	230	25.4	4.97	20.05	24.55	27.75	25.45	25.77	34.74	4	5	4	4	4	3
High	Master Protein	A0R3E3	Glutamate dehydrogenase OS=Mycolicibacterium smegmatis (strain ATCC 700084 / mc(2)155) OX=246196 GN=MSMEG_5442 PE=3 SV=1	0	67.851	35	12	43	12	1	449	48.6	5.54	20	9.55	15.66	20.44	13.61	21.29	8	5	3	5	4	6
High	Master Protein	A0R4Z1	Coenzyme A transferase, subunit B OS=Mycolicibacterium smegmatis (strain ATCC 700084 / mc(2)155) OX=246196 GN=MSMEG_6003 PE=4 SV=1	0	76.278	43	8	43	8	1	249	27.4	5.62	19.95	28.48	28.32	23.32	19.54	22.47	6	5	3	4	4	5
High	Master Protein	A0R7E9	Transcriptional regulator OS=Mycolicibacterium smegmatis (strain ATCC 700084 / mc(2)155) OX=246196 GN=MSMEG_6886 PE=4 SV=1	0	33.284	68	6	41	6	1	120	13.2	6.11	19.92	10.91	16.35	13.55	12.09	21.13	6	4	4	5	2	4
High	Master Protein	A0QV38	UPF0109 protein MSMEG_2436 OS=Mycolicibacterium smegmatis (strain ATCC 700084 / mc(2)155) OX=246196 GN=MSMEG_2436 PE=3 SV=1	0	36.704	61	7	43	7	1	76	8.2	6.8	19.9	9.86	11.48	6.23	22.94	17.02	3	4	4	5	5	4
High	Master Protein	A0QRD4	Uncharacterized protein OS=Mycolicibacterium smegmatis (strain ATCC 700084 / mc(2)155) OX=246196 GN=MSMEG_1076 PE=4 SV=1	0	17.726	27	2	42	2	1	91	9.5	5.14	19.82	15.34	18.67	20.63	23.78	20.57	2	2	2	2	2	2
High	Master Protein	A0QW62	PIN_8 domain-containing protein OS=Mycolicibacterium smegmatis (strain ATCC 700084 / mc(2)155) OX=246196 GN=MSMEG_2826 PE=4 SV=1	0	58.217	28	11	66	11	1	407	46.8	5.22	19.75	10	21.95	12.09	23.48	23.48	7	5	7	7	8	6
High	Master Protein	A0R2V3	Universal stress protein family protein OS=Mycolicibacterium smegmatis (strain ATCC 700084 / mc(2)155) OX=246196 GN=MSMEG_5245 PE=3 SV=1	0	34.195	28	5	45	5	1	280	30.1	5.91	19.75	10.82	9.27	18.84	10.39	15.88	4	3	3	4	3	2
High	Master Protein	A0QP86	Aldehyde dehydrogenase family protein OS=Mycolicibacterium smegmatis (strain ATCC 700084 / mc(2)155) OX=246196 GN=MSMEG_0309 PE=3 SV=1	0	52.036	22	9	45	9	1	497	52.3	4.73	19.74	16.47	21.77	21.3	15.01	24.08	6	4	5	5	4	5
High	Master Protein	A0QYI9	Uncharacterized protein OS=Mycolicibacterium smegmatis (strain ATCC 700084 / mc(2)155) OX=246196 GN=MSMEG_3674 PE=4 SV=1	0	14.367	18	1	26	1	1	136	13.2	8.94	19.65	15.06	7.29	19.37	13.41	18.42	1	1	1	1	1	1
High	Master Protein	A0R4R9	Short chain dehydrogenase OS=Mycolicibacterium smegmatis (strain ATCC 700084 / mc(2)155) OX=246196 GN=MSMEG_5931 PE=1 SV=1	0	47.88	39	7	69	7	1	260	27.6	5.94	19.61	23.24	24.13	28.66	14.57	31	6	5	6	5	4	4
High	Master Protein	A0QRY6	Ribonuclease VapC OS=Mycolicibacterium smegmatis (strain ATCC 700084 / mc(2)155) OX=246196 GN=vapC PE=1 SV=1	0	12.099	26	3	23	3	1	129	13.9	5.11	19.59	9.92	1.8	23.6	2.43	7.58	2	2	1	3	2	3
High	Master Protein	A0R4H6	Glutathione peroxidase OS=Mycolicibacterium smegmatis (strain ATCC 700084 / mc(2)155) OX=246196 GN=MSMEG_5837 PE=3 SV=1	0	28.097	47	6	36	6	1	161	17.2	4.61	19.58	7.8	15.3	7.25	4.32	11.82	6	2	4	4	4	6
High	Master Protein	A0R6E6	Sulfate/thiosulfate import ATP-binding protein CysA 2 OS=Mycolicibacterium smegmatis (strain ATCC 700084 / mc(2)155) OX=246196 GN=MSMEG_6521 PE=4 SV=1	0	57.92	23	7	43	7	1	354	36.6	6.16	19.55	28.98	15.67	21.89	19.31	23.71	5	5	5	6	5	6
High	Master Protein	A0QTT8	Uncharacterized protein OS=Mycolicibacterium smegmatis (strain ATCC 700084 / mc(2)155) OX=246196 GN=MSMEG_1960 PE=4 SV=1	0	50.671	55	7	30	7	1	173	18.6	6.58	19.54	14.44	16.4	15.95	22.78	18.98	6	4	4	4	5	4
High	Master Protein	A0R184	GntR-family protein transcriptional regulator OS=Mycolicibacterium smegmatis (strain ATCC 700084 / mc(2)155) OX=246196 GN=MSMEG_4659 PE=4 SV=1	0	65.872	56	12	40	12	1	245	27.5	8.85	19.49	18.48	5.81	26.72	7.47	9.84	8	7	3	6	5	6
High	Master Protein	A0QTQ4	Phosphoglycerate mutase family protein OS=Mycolicibacterium smegmatis (strain ATCC 700084 / mc(2)155) OX=246196 GN=MSMEG_1926 PE=4 SV=1	0	36.698	32	7	40	7	1	203	22.4	5.55	19.49	19.95	13.56	10.17	12.7	9.6	7	6	4	5	5	4
High	Master Protein	A0R5V8	Prephenate dehydrogenase OS=Mycolicibacterium smegmatis (strain ATCC 700084 / mc(2)155) OX=246196 GN=MSMEG_6330 PE=4 SV=1	0	63.957	29	8	51	8	1	314	32.2	5.25	19.41	16.59	26.75	16	26.09	17.99	5	5	6	5	6	4
High	Master Protein	A0QX18	Conserved domain protein OS=Mycolicibacterium smegmatis (strain ATCC 700084 / mc(2)155) OX=246196 GN=MSMEG_3141 PE=4 SV=1	0	57.337	68	9	55	9	1	65	7.3	10.81	19.37	25.8	23.23	31.2	24.08	27.26	4	7	7	5	5	3
High	Master Protein	A0R523	2-hydroxy-6-ketonona-2,4-dienedioic acid hydrolase OS=Mycolicibacterium smegmatis (strain ATCC 700084 / mc(2)155) OX=246196 GN=MSMEG_6037 PE=4 SV=1	0	47.756	36	10	48	10	1	292	32	6.23	19.33	19.19	12.88	20.58	15.48	24.39	7	7	6	7	6	8
High	Master Protein	A0R470	PLP-dependent aminotransferases OS=Mycolicibacterium smegmatis (strain ATCC 700084 / mc(2)155) OX=246196 GN=MSMEG_5725 PE=4 SV=1	0	69.266	38	10	63	10	1	390	41.9	5.57	19.32	20.87	29.41	29.65	26.67	25.53	6	6	9	7	7	7
High	Master Protein	A0QSB9	Pre-mycofactocin synthase OS=Mycolicibacterium smegmatis (strain ATCC 700084 / mc(2)155) OX=246196 GN=mftD PE=1 SV=1	0	69.438	35	9	61	9	1	399	42.7	6.2	19.29	26.58	24.22	23.29	21.53	34.44	7	7	6	6	6	7
High	Master Protein	A0R2Y3	Permease of the major facilitator superfamily protein OS=Mycolicibacterium smegmatis (strain ATCC 700084 / mc(2)155) OX=246196 GN=MSMEG_5275 PE=4 SV=1	0	30.136	15	3	24	3	1	278	29.3	8.1	19.25	15.59	18.82	12.12	15.25	16.75	3	1	2	3	3	3
High	Master Protein	A0QV11	Alpha/beta hydrolase fold family protein OS=Mycolicibacterium smegmatis (strain ATCC 700084 / mc(2)155) OX=246196 GN=MSMEG_2409 PE=4 SV=1	0	57.548	31	6	44	6	1	350	37.5	5.74	19.24	21.06	14.96	24.21	36.42	33.03	6	4	5	6	5	5
High	Master Protein	A0R3S4	Fructokinase OS=Mycolicibacterium smegmatis (strain ATCC 700084 / mc(2)155) OX=246196 GN=MSMEG_5577 PE=4 SV=1	0	51.611	28	5	31	5	1	306	32.2	5.43	19.24	17.5	28.48	8.9	21.39	5.83	4	2	4	2	1	2
High	Master Protein	A0R4E0	Amidophosphoribosyltransferase OS=Mycolicibacterium smegmatis (strain ATCC 700084 / mc(2)155) OX=246196 GN=purF PE=3 SV=1	0	61.191	27	8	47	8	1	511	54.5	5.62	19.24	12.38	14.93	20.09	24.15	16.86	6	5	6	6	7	6
High	Master Protein	A0QRC0	O-succinylbenzoic acid--CoA ligase OS=Mycolicibacterium smegmatis (strain ATCC 700084 / mc(2)155) OX=246196 GN=MSMEG_1062 PE=4 SV=1	0	56.145	29	6	47	6	1	346	35.4	5.9	19.12	14.55	23.48	21.86	30.83	16.6	6	4	3	5	4	4
High	Master Protein	A0QRF9	Twin-arginine translocation pathway signal OS=Mycolicibacterium smegmatis (strain ATCC 700084 / mc(2)155) OX=246196 GN=MSMEG_1102 PE=4 SV=1	0	68.777	27	9	44	9	1	536	57.5	5.03	19.1	31.83	21.76	19	35.29	24.53	4	7	4	6	6	7
High	Master Protein	A0QZX8	Uncharacterized protein OS=Mycolicibacterium smegmatis (strain ATCC 700084 / mc(2)155) OX=246196 GN=MSMEG_4187 PE=4 SV=1	0	57.78	23	6	42	6	1	485	53.7	4.78	19.09	27.97	31.28	26.39	23.18	24.44	5	6	6	5	4	5
High	Master Protein	A0QZY3	Uncharacterized protein OS=Mycolicibacterium smegmatis (strain ATCC 700084 / mc(2)155) OX=246196 GN=MSMEG_4192 PE=4 SV=1	0	39.292	44	8	48	8	1	195	21.2	4.74	19.05	22.92	15.92	18.3	9.37	14	7	7	5	6	4	4
High	Master Protein	A0QXX3	DoxD family protein/pyridine nucleotide-disulfide oxidoreductase OS=Mycolicibacterium smegmatis (strain ATCC 700084 / mc(2)155) OX=246196 GN=MSMEG_3457 PE=4 SV=1	0	67.441	33	12	52	12	1	453	50	7.11	19.02	25.33	21.28	17.51	18.77	10.02	9	5	4	6	7	8
High	Master Protein	A0QU12	Monooxygenase, flavin-binding family protein OS=Mycolicibacterium smegmatis (strain ATCC 700084 / mc(2)155) OX=246196 GN=MSMEG_2038 PE=3 SV=1	0	57.397	21	9	49	9	1	519	58.1	7.75	18.98	27.98	35.83	26.05	23.99	24.95	4	5	7	5	4	4
High	Master Protein	A0QY04	Transcriptional regulator, AraC family protein OS=Mycolicibacterium smegmatis (strain ATCC 700084 / mc(2)155) OX=246196 GN=MSMEG_3488 PE=4 SV=1	0	59.667	41	9	51	9	1	323	34.5	8.22	18.98	21.27	26.51	24.61	20.07	28.63	5	7	6	5	6	5
High	Master Protein	A0R586	Dihydropteroate synthase OS=Mycolicibacterium smegmatis (strain ATCC 700084 / mc(2)155) OX=246196 GN=folP PE=3 SV=1	0	59.642	43	9	39	9	1	285	29.4	5.73	18.97	11.02	13.2	4.99	33.9	12.78	4	3	5	4	6	5
High	Master Protein	A0QU01	Uncharacterized protein OS=Mycolicibacterium smegmatis (strain ATCC 700084 / mc(2)155) OX=246196 GN=MSMEG_2027 PE=1 SV=1	0	41.134	43	6	37	6	1	140	16	5.6	18.94	20.54	18.56	15.68	13.56	22.3	3	5	2	4	3	3
High	Master Protein	A0R4D0	Uncharacterized protein MSMEG_5790/MSMEI_5637 OS=Mycolicibacterium smegmatis (strain ATCC 700084 / mc(2)155) OX=246196 GN=MSMEG_5790 PE=1 SV=1	0	30.053	60	4	61	4	1	90	9	4.65	18.94	33.1	35.01	27.77	14.69	24.41	2	4	3	3	1	3
High	Master Protein	A0R009	Pyridoxal phosphate homeostasis protein OS=Mycolicibacterium smegmatis (strain ATCC 700084 / mc(2)155) OX=246196 GN=MSMEG_4220 PE=3 SV=1	0	50.107	34	7	48	7	1	291	30.6	5.43	18.85	28.69	26.47	28.34	23.96	25.61	5	5	6	7	4	5
High	Master Protein	A0QQD0	Chaperone protein DnaJ OS=Mycolicibacterium smegmatis (strain ATCC 700084 / mc(2)155) OX=246196 GN=dnaJ PE=3 SV=1	0	54.413	25	8	39	8	1	390	41.1	8.1	18.84	20.08	22.29	13.47	15.88	15	5	4	4	4	5	5
High	Master Protein	A0QVQ9	Transcriptional regulator, AsnC family protein OS=Mycolicibacterium smegmatis (strain ATCC 700084 / mc(2)155) OX=246196 GN=MSMEG_2660 PE=4 SV=1	0	30.964	26	4	39	4	1	171	18.6	6.39	18.82	17.02	12.1	23.89	18.82	22.99	3	3	2	4	3	3
High	Master Protein	A0R6X4	Regulatory protein OS=Mycolicibacterium smegmatis (strain ATCC 700084 / mc(2)155) OX=246196 GN=MSMEG_6705 PE=4 SV=1	0	30.562	26	6	38	6	1	248	26.4	8.1	18.77	14.46	21.91	19.37	10.49	15.35	4	2	3	5	1	3
High	Master Protein	A0R5K8	Transcriptional regulator, PadR family protein OS=Mycolicibacterium smegmatis (strain ATCC 700084 / mc(2)155) OX=246196 GN=MSMEG_6227 PE=4 SV=1	0	36.658	21	3	38	3	1	246	26.6	7.14	18.75	18.84	25.62	24.47	31.21	20.24	2	2	2	2	1	2
High	Master Protein	A0QY31	3-alpha-(Or 20-beta)-hydroxysteroid dehydrogenase OS=Mycolicibacterium smegmatis (strain ATCC 700084 / mc(2)155) OX=246196 GN=MSMEG_3515 PE=4 SV=1	0	54.271	46	8	38	8	1	245	25.5	5.57	18.74	8.79	12.09	20.99	19.19	16.41	3	1	4	6	4	4
High	Master Protein	A0QPV8	GntR-family protein transcriptional regulator OS=Mycolicibacterium smegmatis (strain ATCC 700084 / mc(2)155) OX=246196 GN=MSMEG_0535 PE=4 SV=1	0	30.252	24	3	58	3	1	212	23.5	5.5	18.73	23.63	33.09	30.65	32.91	24.49	3	2	2	3	3	3
High	Master Protein	A0QQM2	Hydrolase OS=Mycolicibacterium smegmatis (strain ATCC 700084 / mc(2)155) OX=246196 GN=MSMEG_0806 PE=3 SV=1	0	46.298	23	9	31	9	1	503	52.9	4.59	18.72	3.83	6.04	12.56	6.37	14.5	7	3	4	4	2	4
High	Master Protein	A0QTQ8	DEAD/DEAH box helicase OS=Mycolicibacterium smegmatis (strain ATCC 700084 / mc(2)155) OX=246196 GN=MSMEG_1930 PE=3 SV=1	0	70.897	23	8	37	8	1	502	54.7	6.79	18.71	16.16	24.67	6.54	14.72	4.55	7	5	6	3	5	3
High	Master Protein	A0R280	Lipoprotein OS=Mycolicibacterium smegmatis (strain ATCC 700084 / mc(2)155) OX=246196 GN=MSMEG_5017 PE=4 SV=1	0	31.176	23	4	66	4	1	201	21.6	4.77	18.69	21.92	22.01	26.71	26.97	32.39	3	3	4	4	3	4
High	Master Protein	A0QSS1	tRNA N6-adenosine threonylcarbamoyltransferase OS=Mycolicibacterium smegmatis (strain ATCC 700084 / mc(2)155) OX=246196 GN=tsaD PE=3 SV=1	0	41.744	31	6	44	6	1	340	34.7	5.22	18.68	19.29	28.96	14.62	18.16	13.76	3	4	3	4	3	4
High	Master Protein	A0R595	Uncharacterized protein OS=Mycolicibacterium smegmatis (strain ATCC 700084 / mc(2)155) OX=246196 GN=MSMEG_6112 PE=4 SV=1	0	91.246	44	10	53	10	1	357	38.9	7.15	18.67	23.86	27.24	37	24.72	29.9	3	4	5	8	4	4
High	Master Protein	A0QRN3	Urocanate hydratase OS=Mycolicibacterium smegmatis (strain ATCC 700084 / mc(2)155) OX=246196 GN=hutU PE=1 SV=1	0	98.277	37	14	73	14	1	552	60.1	5.26	18.66	25.18	24.54	28.02	31.14	26.8	10	10	10	11	10	10
High	Master Protein	A0QQA1	p450 heme-thiolate protein OS=Mycolicibacterium smegmatis (strain ATCC 700084 / mc(2)155) OX=246196 GN=MSMEG_0681 PE=3 SV=1	0	54.079	17	7	37	7	1	422	46.1	6.35	18.66	19.25	18.42	16.35	33.43	6.99	6	5	4	4	5	3
High	Master Protein	A0R0A7	Alkyl hydroperoxide reductase/ Thiol specific antioxidant/ Mal allergen OS=Mycolicibacterium smegmatis (strain ATCC 700084 / mc(2)155) OX=246196 GN=MSMEG_4320 PE=4 SV=1	0	55.182	47	8	50	8	1	156	17.3	5.14	18.65	27.26	25.84	14.43	19.67	25.52	5	6	5	5	7	6
High	Master Protein	A0R2V9	Pantothenate kinase OS=Mycolicibacterium smegmatis (strain ATCC 700084 / mc(2)155) OX=246196 GN=coaA PE=3 SV=1	0	54.984	28	6	45	6	1	312	35.6	7.8	18.65	21.74	25.96	27.68	19.61	20.26	4	4	5	5	5	5
High	Master Protein	A0R7I0	Uncharacterized protein OS=Mycolicibacterium smegmatis (strain ATCC 700084 / mc(2)155) OX=246196 GN=MSMEG_6923 PE=4 SV=1	0	47.108	24	3	39	3	1	257	27.2	5.19	18.61	23.53	19.6	21.7	17.22	24.18	2	3	2	3	2	2
High	Master Protein	A0R0Q6	MarR-family protein transcriptional regulator OS=Mycolicibacterium smegmatis (strain ATCC 700084 / mc(2)155) OX=246196 GN=MSMEG_4471 PE=4 SV=1	0	37.958	36	5	28	5	1	149	16.5	5.41	18.59	18.07	13.31	15.21	3.74	15.33	5	4	4	4	2	4
High	Master Protein	A0R642	Phosphoglycerate mutase family protein OS=Mycolicibacterium smegmatis (strain ATCC 700084 / mc(2)155) OX=246196 GN=MSMEG_6416 PE=4 SV=1	0	43.681	39	6	39	6	1	228	24.9	5.31	18.57	15.11	20.39	23.41	27.49	13	3	3	2	3	3	5
High	Master Protein	A0R3N5	Intracellular chorismate mutase OS=Mycolicibacterium smegmatis (strain ATCC 700084 / mc(2)155) OX=246196 GN=MSMEG_5536 PE=1 SV=2	0	14.591	32	3	27	3	1	104	11.7	6.54	18.53	11.35	9.35	9.22	6.25	8.6	3	2	3	2	1	1
High	Master Protein	A0QQY2	Uncharacterized protein OS=Mycolicibacterium smegmatis (strain ATCC 700084 / mc(2)155) OX=246196 GN=MSMEG_0917 PE=4 SV=1	0	39.138	19	8	43	8	1	438	48.8	6.24	18.52	20.77	12.45	12.63	9.85	12.72	5	6	5	4	4	6
High	Master Protein	A0QV77	MarR family protein transcriptional regulatory protein OS=Mycolicibacterium smegmatis (strain ATCC 700084 / mc(2)155) OX=246196 GN=MSMEG_2476 PE=4 SV=1	0	41.08	57	5	47	5	1	143	15.4	7.36	18.5	18.49	28.47	28.99	25.53	30.62	3	4	4	4	3	4
High	Master Protein	A0QR39	CbiA domain-containing protein OS=Mycolicibacterium smegmatis (strain ATCC 700084 / mc(2)155) OX=246196 GN=MSMEG_0975 PE=4 SV=1	0	58.06	24	10	46	10	1	442	46.8	6.67	18.5	21.35	20.64	16.75	14.24	17.33	5	7	7	8	5	7
High	Master Protein	A0QSC4	Transcriptional regulator, TetR family protein OS=Mycolicibacterium smegmatis (strain ATCC 700084 / mc(2)155) OX=246196 GN=MSMEG_1430 PE=4 SV=1	0	28.674	27	5	33	5	1	211	22.3	5.39	18.46	14.04	14.17	14.23	14.64	16.52	5	4	5	4	5	4
High	Master Protein	A0R511	Acetoacetyl-CoA synthase OS=Mycolicibacterium smegmatis (strain ATCC 700084 / mc(2)155) OX=246196 GN=MSMEG_6024 PE=3 SV=1	0	72.97	24	10	59	10	1	644	69.8	5.53	18.46	21.7	20.6	32.67	19.95	16.63	6	8	6	7	5	6
High	Master Protein	A0QWV8	Putative gluconeogenesis factor OS=Mycolicibacterium smegmatis (strain ATCC 700084 / mc(2)155) OX=246196 GN=MSMEG_3080 PE=3 SV=1	0	50.162	32	9	45	9	1	354	37.4	9.04	18.45	19.23	25.22	19.04	18.63	10.9	8	5	7	6	6	5
High	Master Protein	A0R5G4	Uncharacterized protein OS=Mycolicibacterium smegmatis (strain ATCC 700084 / mc(2)155) OX=246196 GN=MSMEG_6182 PE=4 SV=1	0	52.861	46	5	49	5	1	169	18.6	8.46	18.45	14.26	14.84	11.43	19.78	16.44	4	3	4	2	3	3
High	Master Protein	A0R3Q2	Antar domain protein OS=Mycolicibacterium smegmatis (strain ATCC 700084 / mc(2)155) OX=246196 GN=MSMEG_5554 PE=4 SV=1	0	56.346	35	9	46	9	1	238	26.2	4.84	18.42	17.31	20.35	14.34	18.2	15.41	7	8	8	7	6	6
High	Master Protein	A0QT30	ECF-family protein RNA polymerase sigma factor OS=Mycolicibacterium smegmatis (strain ATCC 700084 / mc(2)155) OX=246196 GN=MSMEG_1692 PE=3 SV=1	0	33.284	17	5	46	5	1	304	33.1	6.18	18.38	21.2	24.88	30.24	20.29	33.82	3	2	3	3	3	4
High	Master Protein	A0R0N9	L-threonine aldolase, low-specificity OS=Mycolicibacterium smegmatis (strain ATCC 700084 / mc(2)155) OX=246196 GN=ltaE PE=4 SV=1	0	50.208	24	7	42	7	1	338	35.5	5.27	18.38	18.95	12.55	20.77	21.65	26.2	5	3	3	5	4	5
High	Master Protein	A0R2V5	PhoH family protein OS=Mycolicibacterium smegmatis (strain ATCC 700084 / mc(2)155) OX=246196 GN=MSMEG_5247 PE=4 SV=1	0	59.84	27	9	54	9	1	437	47.1	6.04	18.36	21.88	16.93	28.71	32.55	34.56	6	7	5	7	7	8
High	Master Protein	A0QPQ5	Transcriptional regulator, GntR family protein OS=Mycolicibacterium smegmatis (strain ATCC 700084 / mc(2)155) OX=246196 GN=MSMEG_0480 PE=4 SV=1	0	43.035	36	8	37	8	1	219	24.2	6.43	18.35	18.56	9.8	16.92	9.58	9.83	6	5	4	5	4	4
High	Master Protein	A0QPM9	GntR-family protein transcriptional regulator OS=Mycolicibacterium smegmatis (strain ATCC 700084 / mc(2)155) OX=246196 GN=MSMEG_0454 PE=4 SV=1	0	55.741	37	7	56	7	1	244	26	6.62	18.32	18.41	25.14	23.23	24.91	24.74	5	5	4	5	2	3
High	Master Protein	A0QVL5	Cob(I)alamin adenosyltransferase OS=Mycolicibacterium smegmatis (strain ATCC 700084 / mc(2)155) OX=246196 GN=cobO PE=4 SV=1	0	65.68	53	9	68	9	1	197	21.9	7.78	18.31	32.87	26.73	45.88	31.79	32.3	6	7	9	7	7	7
High	Master Protein	A0QX19	HTH-type transcriptional repressor AcnR OS=Mycolicibacterium smegmatis (strain ATCC 700084 / mc(2)155) OX=246196 GN=MSMEG_3142 PE=4 SV=1	0	30.426	38	7	35	7	1	204	23.1	6.81	18.31	20.8	16.48	19.08	16.06	16.93	5	5	3	2	5	2
High	Master Protein	A0QS61	Glucokinase OS=Mycolicibacterium smegmatis (strain ATCC 700084 / mc(2)155) OX=246196 GN=MSMEG_1363 PE=4 SV=1	0	45.72	42	8	39	8	1	301	30.2	4.79	18.3	9.38	14.43	25.37	16.75	24.11	5	3	3	4	4	6
High	Master Protein	A0QXP8	Pyridoxamine 5'-phosphate oxidase-related, FMN-binding OS=Mycolicibacterium smegmatis (strain ATCC 700084 / mc(2)155) OX=246196 GN=MSMEG_3380 PE=1 SV=1	0	30.876	28	4	19	4	1	129	14.6	6.57	18.27	15.29	4.28	3.42		7.25	4	3	2	2		3
High	Master Protein	A0QTY6	Stress responsive A/B Barrel Domain superfamily protein OS=Mycolicibacterium smegmatis (strain ATCC 700084 / mc(2)155) OX=246196 GN=MSMEG_2010 PE=4 SV=1	0	25.73	40	2	30	2	1	105	11.5	4.91	18.26	18.54	16	13.06	19.31	20.14	2	2	2	2	2	2
High	Master Protein	A0QVT4	Carveol dehydrogenase OS=Mycolicibacterium smegmatis (strain ATCC 700084 / mc(2)155) OX=246196 GN=MSMEG_2687 PE=3 SV=1	0	31.022	23	5	41	5	1	275	28.3	4.91	18.23	15.88	14.97	17.68	18.68	27.06	5	4	5	5	5	5
High	Master Protein	A0QR51	Uncharacterized protein OS=Mycolicibacterium smegmatis (strain ATCC 700084 / mc(2)155) OX=246196 GN=MSMEG_0987 PE=4 SV=1	0	73.262	42	5	25	5	1	123	13	9.8	18.16	14.51	17.21	12.43	32.89	10.84	2	1	2	2	5	1
High	Master Protein	A0R711	Antar domain protein OS=Mycolicibacterium smegmatis (strain ATCC 700084 / mc(2)155) OX=246196 GN=MSMEG_6741 PE=4 SV=1	0	42.505	22	5	52	5	1	226	24.6	5.21	18.15	24.22	24.03	20.85	23.73	31.94	3	4	3	5	4	4
High	Master Protein	A0QWT9	Probable primosomal protein N' OS=Mycolicibacterium smegmatis (strain ATCC 700084 / mc(2)155) OX=246196 GN=priA PE=3 SV=1	0	44.001	18	10	29	10	1	666	71.3	8.43	18.11	8.67	4.55	17.97	6.46	21.51	6	2	2	6	2	6
High	Master Protein	A0QQ64	Hypothetical ABC transporter permease protein YliD OS=Mycolicibacterium smegmatis (strain ATCC 700084 / mc(2)155) OX=246196 GN=MSMEG_0642 PE=3 SV=1	0	24.755	8	3	48	3	1	336	36.2	7.24	18.11	15.83	17.53	15.06	19.78	24.78	2	2	2	3	3	3
High	Master Protein	A0R664	Putative 4-hydroxy-4-methyl-2-oxoglutarate aldolase OS=Mycolicibacterium smegmatis (strain ATCC 700084 / mc(2)155) OX=246196 GN=rraA PE=1 SV=1	0	43.762	38	5	50	5	1	159	16.4	4.61	18.09	26.65	20.34	20.5	17.07	29.67	4	4	3	4	4	4
High	Master Protein	A0R6I2	Dehydrogenase OS=Mycolicibacterium smegmatis (strain ATCC 700084 / mc(2)155) OX=246196 GN=MSMEG_6557 PE=4 SV=1	0	34.658	27	5	44	5	1	300	31.9	8.97	18.04	26.2	18.98	28.66	20.53	29.16	4	4	4	5	3	5
High	Master Protein	O52200	DNA primase OS=Mycolicibacterium smegmatis (strain ATCC 700084 / mc(2)155) OX=246196 GN=dnaG PE=3 SV=1	0	67.412	29	14	48	14	1	636	69.8	6.46	18	13.21	9.1	19.14	8.08	19.27	9	8	3	9	6	9
High	Master Protein	A0R3H7	2-hydroxy-3-oxopropionate reductase OS=Mycolicibacterium smegmatis (strain ATCC 700084 / mc(2)155) OX=246196 GN=MSMEG_5477 PE=3 SV=1	0	48.358	35	8	32	8	1	304	30.7	5.34	17.96	17.99	12.31	16.44	9.4	14.7	6	7	4	5	4	5
High	Master Protein	A0R3Y0	Uncharacterized protein OS=Mycolicibacterium smegmatis (strain ATCC 700084 / mc(2)155) OX=246196 GN=MSMEG_5634 PE=4 SV=1	0.001	6.486	14	2	63	2	1	147	16.1	9.41	17.92	24	31.09	24.43	26.64	26.83	2	2	2	1	2	2
High	Master Protein	A0QX03	SUF system FeS assembly protein, NifU family protein OS=Mycolicibacterium smegmatis (strain ATCC 700084 / mc(2)155) OX=246196 GN=MSMEG_3126 PE=4 SV=1	0	44.741	45	5	32	5	1	164	17.7	4.82	17.87	12.07	17.02	16.83	13.83	20.97	4	2	2	4	3	4
High	Master Protein	A0QXJ6	Putative glutamate--cysteine ligase 2-2 OS=Mycolicibacterium smegmatis (strain ATCC 700084 / mc(2)155) OX=246196 GN=MSMEG_3326 PE=3 SV=1	0	21.406	7	2	52	2	1	396	42.7	5.24	17.87	35.63	34.82	18.25	17.26	12.21	2	2	2	2	1	2
High	Master Protein	A0R613	Probable arabinosyltransferase B OS=Mycolicibacterium smegmatis (strain ATCC 700084 / mc(2)155) OX=246196 GN=MSMEG_6388 PE=1 SV=1	0	59.05	12	9	39	9	1	1080	115.4	7.85	17.79	15.86	19.29	14.06	11.74	8.85	6	7	6	4	4	3
High	Master Protein	A0R6K8	Acyl-CoA dehydrogenase OS=Mycolicibacterium smegmatis (strain ATCC 700084 / mc(2)155) OX=246196 GN=MSMEG_6584 PE=3 SV=1	0	55.17	27	9	48	9	1	396	42.7	6.54	17.77	17.77	19.94	19.21	16.23	24.73	6	6	5	8	6	6
High	Master Protein	A0QNJ0	ESX-1 secretion system ATPase EccB1 OS=Mycolicibacterium smegmatis (strain ATCC 700084 / mc(2)155) OX=246196 GN=eccB1 PE=1 SV=1	0	36.803	20	7	40	7	1	479	51	6.95	17.76	14.8	19.09	18.41	4.83	19.2	4	5	5	4	3	5
High	Master Protein	A0QSU5	FAD dependent oxidoreductase OS=Mycolicibacterium smegmatis (strain ATCC 700084 / mc(2)155) OX=246196 GN=MSMEG_1604 PE=4 SV=1	0	61.989	24	11	49	11	1	578	62.8	9.31	17.76	16.71	22.49	16.17	19.54	10.24	6	8	8	5	8	7
High	Master Protein	A0QR05	Uncharacterized protein OS=Mycolicibacterium smegmatis (strain ATCC 700084 / mc(2)155) OX=246196 GN=MSMEG_0940 PE=4 SV=1	0	33.162	12	3	17	3	1	356	38	4.4	17.76	12.56	15.97	2.69	8.84	4.18	3	2	2	1	2	1
High	Master Protein	A0R4U4	NAD dependent epimerase/dehydratase family protein OS=Mycolicibacterium smegmatis (strain ATCC 700084 / mc(2)155) OX=246196 GN=MSMEG_5956 PE=4 SV=1	0	67.725	37	9	63	9	1	323	35.7	5.49	17.74	26.92	24.25	30.99	28.26	35.02	5	5	6	7	6	8
High	Master Protein	A0QVP8	tRNA pseudouridine synthase B OS=Mycolicibacterium smegmatis (strain ATCC 700084 / mc(2)155) OX=246196 GN=truB PE=3 SV=1	0	86.035	44	12	60	12	1	303	32.4	6.27	17.74	9.81	32.95	26	21.51	24.41	8	5	8	7	6	8
High	Master Protein	A0R4J7	3-oxoacyl-[acyl-carrier-protein] reductase OS=Mycolicibacterium smegmatis (strain ATCC 700084 / mc(2)155) OX=246196 GN=MSMEG_5858 PE=4 SV=1	0	45.554	31	5	43	5	1	254	26.9	4.97	17.7	16.25	20.43	37.02	25.2	20.69	3	2	3	5	3	4
High	Master Protein	A0QYY3	Esterase OS=Mycolicibacterium smegmatis (strain ATCC 700084 / mc(2)155) OX=246196 GN=MSMEG_3829 PE=4 SV=1	0	60.764	39	8	52	8	1	314	33.3	5	17.69	27.72	21.55	21.57	18.35	23.76	5	6	6	5	6	4
High	Master Protein	A0QWF0	2-dehydropantoate 2-reductase OS=Mycolicibacterium smegmatis (strain ATCC 700084 / mc(2)155) OX=246196 GN=MSMEG_2919 PE=3 SV=1	0	44.51	26	6	60	6	1	333	35	6.37	17.68	26.29	22.67	30.36	24.74	39.51	4	3	5	5	5	4
High	Master Protein	A0R3H8	Hydroxypyruvate isomerase, putative OS=Mycolicibacterium smegmatis (strain ATCC 700084 / mc(2)155) OX=246196 GN=MSMEG_5478 PE=3 SV=1	0	37.148	24	5	29	5	1	277	29.5	4.73	17.67	16.71	13.78	29.94	18.91	30.32	4	3	2	4	2	4
High	Master Protein	A0QXF7	Transcriptional regulator, MarR family protein OS=Mycolicibacterium smegmatis (strain ATCC 700084 / mc(2)155) OX=246196 GN=MSMEG_3284 PE=4 SV=1	0	48.616	66	6	38	6	1	139	15.6	6.54	17.67	11.92	15.38	12.55	8.49	21.97	4	3	5	4	3	6
High	Master Protein	A0QQ02	Uncharacterized protein OS=Mycolicibacterium smegmatis (strain ATCC 700084 / mc(2)155) OX=246196 GN=MSMEG_0580 PE=4 SV=1	0	36.158	34	6	31	6	1	264	28.6	5.54	17.61	12.06	13.26	16.45	23.12	24.76	3	3	3	5	5	4
High	Master Protein	A0QR46	Immunogenic protein OS=Mycolicibacterium smegmatis (strain ATCC 700084 / mc(2)155) OX=246196 GN=MSMEG_0982 PE=4 SV=1	0	35.735	18	6	30	6	1	349	36.2	5.16	17.58	11.53	14.15	9.93	5.74	11.78	6	4	4	4	4	4
High	Master Protein	A0QRB4	Hexapeptide transferase family protein OS=Mycolicibacterium smegmatis (strain ATCC 700084 / mc(2)155) OX=246196 GN=MSMEG_1055 PE=4 SV=1	0	49.687	24	6	46	6	1	247	27.8	9.41	17.55	17.1	23.21	19.1	19.8	23.94	4	5	5	4	5	4
High	Master Protein	A0QR90	Probable transcriptional regulatory protein OS=Mycolicibacterium smegmatis (strain ATCC 700084 / mc(2)155) OX=246196 GN=MSMEG_1029 PE=4 SV=1	0	70.062	32	7	62	7	1	245	27.6	6.9	17.52	17.02	25.56	28	35.74	27.35	6	6	7	6	6	6
High	Master Protein	A0QVJ6	Aldehyde dehydrogenase OS=Mycolicibacterium smegmatis (strain ATCC 700084 / mc(2)155) OX=246196 GN=MSMEG_2597 PE=3 SV=1	0	59.334	35	14	49	14	1	451	47.9	5.08	17.52	8.75	9.28	13.89	13.78	17.62	9	7	6	5	6	8
High	Master Protein	A0QQU1	Dihydrodipicolinate synthase OS=Mycolicibacterium smegmatis (strain ATCC 700084 / mc(2)155) OX=246196 GN=MSMEG_0877 PE=3 SV=1	0	50.385	41	7	46	7	1	310	31.9	5.19	17.52	22.41	16.44	24.88	19.95	17.53	5	7	5	4	4	4
High	Master Protein	A0QNI8	Uncharacterized protein OS=Mycolicibacterium smegmatis (strain ATCC 700084 / mc(2)155) OX=246196 GN=MSMEG_0058 PE=4 SV=1	0	29.907	34	5	28	5	1	175	18.8	4.16	17.47	10.83	7.06	13.82	10.93	8.24	5	5	3	4	3	3
High	Master Protein	A0QZ25	Precorrin-8X methylmutase OS=Mycolicibacterium smegmatis (strain ATCC 700084 / mc(2)155) OX=246196 GN=MSMEG_3872 PE=3 SV=1	0	69.673	70	10	72	10	1	208	21.8	5.41	17.45	23.35	35.12	19.71	45.18	17.99	5	5	7	6	6	6
High	Master Protein	A0QWK9	ABC transporter ATP-binding protein OS=Mycolicibacterium smegmatis (strain ATCC 700084 / mc(2)155) OX=246196 GN=MSMEG_2978 PE=4 SV=1	0	60.52	56	8	53	8	1	230	24	6.95	17.43	20.08	18.09	23.85	22.73	21.95	5	6	5	7	6	7
High	Master Protein	A0R647	Ferritin BfrB OS=Mycolicibacterium smegmatis (strain ATCC 700084 / mc(2)155) OX=246196 GN=bfrB PE=1 SV=1	0	34.254	30	4	46	4	1	181	20	4.73	17.41	15.7	24.49	15.37	17.93	11.75	4	4	4	3	3	3
High	Master Protein	A0QRZ3	Putative oxidoreductase OS=Mycolicibacterium smegmatis (strain ATCC 700084 / mc(2)155) OX=246196 GN=MSMEG_1291 PE=3 SV=1	0	90.672	19	10	66	10	1	893	95	5.95	17.41	23.51	25.32	52.08	40.74	43.55	7	8	5	9	8	9
High	Master Protein	A0QTW8	L-carnitine dehydratase/bile acid-inducible protein F OS=Mycolicibacterium smegmatis (strain ATCC 700084 / mc(2)155) OX=246196 GN=MSMEG_1992 PE=4 SV=1	0	54.234	27	5	33	5	1	388	41.4	5.38	17.39	32.33	26.74	25.65	29.56	27.87	2	3	3	3	3	2
High	Master Protein	A0R5D5	DNA polymerase III subunit delta' OS=Mycolicibacterium smegmatis (strain ATCC 700084 / mc(2)155) OX=246196 GN=MSMEG_6153 PE=4 SV=1	0	80.469	34	10	66	10	1	402	41.9	6.92	17.39	37.33	28.26	35.89	34.86	44.58	5	9	6	7	6	9
High	Master Protein	A0R2V2	Two component transcriptional regulatory protein devr OS=Mycolicibacterium smegmatis (strain ATCC 700084 / mc(2)155) OX=246196 GN=MSMEG_5244 PE=4 SV=1	0	65.783	44	8	41	8	1	211	22.9	5.74	17.38	26.23	20.1	12.92	12.24	25.46	4	7	5	4	2	7
High	Master Protein	A0R1Y1	Virginiamycin B lyase OS=Mycolicibacterium smegmatis (strain ATCC 700084 / mc(2)155) OX=246196 GN=vgb PE=3 SV=1	0	20.421	22	2	58	2	1	282	29	4.32	17.38	23.93	18.65	42.2	31.37	39.87	2	1	2	2	2	2
High	Master Protein	A0QNN7	NAD(P) transhydrogenase subunit beta OS=Mycolicibacterium smegmatis (strain ATCC 700084 / mc(2)155) OX=246196 GN=pntB PE=3 SV=1	0	32.635	12	4	26	4	1	480	50.3	5.21	17.37	12.7	8.62	17.24	11.47	7.64	3	3	3	3	3	3
High	Master Protein	A0QVB6	Putative oxidoreductase OS=Mycolicibacterium smegmatis (strain ATCC 700084 / mc(2)155) OX=246196 GN=MSMEG_2516 PE=4 SV=1	0	72.059	39	9	70	9	1	309	32.4	5.47	17.24	45.58	39.77	30.43	30.45	37.09	5	7	9	6	8	6
High	Master Protein	A0QZ08	Uncharacterized protein OS=Mycolicibacterium smegmatis (strain ATCC 700084 / mc(2)155) OX=246196 GN=MSMEG_3855 PE=4 SV=1	0	51.231	34	7	40	7	1	244	26	5.25	17.18	19.47	9.11	23.52	26.12	15.09	4	4	3	4	6	4
High	Master Protein	A0QWM9	Conserved protein OS=Mycolicibacterium smegmatis (strain ATCC 700084 / mc(2)155) OX=246196 GN=MSMEG_2999 PE=4 SV=1	0	63.678	36	12	57	12	1	541	59.9	4.91	17.16	27.35	13.08	26.83	25.36	29.27	7	6	4	7	8	10
High	Master Protein	A0QYE1	Urease subunit beta OS=Mycolicibacterium smegmatis (strain ATCC 700084 / mc(2)155) OX=246196 GN=ureB PE=3 SV=1	0	43.796	87	7	82	7	1	109	11.5	6.37	17.16	66.97	44.11	32.97	20.53	39.8	5	6	6	6	4	4
High	Master Protein	A0R176	AP endonuclease, family protein 2 OS=Mycolicibacterium smegmatis (strain ATCC 700084 / mc(2)155) OX=246196 GN=MSMEG_4651 PE=4 SV=1	0	42.912	24	4	28	4	1	289	30.4	4.88	17.16	17.92	11.73	13.65	21.9	15.4	4	4	3	3	3	3
High	Master Protein	A0QUD0	Transcriptional regulator, putative OS=Mycolicibacterium smegmatis (strain ATCC 700084 / mc(2)155) OX=246196 GN=MSMEG_2164 PE=4 SV=1	0	35.387	36	6	48	6	1	244	26.9	6.02	17.16	26.02	28.51	35.52	40.43	28.26	4	4	5	4	5	4
High	Master Protein	A0QVU7	Uncharacterized protein OS=Mycolicibacterium smegmatis (strain ATCC 700084 / mc(2)155) OX=246196 GN=MSMEG_2700 PE=4 SV=1	0	24.429	47	2	71	2	1	64	7.2	4.88	16.98	25.86	27.8	36.35	44.3	46.77	2	2	2	2	2	2
High	Master Protein	A0R2C6	Malyl-CoA lyase OS=Mycolicibacterium smegmatis (strain ATCC 700084 / mc(2)155) OX=246196 GN=MSMEG_5064 PE=4 SV=1	0	110.123	40	8	73	8	1	318	34.2	6.19	16.98	34.47	45.06	35.62	60.69	21.47	2	6	5	6	7	3
High	Master Protein	A0QNZ8	Secreted protein OS=Mycolicibacterium smegmatis (strain ATCC 700084 / mc(2)155) OX=246196 GN=MSMEG_0221 PE=4 SV=1	0	43.83	31	6	31	6	1	319	33.6	4.67	16.94	23.9	31.57	15.64	25.88	10.06	4	6	4	3	3	3
High	Master Protein	A0QXY8	Uncharacterized protein OS=Mycolicibacterium smegmatis (strain ATCC 700084 / mc(2)155) OX=246196 GN=MSMEG_3472 PE=4 SV=1	0	58.629	34	9	44	9	1	399	43	5.68	16.92	22.51	19.5	26.08	13.07	17.78	6	7	6	8	4	6
High	Master Protein	A0QVL4	Chelatase OS=Mycolicibacterium smegmatis (strain ATCC 700084 / mc(2)155) OX=246196 GN=MSMEG_2615 PE=3 SV=1	0	52.286	18	8	38	8	1	627	67	6.24	16.89	21.3	16.58	16.46	14.21	17.3	6	7	5	5	5	6
High	Master Protein	A0R4S3	ATP-dependent DNA helicase OS=Mycolicibacterium smegmatis (strain ATCC 700084 / mc(2)155) OX=246196 GN=MSMEG_5935 PE=4 SV=1	0	89.572	36	20	68	20	1	691	74.7	5.62	16.88	20.17	28.23	34.66	27.63	35.47	9	9	11	12	12	11
High	Master Protein	A0QU86	PTS system, glucose-specific IIBC component OS=Mycolicibacterium smegmatis (strain ATCC 700084 / mc(2)155) OX=246196 GN=MSMEG_2116 PE=4 SV=1	0	38.97	9	6	45	6	1	527	55.6	6.9	16.88	21.54	20.89	30.5	28.82	21.38	4	5	3	3	4	3
High	Master Protein	A0QTG1	Bifunctional F420 biosynthesis protein FbiB OS=Mycolicibacterium smegmatis (strain ATCC 700084 / mc(2)155) OX=246196 GN=fbiB PE=1 SV=1	0	38.434	23	9	37	9	1	454	48.5	5.11	16.86	15.21	13.69	16.38	10.07	15.17	6	5	5	5	4	8
High	Master Protein	A0QPP1	Uncharacterized protein OS=Mycolicibacterium smegmatis (strain ATCC 700084 / mc(2)155) OX=246196 GN=MSMEG_0466 PE=4 SV=1	0	24.088	11	2	44	2	1	282	31.1	4.17	16.85	20.18	28.1	19.07	27.61	23.7	2	2	2	1	1	2
High	Master Protein	A0QR11	NAD dependent epimerase/dehydratase family protein OS=Mycolicibacterium smegmatis (strain ATCC 700084 / mc(2)155) OX=246196 GN=MSMEG_0946 PE=4 SV=1	0	77.008	37	10	56	10	1	342	37.4	10.29	16.84	16.17	34.81	29.69	24.71	26.72	6	8	7	8	6	8
High	Master Protein	A0R411	Uncharacterized protein OS=Mycolicibacterium smegmatis (strain ATCC 700084 / mc(2)155) OX=246196 GN=MSMEG_5666 PE=4 SV=1	0	51.931	77	7	60	7	1	82	9.8	5.02	16.82	16.55	21.56	20.13	27.31	19.43	5	6	7	5	6	6
High	Master Protein	A0QY22	Putative amino acid decarboxylase, Pyridoxal-dependent protein OS=Mycolicibacterium smegmatis (strain ATCC 700084 / mc(2)155) OX=246196 GN=MSMEG_3506 PE=3 SV=1	0	72.805	32	12	55	12	1	465	47.9	5.31	16.8	18.45	18.25	25.38	20.22	24.4	7	8	7	8	6	10
High	Master Protein	A0R4R3	3-ketosteroid-9-alpha-monooxygenase, oxygenase component OS=Mycolicibacterium smegmatis (strain ATCC 700084 / mc(2)155) OX=246196 GN=kshA PE=1 SV=1	0	59.125	39	11	48	11	1	383	43.6	5.35	16.76	19.06	22.79	12.34	11.19	23.53	7	7	9	6	4	8
High	Master Protein	A0R061	HesB/YadR/YfhF family protein OS=Mycolicibacterium smegmatis (strain ATCC 700084 / mc(2)155) OX=246196 GN=MSMEG_4272 PE=4 SV=1	0	27.582	61	6	36	6	1	118	12.4	4.41	16.76	16.58	11.77	11.61	16.34	11.38	4	4	3	3	3	4
High	Master Protein	A0R477	Monooxygenase OS=Mycolicibacterium smegmatis (strain ATCC 700084 / mc(2)155) OX=246196 GN=MSMEG_5732 PE=4 SV=1	0	35.628	28	5	18	5	1	306	32.3	5.11	16.74	7.09	9.91	6.56	6.41	14.25	4	2	3	2	2	3
High	Master Protein	A0QS30	RecBCD enzyme subunit RecC OS=Mycolicibacterium smegmatis (strain ATCC 700084 / mc(2)155) OX=246196 GN=recC PE=3 SV=2	0	47.346	11	10	31	10	1	1085	120.3	5.59	16.66	6.77		15.21	6.84	17.2	7	2		7	2	7
High	Master Protein	A0QNJ1	Ftsk/spoiiie family protein OS=Mycolicibacterium smegmatis (strain ATCC 700084 / mc(2)155) OX=246196 GN=MSMEG_0061 PE=4 SV=1	0	72.961	20	12	62	12	1	742	81	8.65	16.65	24.67	27.9	16.99	40.36	27.15	8	7	8	7	7	8
High	Master Protein	A0QU61	Cell division ATP-binding protein FtsE OS=Mycolicibacterium smegmatis (strain ATCC 700084 / mc(2)155) OX=246196 GN=ftsE PE=3 SV=1	0	112.424	62	12	71	12	1	229	25.4	8.69	16.63	35.23	44.55	25.65	65.24	19.63	5	9	9	7	6	7
High	Master Protein	A0QRA7	Probable enoyl-CoA hydratase OS=Mycolicibacterium smegmatis (strain ATCC 700084 / mc(2)155) OX=246196 GN=MSMEG_1048 PE=4 SV=1	0	37.941	23	4	27	4	1	235	24.8	5.2	16.57	14.93	16.11	16.35	12.65	14.86	4	3	4	4	3	3
High	Master Protein	A0QR19	Uroporphyrinogen-III synthase OS=Mycolicibacterium smegmatis (strain ATCC 700084 / mc(2)155) OX=246196 GN=hemD PE=3 SV=1	0	62.709	22	11	44	11	1	610	63.8	6.02	16.55	17.63	12.15	13.91	14.49	24.79	7	7	5	8	7	9
High	Master Protein	A0QW32	Acetyltransferase, GNAT family protein OS=Mycolicibacterium smegmatis (strain ATCC 700084 / mc(2)155) OX=246196 GN=MSMEG_2789 PE=4 SV=1	0	40.862	40	6	47	6	1	176	19	5.05	16.55	10	18.21	21.01	22.17	25.99	5	4	6	6	5	6
High	Master Protein	A0QRT9	Mpr protein OS=Mycolicibacterium smegmatis (strain ATCC 700084 / mc(2)155) OX=246196 GN=MSMEG_1236 PE=4 SV=1	0	22.048	22	4	39	4	1	215	22.9	4.7	16.54	24.15	23.07	19.77	18.66	17.01	3	3	4	4	4	4
High	Master Protein	A0R4V8	Probable glutamate-1-semialdehyde 2,1-aminomutase OS=Mycolicibacterium smegmatis (strain ATCC 700084 / mc(2)155) OX=246196 GN=MSMEG_5970 PE=3 SV=1	0	84.247	34	12	66	12	1	458	49.3	5.77	16.54	31.21	33.02	36.23	50.3	32.61	6	9	6	7	10	7
High	Master Protein	A0QS01	Oxidoreductase, 2OG-Fe(II) oxygenase family protein OS=Mycolicibacterium smegmatis (strain ATCC 700084 / mc(2)155) OX=246196 GN=MSMEG_1299 PE=3 SV=1	0	43.928	21	5	30	5	1	352	38.3	5.43	16.51	12.98	13.69	17.13	16.75	7.64	4	4	3	4	1	3
High	Master Protein	A0QQJ3	Metallo-beta-lactamase superfamily protein OS=Mycolicibacterium smegmatis (strain ATCC 700084 / mc(2)155) OX=246196 GN=MSMEG_0775 PE=4 SV=1	0	46.271	30	6	34	6	1	248	26.6	6.58	16.49	13.83	14.21	19.31	21.76	19.9	5	4	4	6	4	5
High	Master Protein	A0QRN7	Histidine ammonia-lyase OS=Mycolicibacterium smegmatis (strain ATCC 700084 / mc(2)155) OX=246196 GN=hutH PE=3 SV=1	0	74.979	44	12	47	12	1	514	53.4	6.3	16.48	17.13	17.88	26.45	9.25	12.91	4	7	8	5	6	4
High	Master Protein	A0R092	Methyltransferase OS=Mycolicibacterium smegmatis (strain ATCC 700084 / mc(2)155) OX=246196 GN=MSMEG_4303 PE=4 SV=1	0	44.565	18	6	37	6	1	518	54.7	5.9	16.45	18.05	8.6	22.57	6.37	16.51	3	4	3	6	4	4
High	Master Protein	A0R4M8	Uncharacterized protein OS=Mycolicibacterium smegmatis (strain ATCC 700084 / mc(2)155) OX=246196 GN=MSMEG_5890 PE=4 SV=1	0	39.687	87	4	27	4	1	54	5.7	4.42	16.38	16.13	15.1	10.32	9.5	10.01	4	3	4	3	3	3
High	Master Protein	A0QXF4	Spermidine/putrescine import ATP-binding protein PotA OS=Mycolicibacterium smegmatis (strain ATCC 700084 / mc(2)155) OX=246196 GN=potA PE=3 SV=1	0	35.693	18	6	37	5	1	422	45.9	6.09	16.26	11.24	15.73	9.4	10.59	13.24	5	5	4	4	4	4
High	Master Protein	A0R5G6	Serine protease OS=Mycolicibacterium smegmatis (strain ATCC 700084 / mc(2)155) OX=246196 GN=MSMEG_6183 PE=4 SV=1	0	41.118	20	7	34	7	1	396	40.9	5.41	16.25	17.11	8.09	18.04	17.42	15.84	5	4	3	3	4	3
High	Master Protein	A0QRF5	Acyl-CoA synthase OS=Mycolicibacterium smegmatis (strain ATCC 700084 / mc(2)155) OX=246196 GN=MSMEG_1098 PE=4 SV=1	0	50.357	20	8	52	8	1	539	58.2	5.58	16.23	15.79	33.33	21.86	20.29	19.69	7	6	7	7	7	7
High	Master Protein	A0QUZ2	8-oxo-(d)GTP phosphatase OS=Mycolicibacterium smegmatis (strain ATCC 700084 / mc(2)155) OX=246196 GN=mutT1 PE=1 SV=1	0	66.063	35	10	35	10	1	322	35.9	8.5	16.19	22.12	19.88	10.13	7.58	19.25	6	8	7	3	2	6
High	Master Protein	A0R5P8	Thiocyanate hydrolase gamma subunit OS=Mycolicibacterium smegmatis (strain ATCC 700084 / mc(2)155) OX=246196 GN=MSMEG_6267 PE=3 SV=1	0	53.382	35	5	50	5	1	236	26.6	5.48	16.14	7.91	13.54	38.64	20.54	30.59	5	3	3	5	3	5
High	Master Protein	A0QUV4	Glycosyl hydrolase, family protein 57 OS=Mycolicibacterium smegmatis (strain ATCC 700084 / mc(2)155) OX=246196 GN=MSMEG_2349 PE=3 SV=1	0	29.203	17	6	37	6	1	514	56.8	6.52	16.13	13.67	11.78	15.18	18.05	17.92	5	4	3	4	4	5
High	Master Protein	A0R5J5	GatB/Yqey domain protein OS=Mycolicibacterium smegmatis (strain ATCC 700084 / mc(2)155) OX=246196 GN=MSMEG_6214 PE=4 SV=1	0	44.548	56	6	49	6	1	154	16.8	5.47	16.13	23.57	28.31	19.86	14.9	24.25	5	4	4	5	3	5
High	Master Protein	A0R2H9	Uncharacterized protein OS=Mycolicibacterium smegmatis (strain ATCC 700084 / mc(2)155) OX=246196 GN=MSMEG_5120 PE=3 SV=1	0	60.563	30	10	30	10	1	525	56.1	5.58	16.12	5.62	15.22	14.25	16.44	7.6	6	3	4	5	4	5
High	Master Protein	A0QQ23	Dehydrogenase OS=Mycolicibacterium smegmatis (strain ATCC 700084 / mc(2)155) OX=246196 GN=MSMEG_0600 PE=4 SV=1	0	29.673	45	6	46	6	1	260	27.6	5.11	16.08	11.85	14.9	22.59	20.4	29.37	5	4	4	6	3	5
High	Master Protein	A0R102	30S ribosomal protein S20 OS=Mycolicibacterium smegmatis (strain ATCC 700084 / mc(2)155) OX=246196 GN=rpsT PE=1 SV=1	0	37.394	49	6	38	6	1	86	9.5	11.49	16.03	4.72	15.16	30.52	22.02	11.93	5	3	6	6	6	5
High	Master Protein	A0R217	Putative transcriptional regulator OS=Mycolicibacterium smegmatis (strain ATCC 700084 / mc(2)155) OX=246196 GN=MSMEG_4953 PE=4 SV=1	0	42.588	48	7	64	7	1	201	21.6	5.43	16.01	23.25	21.16	29.18	17.11	35.85	4	6	4	6	3	6
High	Master Protein	A0QYQ0	Cytidylate kinase OS=Mycolicibacterium smegmatis (strain ATCC 700084 / mc(2)155) OX=246196 GN=cmk PE=1 SV=1	0	42.862	46	7	37	7	1	228	23.5	5.05	15.97	9.65	12.31	8.73	10.45	11.27	5	5	4	4	4	6
High	Master Protein	A0QWL8	Carbon-nitrogen hydrolase family protein OS=Mycolicibacterium smegmatis (strain ATCC 700084 / mc(2)155) OX=246196 GN=MSMEG_2988 PE=4 SV=1	0	38.126	17	5	30	5	1	299	32.9	4.88	15.97	12.75	11.97	14.4	10.23	16.02	4	4	4	4	3	4
High	Master Protein	A0R4Z8	Short chain dehydrogenase OS=Mycolicibacterium smegmatis (strain ATCC 700084 / mc(2)155) OX=246196 GN=MSMEG_6011 PE=1 SV=1	0	49.399	42	9	45	9	1	262	27.8	5.66	15.95	15.43	12.99	16.87	12.2	14.94	5	4	4	4	4	7
High	Master Protein	A0R6R5	DNA-binding protein OS=Mycolicibacterium smegmatis (strain ATCC 700084 / mc(2)155) OX=246196 GN=MSMEG_6643 PE=3 SV=1	0	53.806	22	8	40	8	1	472	52.2	6.48	15.95	24.01	23.17	13.78	13.83	11.52	4	5	7	4	5	4
High	Master Protein	A0QS96	30S ribosomal protein S12 OS=Mycolicibacterium smegmatis (strain ATCC 700084 / mc(2)155) OX=246196 GN=rpsL PE=1 SV=1	0	15.856	35	3	32	3	1	124	13.9	11.37	15.9	13.2	2.22	2.24	2.54	4.25	3	3	3	2	2	2
High	Master Protein	A0QRG5	2-succinyl-5-enolpyruvyl-6-hydroxy-3-cyclohexene-1-carboxylate synthase OS=Mycolicibacterium smegmatis (strain ATCC 700084 / mc(2)155) OX=246196 GN=menD PE=3 SV=2	0	42.517	18	8	108	8	1	546	56.9	6.67	15.9	36.88	49.06	42.73	88.82	56.38	4	4	5	5	2	5
High	Master Protein	A0R2E3	Uncharacterized protein OS=Mycolicibacterium smegmatis (strain ATCC 700084 / mc(2)155) OX=246196 GN=MSMEG_5081 PE=4 SV=1	0	23.416	64	4	25	4	1	55	5.6	4.96	15.89	20.16	9.95	8.89	5.13	6.32	3	3	2	2	2	2
High	Master Protein	A0QU18	Monoxygenase OS=Mycolicibacterium smegmatis (strain ATCC 700084 / mc(2)155) OX=246196 GN=MSMEG_2045 PE=3 SV=1	0	57.137	23	8	47	8	1	454	49.5	5.11	15.87	19.67	20.76	37.14	25.71	26	4	4	4	7	3	3
High	Master Protein	A0QT97	Leucine-responsive regulatory protein OS=Mycolicibacterium smegmatis (strain ATCC 700084 / mc(2)155) OX=246196 GN=MSMEG_1763 PE=4 SV=1	0	25.179	52	4	18	4	1	157	17	5.9	15.85	8.7	10.25	6.11	8.38	7.97	2	2	4	2	3	2
High	Master Protein	A0QRU6	DUF4007 domain-containing protein OS=Mycolicibacterium smegmatis (strain ATCC 700084 / mc(2)155) OX=246196 GN=MSMEG_1243 PE=4 SV=1	0	33.745	11	3	32	3	1	357	39.3	7.58	15.85	19.12	19.42	32.78	20.11	22.12	2	1	2	2	1	3
High	Master Protein	A0QR14	HAD-superfamily protein subfamily protein IB hydrolase, TIGR01490 OS=Mycolicibacterium smegmatis (strain ATCC 700084 / mc(2)155) OX=246196 GN=MSMEG_0949 PE=3 SV=1	0	37.25	24	6	73	6	1	296	31.3	6.16	15.8	41.87	43.23	50.1	55.85	38.13	2	5	4	5	4	4
High	Master Protein	A0R448	Cyclic pyranopterin monophosphate synthase OS=Mycolicibacterium smegmatis (strain ATCC 700084 / mc(2)155) OX=246196 GN=moaC PE=3 SV=1	0	56.684	26	4	43	4	1	157	16.4	5.57	15.8	19.02	20.89	11.51	31.66	10.03	4	4	2	3	4	3
High	Master Protein	A0QNL9	Putative transcriptional regulator OS=Mycolicibacterium smegmatis (strain ATCC 700084 / mc(2)155) OX=246196 GN=MSMEG_0091 PE=4 SV=1	0	24.91	38	5	36	5	1	197	22.1	5.26	15.78	20.59	7.77	17.22	6.49	10.09	5	4	4	5	3	4
High	Master Protein	A0R2S6	Uncharacterized protein OS=Mycolicibacterium smegmatis (strain ATCC 700084 / mc(2)155) OX=246196 GN=MSMEG_5218 PE=4 SV=1	0	27.656	26	6	47	6	1	133	15.2	5.05	15.76	18.97	30.13	21.77	37.75	24.96	3	3	3	4	5	4
High	Master Protein	Q3L889	Sigma associated protein OS=Mycolicibacterium smegmatis (strain ATCC 700084 / mc(2)155) OX=246196 GN=sap PE=3 SV=1	0	37.297	52	3	26	3	1	136	14.8	4.68	15.73	17.42	11.78	13.73	23.81	14.63	2	3	2	2	2	2
High	Master Protein	A0R338	SIS domain protein OS=Mycolicibacterium smegmatis (strain ATCC 700084 / mc(2)155) OX=246196 GN=MSMEG_5330 PE=4 SV=1	0	42.032	40	9	29	9	1	333	34.6	5.16	15.71	14.7	9.84	6.47	10.66	7.22	6	4	5	5	4	2
High	Master Protein	A0QNY9	Lyase OS=Mycolicibacterium smegmatis (strain ATCC 700084 / mc(2)155) OX=246196 GN=MSMEG_0212 PE=4 SV=1	0	16.551	26	3	33	3	1	139	15.3	4.65	15.67	16.77	13.64	18.08	19.12	18.35	3	2	3	3	3	2
High	Master Protein	A0QS07	TetR family protein regulatory protein OS=Mycolicibacterium smegmatis (strain ATCC 700084 / mc(2)155) OX=246196 GN=MSMEG_1305 PE=4 SV=1	0	47.406	46	7	40	7	1	202	22.7	7.66	15.65	20.42	20.03	16.26	15.38	17.32	5	7	5	5	4	4
High	Master Protein	A0R2L4	Base excision DNA repair protein, HhH-GPD family protein OS=Mycolicibacterium smegmatis (strain ATCC 700084 / mc(2)155) OX=246196 GN=MSMEG_5156 PE=4 SV=1	0	52.057	33	7	41	7	1	193	20.9	7.39	15.63	8.56	25.22	8.25	21.13	11.57	3	3	6	4	3	6
High	Master Protein	A0QSQ6	Transcriptional regulator, TetR family protein OS=Mycolicibacterium smegmatis (strain ATCC 700084 / mc(2)155) OX=246196 GN=MSMEG_1565 PE=4 SV=1	0	48.881	35	6	34	6	1	207	22.1	5.59	15.63	14.76	17.02	16.61	12.94	19.68	5	4	4	5	4	5
High	Master Protein	A0QZ11	RNA polymerase-binding protein RbpA OS=Mycolicibacterium smegmatis (strain ATCC 700084 / mc(2)155) OX=246196 GN=rbpA PE=1 SV=2	0	48.997	48	7	53	7	1	114	13	5.64	15.62	22.04	22.12	19.93	13.85	21.53	5	7	6	5	5	5
High	Master Protein	A0R283	Diacetyl reductase [(S)-acetoin forming] OS=Mycolicibacterium smegmatis (strain ATCC 700084 / mc(2)155) OX=246196 GN=MSMEG_5020 PE=3 SV=1	0	32.28	40	6	41	5	1	259	26.2	4.55	15.59	4.58	2.41	13.97	24.6	30.31	5	3	3	3	5	4
High	Master Protein	A0QPV9	Intracellular protease, PfpI family protein OS=Mycolicibacterium smegmatis (strain ATCC 700084 / mc(2)155) OX=246196 GN=MSMEG_0536 PE=3 SV=1	0	83.71	56	9	105	9	1	188	20	4.98	15.52	37.96	52.56	67.77	49.34	64.26	5	5	7	9	8	8
High	Master Protein	A0QUC9	Aldehyde dehydrogenase OS=Mycolicibacterium smegmatis (strain ATCC 700084 / mc(2)155) OX=246196 GN=MSMEG_2163 PE=4 SV=1	0	24.159	10	4	74	4	1	480	50.3	5.29	15.52	19.33	20.78	36.71	37.38	43.6	3	3	2	4	3	4
High	Master Protein	A0R5P6	Transcriptional regulator OS=Mycolicibacterium smegmatis (strain ATCC 700084 / mc(2)155) OX=246196 GN=MSMEG_6265 PE=4 SV=1	0	61.49	56	8	35	8	1	216	23.8	6.43	15.5	29.48	22.33	9.3	13.86	24.12	6	7	4	4	2	4
High	Master Protein	A0QQ28	Uncharacterized protein OS=Mycolicibacterium smegmatis (strain ATCC 700084 / mc(2)155) OX=246196 GN=MSMEG_0605 PE=4 SV=1	0	41.35	28	9	40	9	1	368	40.7	6.62	15.49	11.06	6.6	15.67	12.47	10.5	6	7	4	8	4	6
High	Master Protein	A0QQ30	Glyoxalase family protein OS=Mycolicibacterium smegmatis (strain ATCC 700084 / mc(2)155) OX=246196 GN=MSMEG_0608 PE=3 SV=1	0	51.165	51	5	20	5	1	199	21.7	5.54	15.44	28.6	2.97	15.44	3.61	3.6	3	3	1	2	1	1
High	Master Protein	A0QTR8	Hydrolase, alpha/beta fold family protein OS=Mycolicibacterium smegmatis (strain ATCC 700084 / mc(2)155) OX=246196 GN=MSMEG_1940 PE=4 SV=1	0	88.396	38	6	53	6	1	253	27.4	5.33	15.4	19.3	29.89	20.26	28.2	25.08	2	5	5	5	5	4
High	Master Protein	A0QWU2	Methionyl-tRNA formyltransferase OS=Mycolicibacterium smegmatis (strain ATCC 700084 / mc(2)155) OX=246196 GN=fmt PE=1 SV=1	0	32.322	22	6	24	6	1	312	33	6.44	15.37	4.66	7.38	12.33	9.07	10.1	4	2	4	4	3	4
High	Master Protein	A0R1Z6	UDP-N-acetylglucosamine 1-carboxyvinyltransferase OS=Mycolicibacterium smegmatis (strain ATCC 700084 / mc(2)155) OX=246196 GN=murA PE=3 SV=1	0	62.458	33	11	50	11	1	418	44	5.29	15.37	19.61	8.88	24.3	27.36	25.3	4	5	5	9	8	5
High	Master Protein	A0R5R4	FAD binding domain protein OS=Mycolicibacterium smegmatis (strain ATCC 700084 / mc(2)155) OX=246196 GN=MSMEG_6283 PE=4 SV=1	0	49.479	25	10	49	10	1	466	52.3	6.49	15.36	18.4	12.09	24.99	16.23	29.86	5	6	7	10	5	9
High	Master Protein	A0QTY5	Regulatory protein GntR, HTH:GntR OS=Mycolicibacterium smegmatis (strain ATCC 700084 / mc(2)155) OX=246196 GN=MSMEG_2009 PE=4 SV=1	0	40.101	53	9	36	9	1	226	24.9	5.49	15.35	9.99	8.51	15.73	11.04	12.15	7	6	4	6	4	6
High	Master Protein	A0R4P4	Putative acyl-CoA dehydrogenase OS=Mycolicibacterium smegmatis (strain ATCC 700084 / mc(2)155) OX=246196 GN=MSMEG_5906 PE=3 SV=1	0	51.296	26	7	47	7	1	392	43.2	6.67	15.34	17.11	14.93	14.36	4.29	27.83	5	3	5	3	3	5
High	Master Protein	A0QXW6	Haloacid dehalogenase, type II OS=Mycolicibacterium smegmatis (strain ATCC 700084 / mc(2)155) OX=246196 GN=dehII PE=3 SV=1	0	46.906	34	7	32	7	1	231	25.3	5.36	15.32	17.24	13.08	11.25	13.24	10.65	5	6	5	4	4	5
High	Master Protein	A0R4Z0	Coenzyme A transferase, subunit A OS=Mycolicibacterium smegmatis (strain ATCC 700084 / mc(2)155) OX=246196 GN=MSMEG_6002 PE=4 SV=1	0	52.764	38	10	49	10	1	295	32.5	5.35	15.26	18.79	11.39	29.23	14.38	17.61	5	5	3	6	5	6
High	Master Protein	A0R169	Probable molybdenum cofactor guanylyltransferase OS=Mycolicibacterium smegmatis (strain ATCC 700084 / mc(2)155) OX=246196 GN=mobA PE=3 SV=1	0	18.235	25	4	30	4	1	187	19.6	5.22	15.25	20.43	17.06	16.96	12.88	13.24	4	3	3	3	3	3
High	Master Protein	A0QRL3	Short chain dehydrogenase OS=Mycolicibacterium smegmatis (strain ATCC 700084 / mc(2)155) OX=246196 GN=MSMEG_1157 PE=4 SV=1	0	44.094	37	7	71	7	1	257	26.2	6.13	15.2	22.29	33.11	23.96	27.59	35.91	4	6	5	6	4	6
High	Master Protein	A0QNL5	Glucitol operon repressor OS=Mycolicibacterium smegmatis (strain ATCC 700084 / mc(2)155) OX=246196 GN=MSMEG_0087 PE=4 SV=1	0	38.499	26	7	36	7	1	255	26.8	5.15	15.18	13.14	7.54	16.31	17.78	13.93	5	6	2	4	5	4
High	Master Protein	A0R5U3	Queuine tRNA-ribosyltransferase OS=Mycolicibacterium smegmatis (strain ATCC 700084 / mc(2)155) OX=246196 GN=tgt PE=3 SV=1	0	51.028	21	7	42	7	1	414	45.4	6.6	15.18	17.48	18.21	20.18	19.16	15.13	5	5	6	4	6	4
High	Master Protein	A0R2G1	Uncharacterized protein OS=Mycolicibacterium smegmatis (strain ATCC 700084 / mc(2)155) OX=246196 GN=MSMEG_5101 PE=4 SV=1	0	75.521	35	9	29	9	1	276	27.2	4.78	15.17	24.04	15.91	18.89	7.76	10.79	5	6	4	5	2	4
High	Master Protein	A0QPV3	Short chain dehydrogenase OS=Mycolicibacterium smegmatis (strain ATCC 700084 / mc(2)155) OX=246196 GN=MSMEG_0530 PE=4 SV=1	0	25.63	26	4	19	4	1	233	24.8	9.51	15.16	5.19	7.72	14.16	15.68	9.28	2	2	2	4	3	2
High	Master Protein	A0R090	Acyl-CoA synthase OS=Mycolicibacterium smegmatis (strain ATCC 700084 / mc(2)155) OX=246196 GN=MSMEG_4301 PE=4 SV=1	0	48.899	22	10	41	10	1	594	63.4	5.86	15.07	17.23	10.55	6.33	8.89	12.12	7	7	6	4	5	7
High	Master Protein	A0QSL6	30S ribosomal protein S11 OS=Mycolicibacterium smegmatis (strain ATCC 700084 / mc(2)155) OX=246196 GN=rpsK PE=1 SV=1	0	45.857	24	4	37	4	1	138	14.6	11.28	15.06	19.64	18.87	18.42	25.25	18.19	4	4	4	3	3	3
High	Master Protein	A0R358	N-acetyltransferase domain-containing protein OS=Mycolicibacterium smegmatis (strain ATCC 700084 / mc(2)155) OX=246196 GN=MSMEG_5352 PE=4 SV=1	0	38.393	48	4	32	4	1	103	11.6	6.93	15.04	9.57	2.25	26.35	7.02	14.84	4	3	2	4	3	3
High	Master Protein	A0R6U3	6-aminohexanoate-cyclic-dimer hydrolase OS=Mycolicibacterium smegmatis (strain ATCC 700084 / mc(2)155) OX=246196 GN=MSMEG_6673 PE=4 SV=1	0	79.586	29	9	47	9	1	489	51.7	5.53	15.04	13.87	20.44	28.75	35.84	27.53	4	3	3	7	6	5
High	Master Protein	A0QWN0	Metallopeptidase, zinc binding OS=Mycolicibacterium smegmatis (strain ATCC 700084 / mc(2)155) OX=246196 GN=MSMEG_3000 PE=4 SV=1	0	48.01	39	7	35	7	1	297	31.4	4.89	15.03	9.69	16.24	12.58	18.37	26.38	3	3	3	6	5	6
High	Master Protein	A0QU33	NADH-quinone oxidoreductase subunit D OS=Mycolicibacterium smegmatis (strain ATCC 700084 / mc(2)155) OX=246196 GN=nuoD PE=3 SV=1	0	32.043	16	6	29	6	1	442	48.5	6.14	15.02	1.96	7.29	10.43	18.03	12.99	4	2	2	2	3	3
High	Master Protein	A0QSZ0	Homoserine O-acetyltransferase OS=Mycolicibacterium smegmatis (strain ATCC 700084 / mc(2)155) OX=246196 GN=metXA PE=1 SV=1	0	38.055	21	5	24	5	1	380	39.9	4.98	14.98	11.3	8.19	13.79	10.11	14.49	4	4	4	3	3	3
High	Master Protein	A0QT20	Flavin-containing monooxygenase FMO OS=Mycolicibacterium smegmatis (strain ATCC 700084 / mc(2)155) OX=246196 GN=MSMEG_1682 PE=4 SV=1	0	105.898	41	12	86	12	1	421	46.2	6.32	14.97	15.84	23.83	51.23	71.68	54.42	4	3	5	9	11	9
High	Master Protein	A0QYI0	TrkA domain protein OS=Mycolicibacterium smegmatis (strain ATCC 700084 / mc(2)155) OX=246196 GN=MSMEG_3665 PE=4 SV=1	0	19.881	27	3	20	3	1	168	17.7	4.55	14.95	21.15	17.13	2.5	11.18	10.21	3	3	2	1	2	2
High	Master Protein	A0QPG4	Gtf1 OS=Mycolicibacterium smegmatis (strain ATCC 700084 / mc(2)155) OX=246196 GN=gtf1 PE=4 SV=1	0	50.092	28	10	44	9	1	422	46.5	7.11	14.92	18.25	15.11	22.85	16.34	13.92	6	6	4	9	7	7
High	Master Protein	A0R578	D-amino acid deaminase OS=Mycolicibacterium smegmatis (strain ATCC 700084 / mc(2)155) OX=246196 GN=MSMEG_6095 PE=3 SV=1	0	53.057	25	7	35	7	1	412	44	6	14.92	23.74	21.38	18.61	23.68	23.17	3	5	4	5	2	3
High	Master Protein	A0QVQ6	Peptidase, M16 family protein OS=Mycolicibacterium smegmatis (strain ATCC 700084 / mc(2)155) OX=246196 GN=MSMEG_2657 PE=3 SV=1	0	61.062	26	8	57	8	1	434	47.5	5.72	14.9	29.74	24.99	43.2	30.09	42.96	2	5	4	5	5	5
High	Master Protein	A0R268	Phosphohistidine phosphatase OS=Mycolicibacterium smegmatis (strain ATCC 700084 / mc(2)155) OX=246196 GN=MSMEG_5006 PE=4 SV=1	0	35.847	51	6	39	6	1	166	17.6	5.05	14.88	22.35	13.24	16.52	15.21	18.14	4	5	4	4	5	4
High	Master Protein	A0QRC1	Uncharacterized protein OS=Mycolicibacterium smegmatis (strain ATCC 700084 / mc(2)155) OX=246196 GN=MSMEG_1063 PE=1 SV=1	0	28.683	96	7	26	7	1	107	12	4.83	14.87	7.75	7.41	5.15	3.82	2.37	4	5	4	4	2	2
High	Master Protein	A0QTL2	Uncharacterized protein OS=Mycolicibacterium smegmatis (strain ATCC 700084 / mc(2)155) OX=246196 GN=MSMEG_1884 PE=4 SV=1	0	45.725	44	6	40	6	1	165	17.5	4.21	14.87	25.06	17.21	23.56	21.67	19.17	3	5	4	5	5	4
High	Master Protein	A0R3Z4	Acyl-CoA synthase OS=Mycolicibacterium smegmatis (strain ATCC 700084 / mc(2)155) OX=246196 GN=MSMEG_5649 PE=4 SV=1	0	37.006	15	6	21	6	1	537	59.2	4.98	14.86	7.13	3.48	11.34	5.87	9.6	3	2	1	4	3	3
High	Master Protein	A0QU37	Two-component system response regulator OS=Mycolicibacterium smegmatis (strain ATCC 700084 / mc(2)155) OX=246196 GN=MSMEG_2064 PE=4 SV=1	0	17.545	30	4	30	4	1	132	14.1	4.97	14.85	14.41	9.3	8.84	9.55	12.78	4	4	4	3	4	4
High	Master Protein	A0QY08	Phosphodiesterase OS=Mycolicibacterium smegmatis (strain ATCC 700084 / mc(2)155) OX=246196 GN=MSMEG_3492 PE=4 SV=1	0	40.293	22	7	43	7	1	384	39.7	5.4	14.84	18.44	16.05	18.8	19.85	21.32	3	5	5	5	4	5
High	Master Protein	A0R2R7	Hydrolase, alpha/beta fold family protein OS=Mycolicibacterium smegmatis (strain ATCC 700084 / mc(2)155) OX=246196 GN=MSMEG_5209 PE=4 SV=1	0	33.993	17	2	106	2	1	287	31.2	5.31	14.78	34.22	50.26	52.32	48.51	28.08	1	2	2	2	2	2
High	Master Protein	A0R315	TetR-family protein transcriptional regulator OS=Mycolicibacterium smegmatis (strain ATCC 700084 / mc(2)155) OX=246196 GN=MSMEG_5307 PE=4 SV=1	0	52.637	38	7	48	7	1	237	25.5	6.02	14.76	19.82	12.56	32.58	21.58	28.08	5	4	2	6	4	5
High	Master Protein	A0QV36	SnoaL-like domain-containing protein OS=Mycolicibacterium smegmatis (strain ATCC 700084 / mc(2)155) OX=246196 GN=MSMEG_2434 PE=4 SV=1	0	40.347	38	5	38	5	1	144	16.5	4.68	14.74	23.65	14.3	25.68	5.56	8.09	3	5	4	4	3	4
High	Master Protein	A0R266	AAA_27 domain-containing protein OS=Mycolicibacterium smegmatis (strain ATCC 700084 / mc(2)155) OX=246196 GN=MSMEG_5002 PE=4 SV=1	0	61.108	14	10	46	10	1	877	94.5	5.36	14.73	8.53	15.84	21.41	21.75	25.97	4	3	3	9	6	8
High	Master Protein	A0R070	Short chain dehydrogenase OS=Mycolicibacterium smegmatis (strain ATCC 700084 / mc(2)155) OX=246196 GN=MSMEG_4280 PE=4 SV=1	0	61.108	20	6	29	6	1	578	62.6	8.82	14.72	7.65	15.21	22.91	10.21	14.82	4	3	4	6	2	3
High	Master Protein	A0QXA5	DUF4190 domain-containing protein OS=Mycolicibacterium smegmatis (strain ATCC 700084 / mc(2)155) OX=246196 GN=MSMEG_3229 PE=4 SV=1	0	23.699	17	3	12	3	1	264	27.2	4.56	14.72	4.34	12.94	1.71	2.77	2.65	3	2	2	1	1	1
High	Master Protein	A0R4H2	Phosphoribosylformylglycinamidine synthase subunit PurS OS=Mycolicibacterium smegmatis (strain ATCC 700084 / mc(2)155) OX=246196 GN=purS PE=3 SV=1	0	45.381	46	5	41	5	1	82	8.9	4.7	14.68	28.44	21.06	27.74	22.89	26.4	2	4	4	4	5	5
High	Master Protein	A0QTU4	TetR-family protein transcriptional regulator OS=Mycolicibacterium smegmatis (strain ATCC 700084 / mc(2)155) OX=246196 GN=MSMEG_1967 PE=4 SV=1	0	26.196	29	5	25	5	1	209	22.5	5.91	14.67	12.2	2.47	12.5	10.07	14.29	3	2	1	3	1	3
High	Master Protein	A0QPN0	Aldehyde dehydrogenase OS=Mycolicibacterium smegmatis (strain ATCC 700084 / mc(2)155) OX=246196 GN=MSMEG_0455 PE=4 SV=1	0	53.424	23	8	45	8	1	475	50.1	5.02	14.66	10.89	14.65	21.6	20.07	18.13	6	5	5	6	4	4
High	Master Protein	A0QR88	Bac_luciferase domain-containing protein OS=Mycolicibacterium smegmatis (strain ATCC 700084 / mc(2)155) OX=246196 GN=MSMEG_1027 PE=4 SV=1	0	26.972	25	4	34	4	1	292	32	5.62	14.65	19.39	20.35	20.52	24.92	18.13	2	3	4	3	3	2
High	Master Protein	A0R0P4	Agmatinase OS=Mycolicibacterium smegmatis (strain ATCC 700084 / mc(2)155) OX=246196 GN=speB PE=3 SV=1	0	29.668	14	4	16	4	1	319	34.1	5.52	14.63	12.25	5.96	5.35	10.9	4.37	4	2	2	2	3	1
High	Master Protein	A0R110	Phosphoglycerate mutase family protein OS=Mycolicibacterium smegmatis (strain ATCC 700084 / mc(2)155) OX=246196 GN=MSMEG_4579 PE=4 SV=1	0	40.073	37	6	27	6	1	226	24.4	5.47	14.59	13.55	11.62	11.19	10.27	14.7	5	3	3	3	3	4
High	Master Protein	A0R2C1	ABC transporter, permease protein SugB OS=Mycolicibacterium smegmatis (strain ATCC 700084 / mc(2)155) OX=246196 GN=MSMEG_5059 PE=1 SV=1	0	26.162	13	4	21	4	1	278	29.8	9.74	14.58	8.51	5.97	8.82	7.7	9.1	4	2	2	3	2	2
High	Master Protein	A0QWG5	Phosphatidylinositol mannoside acyltransferase OS=Mycolicibacterium smegmatis (strain ATCC 700084 / mc(2)155) OX=246196 GN=patA PE=1 SV=1	0	40.455	15	3	49	3	1	304	33.5	5.72	14.58	28.23	41.17	46.21	35.51	35.68	2	3	3	3	3	3
High	Master Protein	A0QP37	DNA-binding protein OS=Mycolicibacterium smegmatis (strain ATCC 700084 / mc(2)155) OX=246196 GN=MSMEG_0260 PE=4 SV=1	0	29.889	24	4	33	4	1	271	29.7	6.74	14.56	15.35	15.39	20.51	19.55	13.08	4	2	2	3	3	1
High	Master Protein	A0QSR4	Bifunctional NAD(P)H-hydrate repair enzyme OS=Mycolicibacterium smegmatis (strain ATCC 700084 / mc(2)155) OX=246196 GN=nnrD PE=3 SV=1	0	41.576	24	7	28	7	1	470	47	6.14	14.56	12.35	12.96	9.96	5.99	12.29	5	6	5	3	2	6
High	Master Protein	A0QV94	Aminotransferase, class I and II family protein OS=Mycolicibacterium smegmatis (strain ATCC 700084 / mc(2)155) OX=246196 GN=MSMEG_2493 PE=4 SV=1	0	64.545	25	7	49	7	1	399	43	5.4	14.56	23.54	27.35	23.5	45.39	23.86	6	6	5	5	4	4
High	Master Protein	A0R1H2	Uncharacterized protein OS=Mycolicibacterium smegmatis (strain ATCC 700084 / mc(2)155) OX=246196 GN=MSMEG_4752 PE=4 SV=1	0	19.884	40	4	38	4	1	75	8.2	10.68	14.54	14.91	11.84	17.91	15.25	18.36	2	2	2	2	4	2
High	Master Protein	A0R634	Acyltransferase family protein OS=Mycolicibacterium smegmatis (strain ATCC 700084 / mc(2)155) OX=246196 GN=MSMEG_6409 PE=4 SV=1	0	69.45	43	8	43	7	1	263	28.6	9.09	14.51	17.11	11.84	20.65	15.43	13.83	4	5	3	5	5	4
High	Master Protein	A0QNP9	Rhamnolipids biosynthesis 3-oxoacyl-[acyl-carrier-protein] reductase OS=Mycolicibacterium smegmatis (strain ATCC 700084 / mc(2)155) OX=246196 GN=MSMEG_0121 PE=4 SV=1	0	69.009	60	14	62	14	1	257	26.3	6.55	14.5	24.31	27.26	30.65	29.14	25.41	6	9	7	9	9	8
High	Master Protein	A0R2I0	Aminotransferase OS=Mycolicibacterium smegmatis (strain ATCC 700084 / mc(2)155) OX=246196 GN=MSMEG_5121 PE=3 SV=1	0	39.401	27	8	38	8	1	367	39.3	5.85	14.48	14.73	16.54	17.63	19	21.04	4	3	3	4	3	3
High	None	A0QZQ2	NAD(P) transhydrogenase subunit beta OS=Mycolicibacterium smegmatis (strain ATCC 700084 / mc(2)155) OX=246196 GN=pntB PE=3 SV=1	0	27.371	9	3	19	3	1	479	50.3	5.4	14.47	10.61	5.57	12.21	8.65	5.43	2	2	2	2	2	2
High	Master Protein	A0R474	Hydantoin racemase OS=Mycolicibacterium smegmatis (strain ATCC 700084 / mc(2)155) OX=246196 GN=MSMEG_5729 PE=4 SV=1	0	21.354	17	3	18	3	1	235	24.1	4.86	14.47	11.99	16.03	15.12	16.06	2.59	2	3	2	2	2	1
High	Master Protein	A0R447	Molybdenum cofactor synthesis domain protein OS=Mycolicibacterium smegmatis (strain ATCC 700084 / mc(2)155) OX=246196 GN=MSMEG_5702 PE=4 SV=1	0	35.8	57	7	42	7	1	165	16.9	6.18	14.47	23.8	15.4	16.3	13.54	16.65	3	5	5	5	5	5
High	Master Protein	A0QQ87	Sarcosine oxidase subunit beta, putative OS=Mycolicibacterium smegmatis (strain ATCC 700084 / mc(2)155) OX=246196 GN=MSMEG_0665 PE=4 SV=1	0	28.413	19	5	23	5	1	403	42.4	5.03	14.46	7.35	4	14.87	16.06	8.42	4	3	3	3	4	3
High	Master Protein	A0QVM5	YlxR domain-containing protein OS=Mycolicibacterium smegmatis (strain ATCC 700084 / mc(2)155) OX=246196 GN=MSMEG_2626 PE=4 SV=1	0	16.405	41	4	12	4	1	116	12.7	9.98	14.44	6.86	2.68	2.28		6.55	3	3	1	2		2
High	Master Protein	A0R235	Acetyltransferase OS=Mycolicibacterium smegmatis (strain ATCC 700084 / mc(2)155) OX=246196 GN=MSMEG_4972 PE=4 SV=1	0	22.481	36	5	15	5	1	177	19.9	6.68	14.42	0	7.06	4.72	3.88	4.76	4	2	2	1	2	2
High	Master Protein	A0QNP4	Haloacid dehalogenase, type II OS=Mycolicibacterium smegmatis (strain ATCC 700084 / mc(2)155) OX=246196 GN=dehII PE=3 SV=1	0	19.543	10	1	35	1	1	226	24.8	5.66	14.42	21.84	24.56	21.25	24.44	29.49	1	1	1	1	1	1
High	Master Protein	A0QXD2	Acyl-CoA dehydrogenase OS=Mycolicibacterium smegmatis (strain ATCC 700084 / mc(2)155) OX=246196 GN=MSMEG_3259 PE=4 SV=1	0	57.002	18	7	41	7	1	406	43.4	6.58	14.39	20.22	26.85	22.38	34.37	17.89	3	3	3	6	5	6
High	Master Protein	A0QXY9	Uracil phosphoribosyltransferase OS=Mycolicibacterium smegmatis (strain ATCC 700084 / mc(2)155) OX=246196 GN=upp PE=3 SV=1	0	13.851	19	2	16	2	1	209	23	6.34	14.36	10.81	10.99	7.62	6.1	7.66	2	2	1	1	1	1
High	Master Protein	A0QTP8	Diacylglycerol kinase, catalytic region OS=Mycolicibacterium smegmatis (strain ATCC 700084 / mc(2)155) OX=246196 GN=MSMEG_1920 PE=4 SV=1	0	39.317	25	6	24	6	1	320	34.2	6.95	14.35	13.53	10.04	13.54	5.31	6.13	5	5	4	5	2	3
High	Master Protein	A0R5V1	Glycerol dehydratase large subunit OS=Mycolicibacterium smegmatis (strain ATCC 700084 / mc(2)155) OX=246196 GN=MSMEG_6321 PE=4 SV=1	0	47.644	11	6	26	6	1	757	80.4	5.01	14.31	9.77	18.67	13.41	14.84	22.03	2	4	2	2	2	5
High	Master Protein	A0QWP9	zinc-ribbon_6 domain-containing protein OS=Mycolicibacterium smegmatis (strain ATCC 700084 / mc(2)155) OX=246196 GN=MSMEG_3019 PE=4 SV=1	0	51.124	27	8	38	8	1	342	38.2	4.87	14.26	24.05	13.91	14.43	13.96	18.72	6	6	6	4	5	4
High	Master Protein	A0QRD2	Oxidoreductase, short-chain dehydrogenase/reductase family protein OS=Mycolicibacterium smegmatis (strain ATCC 700084 / mc(2)155) OX=246196 GN=MSMEG_1073 PE=3 SV=1	0	40.427	34	6	67	6	1	304	32.5	9.33	14.24	11.95	25.04	35.11	27.23	30.25	2	2	3	5	3	4
High	Master Protein	A0R507	Xylose isomerase OS=Mycolicibacterium smegmatis (strain ATCC 700084 / mc(2)155) OX=246196 GN=xylA PE=3 SV=1	0	42.033	17	6	37	6	1	407	44.7	5.17	14.22	8.29	6.34	16.94	14.53	9.71	5	5	2	6	5	5
High	Master Protein	A0QUB7	Uncharacterized protein OS=Mycolicibacterium smegmatis (strain ATCC 700084 / mc(2)155) OX=246196 GN=MSMEG_2149 PE=4 SV=1	0	28.901	21	2	57	2	1	151	16.6	4.41	14.21	34.41	26.26	14.19	36.79	20.15	2	1	1	2	2	2
High	Master Protein	A0QP88	2-dehydro-3-deoxy-phosphogluconate aldolase OS=Mycolicibacterium smegmatis (strain ATCC 700084 / mc(2)155) OX=246196 GN=eda PE=3 SV=1	0	38.678	52	7	34	7	1	209	21.5	4.96	14.21	12.06	8.09	11.98	14.8	9.03	6	5	5	6	5	4
High	Master Protein	A0QX04	Conserved protein, DUF59 OS=Mycolicibacterium smegmatis (strain ATCC 700084 / mc(2)155) OX=246196 GN=MSMEG_3127 PE=4 SV=1	0	26.306	50	3	30	3	1	113	12.3	4.09	14.2	12.42	19.04	19.49	16.28	16.03	2	2	2	3	2	2
High	Master Protein	A0R3Y6	Amylo-alpha-1,6-glucosidase OS=Mycolicibacterium smegmatis (strain ATCC 700084 / mc(2)155) OX=246196 GN=MSMEG_5640 PE=4 SV=1	0	27.314	11	8	18	8	1	708	76.5	5.6	14.2	8.48	4.57	0	1.84		5	4	3	1	1
High	Master Protein	A0QX90	Uncharacterized protein OS=Mycolicibacterium smegmatis (strain ATCC 700084 / mc(2)155) OX=246196 GN=MSMEG_3214 PE=4 SV=1	0	39.437	30	9	36	9	1	330	36.5	5.4	14.19	15.96	13.05	13.86	6.96	7.38	6	6	5	6	4	4
High	Master Protein	A0QV53	HAD-superfamily protein hydrolase, subfamily protein IIA OS=Mycolicibacterium smegmatis (strain ATCC 700084 / mc(2)155) OX=246196 GN=MSMEG_2451 PE=3 SV=1	0	25.316	21	3	34	3	1	258	27.6	4.87	14.14	12.17	5.06	14.67	13.02	17.93	3	3	2	3	1	3
High	Master Protein	A0R7H4	Short chain dehydrogenase OS=Mycolicibacterium smegmatis (strain ATCC 700084 / mc(2)155) OX=246196 GN=MSMEG_6916 PE=3 SV=1	0	43.977	41	9	39	9	1	221	23.1	5.4	14.14	5.62	13.5	12.38	17.29	14.3	6	2	7	7	7	7
High	Master Protein	A0R4B1	Uncharacterized protein OS=Mycolicibacterium smegmatis (strain ATCC 700084 / mc(2)155) OX=246196 GN=MSMEG_5770 PE=4 SV=1	0	17.95	32	3	76	2	1	152	14.9	4.27	14.11	20.44	10.99	20.51	4.32	20.78	3	3	2	3	2	3
High	Master Protein	A0QW23	Uroporphyrinogen decarboxylase OS=Mycolicibacterium smegmatis (strain ATCC 700084 / mc(2)155) OX=246196 GN=hemE PE=1 SV=1	0	32.415	38	8	34	8	1	353	37.4	5.88	14.11	10.91	9.48	10.32	5.33	9.01	5	3	5	5	6	5
High	Master Protein	A0QTF6	Uncharacterized protein OS=Mycolicibacterium smegmatis (strain ATCC 700084 / mc(2)155) OX=246196 GN=MSMEG_1823 PE=4 SV=1	0	49.385	31	6	53	6	1	234	24.3	4.82	14.11	27.41	32.58	39.62	44.22	27.85	4	5	5	6	5	6
High	Master Protein	A0R1E6	Oligoribonuclease OS=Mycolicibacterium smegmatis (strain ATCC 700084 / mc(2)155) OX=246196 GN=orn PE=3 SV=1	0	52.825	37	9	57	9	1	216	24.1	5.16	14.1	17.41	16.84	23.12	12.04	21.6	5	5	5	7	5	6
High	Master Protein	A0R050	Cytochrome bc1 complex cytochrome c subunit OS=Mycolicibacterium smegmatis (strain ATCC 700084 / mc(2)155) OX=246196 GN=MSMEG_4261 PE=1 SV=1	0	24.587	7	1	52	1	1	268	27.8	7.83	14.08	17.43	55.74	31.89	38.11	38.71	1	1	1	1	1	1
High	Master Protein	A0R436	Uncharacterized protein OS=Mycolicibacterium smegmatis (strain ATCC 700084 / mc(2)155) OX=246196 GN=MSMEG_5691 PE=4 SV=1	0	33.732	44	7	39	7	1	261	27.3	4.61	14.07	11.23	6.5	12.53	18.51	13.43	6	4	3	5	2	4
High	Master Protein	A0QYH0	ABC transporter, permease/ATP-binding protein OS=Mycolicibacterium smegmatis (strain ATCC 700084 / mc(2)155) OX=246196 GN=MSMEG_3655 PE=4 SV=1	0	46.895	19	11	42	11	1	641	71.6	6.48	14.07	7.58	7.11	15.2	15.45	15.38	6	6	4	6	4	7
High	Master Protein	A0R1Z7	Corrinoid adenosyltransferase OS=Mycolicibacterium smegmatis (strain ATCC 700084 / mc(2)155) OX=246196 GN=MSMEG_4934 PE=3 SV=1	0	38.314	37	6	31	6	1	190	20.8	5	14.07	13.79	8.7	10.86	14.71	15.51	2	4	2	3	4	3
High	Master Protein	A0R391	Uncharacterized protein OS=Mycolicibacterium smegmatis (strain ATCC 700084 / mc(2)155) OX=246196 GN=MSMEG_5388 PE=3 SV=1	0	53.002	63	5	37	5	1	82	8.8	5.4	13.96	25.68	26.42	6.58	25.66	19.78	3	3	5	3	4	3
High	Master Protein	A0QVS0	Dihydrofolate reductase OS=Mycolicibacterium smegmatis (strain ATCC 700084 / mc(2)155) OX=246196 GN=folA PE=3 SV=1	0	22.409	28	3	31	3	1	154	17.2	5.2	13.92	7.41	11.3	10.24	8.28	23	3	3	3	3	1	3
High	Master Protein	A0R757	D-erythrulose-4-phosphate isomerase 2 OS=Mycolicibacterium smegmatis (strain ATCC 700084 / mc(2)155) OX=246196 GN=derI2 PE=1 SV=1	0	48.298	61	6	38	5	1	152	15.8	5.03	13.9	12.09	11.53	21.33	13.17	24.25	4	4	4	5	3	4
High	Master Protein	A0QWE4	L-idonate 5-dehydrogenase OS=Mycolicibacterium smegmatis (strain ATCC 700084 / mc(2)155) OX=246196 GN=MSMEG_2914 PE=3 SV=1	0	77.614	37	7	66	7	1	324	32.7	5.57	13.88	13.83	38.5	31.62	55.54	32.84	6	4	5	4	5	3
High	Master Protein	A0QRU5	Cysteine desulfurase OS=Mycolicibacterium smegmatis (strain ATCC 700084 / mc(2)155) OX=246196 GN=iscS PE=3 SV=1	0	68.518	40	10	73	10	1	386	39.3	5.81	13.88	24.55	37.11	39.49	38.59	33.18	6	7	9	8	10	8
High	Master Protein	A0QPV5	Transcriptional regulator, TetR family protein OS=Mycolicibacterium smegmatis (strain ATCC 700084 / mc(2)155) OX=246196 GN=MSMEG_0532 PE=4 SV=1	0	21.517	21	3	19	3	1	205	22.5	5.31	13.85	17.78	10.83	14.54	13.3	8.05	3	2	3	2	2	2
High	Master Protein	A0QU75	ATP dependent DNA ligase OS=Mycolicibacterium smegmatis (strain ATCC 700084 / mc(2)155) OX=246196 GN=MSMEG_2105 PE=4 SV=1	0	59.318	40	8	39	8	1	321	34.9	6.7	13.84	24.97	36.1	18.21	12.61	6.75	5	6	6	6	4	3
High	Master Protein	A0R3E5	RNA polymerase sigma-70 factor, TIGR02957 family protein OS=Mycolicibacterium smegmatis (strain ATCC 700084 / mc(2)155) OX=246196 GN=MSMEG_5444 PE=3 SV=1	0	45.784	23	5	32	5	1	301	33	5.72	13.83	12.47	19.81	12.16	11.63	14.03	3	4	3	4	3	4
High	Master Protein	A0R633	Acyltransferase family protein OS=Mycolicibacterium smegmatis (strain ATCC 700084 / mc(2)155) OX=246196 GN=MSMEG_6408 PE=4 SV=1	0	32.877	24	5	24	4	1	253	27.4	10.02	13.81	11.45	5.14	15.46	8.83	10.23	5	3	2	4	3	3
High	Master Protein	A0QUI9	Transcriptional regulator, TetR family protein OS=Mycolicibacterium smegmatis (strain ATCC 700084 / mc(2)155) OX=246196 GN=MSMEG_2225 PE=4 SV=1	0	33.626	32	9	40	9	1	245	27.2	7.53	13.8	10.56	14.99	13.13	12.36	17.17	5	4	6	6	5	5
High	Master Protein	A0QT68	Uncharacterized protein OS=Mycolicibacterium smegmatis (strain ATCC 700084 / mc(2)155) OX=246196 GN=MSMEG_1734 PE=4 SV=1	0	33.695	26	2	33	2	1	155	17.2	5.06	13.77	9.08	13.29	24.85	20.25	20.25	1	1	1	1	2	1
High	Master Protein	A0QRX1	Ser/Thr protein phosphatase family protein OS=Mycolicibacterium smegmatis (strain ATCC 700084 / mc(2)155) OX=246196 GN=MSMEG_1269 PE=4 SV=1	0	42.036	38	8	35	8	1	332	36.9	5.2	13.76	11.5	9.04	20.44	8.52	20.69	4	6	4	5	4	4
High	Master Protein	A0QTV7	Uncharacterized protein OS=Mycolicibacterium smegmatis (strain ATCC 700084 / mc(2)155) OX=246196 GN=MSMEG_1981 PE=3 SV=1	0	29.349	28	5	33	5	1	162	18.2	11.36	13.7	17.84	13.95	17.88	20.36	17.94	3	3	2	5	3	4
High	Master Protein	A0R7J1	N-acetylmuramoyl-L-alanine amidase OS=Mycolicibacterium smegmatis (strain ATCC 700084 / mc(2)155) OX=246196 GN=MSMEG_6935 PE=4 SV=1	0	75.224	26	8	58	8	1	396	42.8	7.11	13.65	25.24	32.22	32.25	32.74	29.03	3	5	6	6	6	5
High	Master Protein	A0QXB3	Sulfurtransferase OS=Mycolicibacterium smegmatis (strain ATCC 700084 / mc(2)155) OX=246196 GN=MSMEG_3238 PE=4 SV=1	0	40.06	30	5	35	5	1	286	29.6	4.91	13.64	26.41	26.19	28.24	20.4	26.27	3	3	2	4	3	3
High	Master Protein	A0QQW6	Uncharacterized protein OS=Mycolicibacterium smegmatis (strain ATCC 700084 / mc(2)155) OX=246196 GN=MSMEG_0901 PE=4 SV=1	0	18.261	16	2	30	2	1	158	16.5	4.77	13.64	15.29	15.15	17.02	15.39	20.48	2	2	2	2	2	2
High	Master Protein	A0R043	GDP-mannose-dependent alpha-(1-6)-phosphatidylinositol monomannoside mannosyltransferase OS=Mycolicibacterium smegmatis (strain ATCC 700084 / mc(2)155) OX=246196 GN=pimB PE=1 SV=1	0	37.817	16	3	27	3	1	382	41.4	9.31	13.63	23.28	15.47	7.37	9.81	16.07	3	2	3	3	3	3
High	Master Protein	A0QR20	Delta-aminolevulinic acid dehydratase OS=Mycolicibacterium smegmatis (strain ATCC 700084 / mc(2)155) OX=246196 GN=hemB PE=3 SV=1	0	37.542	27	6	41	6	1	326	34.6	5	13.63	10.14	21.9	12.38	14.91	14.62	4	2	4	2	5	3
High	Master Protein	A0QWT2	Coenzyme A biosynthesis bifunctional protein CoaBC OS=Mycolicibacterium smegmatis (strain ATCC 700084 / mc(2)155) OX=246196 GN=coaBC PE=1 SV=1	0	106.737	47	15	74	15	1	414	43.1	6.81	13.63	28.81	34.44	35.17	47.5	35.88	8	10	11	10	12	10
High	Master Protein	A0QRE6	Uncharacterized protein OS=Mycolicibacterium smegmatis (strain ATCC 700084 / mc(2)155) OX=246196 GN=MSMEG_1089 PE=4 SV=1	0	38.313	52	3	29	3	1	63	6.8	4.88	13.62	15.23	19.24	18.14	20.76	12.66	2	2	2	1	1	1
High	Master Protein	A0R242	Sulfate adenylyltransferase subunit 2 OS=Mycolicibacterium smegmatis (strain ATCC 700084 / mc(2)155) OX=246196 GN=cysD PE=3 SV=1	0	42.094	24	6	25	6	1	311	35.1	6.11	13.62	10.74	5.39	14.37	2.36	19.62	5	3	3	4	1	5
High	Master Protein	A0R0S3	Uncharacterized protein OS=Mycolicibacterium smegmatis (strain ATCC 700084 / mc(2)155) OX=246196 GN=MSMEG_4489 PE=4 SV=1	0	24.073	21	3	45	3	1	154	16.3	5.59	13.6	14.97	13.56	15.55	13.52	22.76	3	3	3	3	2	3
High	Master Protein	A0QUW8	Amino acid-binding ACT OS=Mycolicibacterium smegmatis (strain ATCC 700084 / mc(2)155) OX=246196 GN=MSMEG_2363 PE=4 SV=1	0	64.805	53	6	35	6	1	219	23	5.14	13.59	21.03	13.82	29.63	30.04	16.03	4	4	5	6	5	4
High	Master Protein	A0QV89	[NADP+] succinate-semialdehyde dehydrogenase OS=Mycolicibacterium smegmatis (strain ATCC 700084 / mc(2)155) OX=246196 GN=MSMEG_2488 PE=3 SV=1	0	41.644	21	7	43	7	1	486	51.2	4.84	13.58	8.54	17.01	17.76	18.34	24.16	5	4	7	7	5	6
High	Master Protein	A0R399	KDP operon transcriptional regulatory protein KdpE OS=Mycolicibacterium smegmatis (strain ATCC 700084 / mc(2)155) OX=246196 GN=MSMEG_5396 PE=4 SV=1	0	36.942	37	5	35	5	1	230	25.4	6.02	13.54	23.51	8.09	17.55	22.21	15.55	3	4	2	3	5	3
High	Master Protein	A0QTP1	Cys-tRNA(Pro)/Cys-tRNA(Cys) deacylase OS=Mycolicibacterium smegmatis (strain ATCC 700084 / mc(2)155) OX=246196 GN=ybaK PE=3 SV=1	0	40.632	56	7	35	7	1	163	16.5	8.18	13.53	16.03	16.5	25.53	16.18	17.55	5	5	4	7	4	5
High	Master Protein	A0QUJ1	Carnitinyl-CoA dehydratase OS=Mycolicibacterium smegmatis (strain ATCC 700084 / mc(2)155) OX=246196 GN=MSMEG_2227 PE=3 SV=1	0	26.036	26	6	38	6	1	254	26.8	5.4	13.51	12.86	13.85	8	11.37	11.59	6	4	6	4	5	6
High	Master Protein	A0QQI1	Antibiotic transporter OS=Mycolicibacterium smegmatis (strain ATCC 700084 / mc(2)155) OX=246196 GN=MSMEG_0763 PE=4 SV=1	0	13.081	5	2	27	2	1	664	68	5.06	13.5	9.02	3.05	10.19	9.58	17.85	1	1	1	1	2	1
High	Master Protein	A0QSL4	50S ribosomal protein L36 OS=Mycolicibacterium smegmatis (strain ATCC 700084 / mc(2)155) OX=246196 GN=rpmJ PE=1 SV=1	0	22.854	59	3	27	3	1	37	4.3	10.92	13.49	13.09	10.73	7.87	7.22	10.03	3	3	2	3	2	3
High	Master Protein	A0R0T0	Endoribonuclease YbeY OS=Mycolicibacterium smegmatis (strain ATCC 700084 / mc(2)155) OX=246196 GN=ybeY PE=1 SV=1	0	57.276	24	2	38	2	1	178	19.9	4.53	13.46	12.91	20.04	27.62	39.98	14.42	2	2	2	2	2	1
High	Master Protein	A0R4Y9	Enoyl-CoA hydratase OS=Mycolicibacterium smegmatis (strain ATCC 700084 / mc(2)155) OX=246196 GN=MSMEG_6001 PE=4 SV=1	0	37.283	37	8	40	8	1	251	27	5.81	13.44	16.36	15.58	16.34	17.1	18.03	5	4	3	5	5	4
High	Master Protein	A0R3P4	DNA-(apurinic or apyrimidinic site) lyase OS=Mycolicibacterium smegmatis (strain ATCC 700084 / mc(2)155) OX=246196 GN=MSMEG_5545 PE=3 SV=1	0	87.027	41	9	57	9	1	288	30.6	9.23	13.43	24.27	28.74	27.52	36.28	29.57	5	5	6	5	7	7
High	Master Protein	A0QTS3	Ion channel membrane protein OS=Mycolicibacterium smegmatis (strain ATCC 700084 / mc(2)155) OX=246196 GN=MSMEG_1945 PE=4 SV=1	0	29.633	11	3	15	3	1	364	39.1	6.27	13.42	9.21	11.26	4.23	7.05	4.11	2	3	2	1	2	1
High	Master Protein	A0QPE5	Uncharacterized protein OS=Mycolicibacterium smegmatis (strain ATCC 700084 / mc(2)155) OX=246196 GN=MSMEG_0370 PE=4 SV=1	0	85.603	16	14	49	14	1	1118	124.4	5.21	13.42	19.89	11.31	21.7	20.2	29.79	6	5	5	5	7	8
High	Master Protein	A0QPT3	Transcriptional regulatory protein OS=Mycolicibacterium smegmatis (strain ATCC 700084 / mc(2)155) OX=246196 GN=MSMEG_0509 PE=4 SV=1	0	36.365	26	5	35	5	1	261	27.5	6.96	13.41	15.93	17.3	14.39	10.8	18.99	2	3	3	4	3	4
High	Master Protein	A0QYX2	Uncharacterized protein OS=Mycolicibacterium smegmatis (strain ATCC 700084 / mc(2)155) OX=246196 GN=MSMEG_3819 PE=4 SV=1	0	15.152	24	3	26	3	1	181	18.7	4.5	13.41	13.42	10.23	5.84	1.72	12.73	3	2	2	2	3	2
High	Master Protein	A0R062	Integral membrane protein OS=Mycolicibacterium smegmatis (strain ATCC 700084 / mc(2)155) OX=246196 GN=MSMEG_4273 PE=4 SV=1	0	52.477	27	7	60	7	1	228	25.6	10.68	13.4	8.08	17.26	14.1	21.32	14.78	3	3	5	2	5	4
High	Master Protein	A0QZ03	LppI protein OS=Mycolicibacterium smegmatis (strain ATCC 700084 / mc(2)155) OX=246196 GN=MSMEG_3851 PE=4 SV=1	0	21.042	16	2	22	2	1	229	23.2	4.81	13.38	9.16	0	5.43	0	2.98	2	2	2	2	2	2
High	Master Protein	A0R576	Lsr2 protein OS=Mycolicibacterium smegmatis (strain ATCC 700084 / mc(2)155) OX=246196 GN=MSMEG_6092 PE=4 SV=1	0	29.834	24	3	40	3	1	114	12.4	9.6	13.35	19.64	22.16	15.04	13.52	19.74	3	3	3	3	3	3
High	Master Protein	A0QNL0	ESX-1 secretion system protein EccE1 OS=Mycolicibacterium smegmatis (strain ATCC 700084 / mc(2)155) OX=246196 GN=eccE1 PE=3 SV=1	0	48.693	23	8	37	8	1	464	51	9.48	13.34	13.72	22.92	21.17	10.04	15.43	6	5	5	6	3	5
High	Master Protein	A0QW43	NADPH-dependent fmn reductase OS=Mycolicibacterium smegmatis (strain ATCC 700084 / mc(2)155) OX=246196 GN=MSMEG_2800 PE=4 SV=1	0	40.144	35	4	59	4	1	160	16.9	5.06	13.33	28.38	35.82	29.7	33.41	38.18	4	4	4	4	4	4
High	Master Protein	A0QSA6	Universal stress protein family protein OS=Mycolicibacterium smegmatis (strain ATCC 700084 / mc(2)155) OX=246196 GN=MSMEG_1411 PE=4 SV=1	0	46.496	27	6	43	6	1	293	31.2	5.95	13.3	16.5	17.42	16.18	18.68	30.6	4	4	2	4	4	5
High	Master Protein	A0QRL0	Formyl-coenzyme A transferase OS=Mycolicibacterium smegmatis (strain ATCC 700084 / mc(2)155) OX=246196 GN=MSMEG_1154 PE=4 SV=1	0	42.648	30	8	28	8	1	393	43.6	5.27	13.3	8.16	7.64	11.6	8.48	11.45	6	5	3	4	4	6
High	Master Protein	A0QX37	LAO/AO transport system ATPase OS=Mycolicibacterium smegmatis (strain ATCC 700084 / mc(2)155) OX=246196 GN=MSMEG_3160 PE=1 SV=1	0	46.843	24	6	46	6	1	325	35.2	5.83	13.27	29.47	24.15	16.43	28.86	11.76	3	4	5	3	4	4
High	Master Protein	A0R2Q0	Siderophore binding protein OS=Mycolicibacterium smegmatis (strain ATCC 700084 / mc(2)155) OX=246196 GN=MSMEG_5191 PE=4 SV=1	0	78.248	29	9	48	9	1	173	17.9	5.43	13.26	14.04	12.09	18.72	34.72	20.97	5	5	4	6	8	5
High	Master Protein	A0QUI8	Acetyl-CoA C-acyltransferase OS=Mycolicibacterium smegmatis (strain ATCC 700084 / mc(2)155) OX=246196 GN=MSMEG_2224 PE=3 SV=1	0	48.362	28	7	29	7	1	394	41	5.44	13.25	16.66	13.46	9.96	11.26	9.49	5	4	3	3	3	3
High	Master Protein	A0QX91	ABC-type molybdenum transport system, ATPase component/photorepair protein PhrA OS=Mycolicibacterium smegmatis (strain ATCC 700084 / mc(2)155) OX=246196 GN=MSMEG_3215 PE=4 SV=1	0	49.648	35	7	34	7	1	265	28.7	6.28	13.24	19.25	19.19	28.02	37.6	20.74	4	3	2	4	4	4
High	Master Protein	A0QX69	Transcriptional regulator, TetR family protein OS=Mycolicibacterium smegmatis (strain ATCC 700084 / mc(2)155) OX=246196 GN=MSMEG_3193 PE=1 SV=1	0	27.523	20	3	21	3	1	205	22.2	5.17	13.24	10.57	12.34	9.88	11.74	10.47	3	3	3	3	3	3
High	Master Protein	A0QX83	Imidazoleglycerol-phosphate dehydratase OS=Mycolicibacterium smegmatis (strain ATCC 700084 / mc(2)155) OX=246196 GN=hisB PE=1 SV=1	0	38.179	29	5	44	5	1	206	22.4	6.52	13.23	24.14	23.21	28.95	32.97	22.47	3	3	2	4	5	3
High	Master Protein	A0QW11	OB-fold nucleic acid binding domain protein OS=Mycolicibacterium smegmatis (strain ATCC 700084 / mc(2)155) OX=246196 GN=MSMEG_2768 PE=4 SV=1	0	21.137	37	3	26	3	1	123	13.7	7.25	13.21	11.17	13.27	13.75	9.2	9.19	3	3	3	3	3	3
High	Master Protein	A0QQH1	Uncharacterized protein OS=Mycolicibacterium smegmatis (strain ATCC 700084 / mc(2)155) OX=246196 GN=MSMEG_0753 PE=4 SV=1	0	27.853	16	2	12	2	1	266	29	4.77	13.2	7.65	12.15	2.59	2.64	6.54	2	2	2	1	1	2
High	Master Protein	A0QX55	DNA-directed DNA polymerase OS=Mycolicibacterium smegmatis (strain ATCC 700084 / mc(2)155) OX=246196 GN=MSMEG_3178 PE=4 SV=1	0	33.732	9	8	24	8	1	1184	129.1	5.78	13.19	6.04	4.59	10.4	12.14	6.35	4	3	2	4	6	4
High	Master Protein	A0QRC5	VOC domain-containing protein OS=Mycolicibacterium smegmatis (strain ATCC 700084 / mc(2)155) OX=246196 GN=MSMEG_1067 PE=4 SV=1	0	21.431	30	4	23	4	1	123	13.7	5.47	13.16	8.05	5.45	5.34	5.18	5.44	4	2	2	3	2	3
High	Master Protein	A0R219	Homoserine kinase OS=Mycolicibacterium smegmatis (strain ATCC 700084 / mc(2)155) OX=246196 GN=thrB PE=3 SV=1	0	39.645	19	6	28	6	1	317	32.4	5.41	13.14	7.21	11.12	14.34	7.27	13.09	3	3	4	4	4	3
High	Master Protein	A0QTV6	Monooxygenase OS=Mycolicibacterium smegmatis (strain ATCC 700084 / mc(2)155) OX=246196 GN=MSMEG_1980 PE=4 SV=1	0	31.688	22	7	26	7	1	391	42.7	5.72	13.09	5.23	12.2	4.85	14.97	16.17	5	2	5	2	5	6
High	Master Protein	A0QWR5	Transcription antitermination protein NusB OS=Mycolicibacterium smegmatis (strain ATCC 700084 / mc(2)155) OX=246196 GN=nusB PE=3 SV=1	0	48.308	45	4	41	4	1	160	17.2	4.93	13.06	15.86	30.57	25.03	50.7	20.49	3	3	3	4	3	4
High	Master Protein	A0QYW2	TetR-type regulator OS=Mycolicibacterium smegmatis (strain ATCC 700084 / mc(2)155) OX=246196 GN=MSMEG_3807 PE=4 SV=1	0	21.062	21	4	14	4	1	200	21.4	5.16	13.02	8.51	4.51	7.17	8.89	8.08	3	1	1	2	2	2
High	Master Protein	A0QWQ7	Shikimate-5-dehydrogenase OS=Mycolicibacterium smegmatis (strain ATCC 700084 / mc(2)155) OX=246196 GN=aroE PE=4 SV=1	0	25.981	17	5	29	5	1	276	28.1	4.96	13.01	13.24	7.36	14.69	7.97	11.26	5	5	3	5	4	4
High	Master Protein	A0QSD6	50S ribosomal protein L22 OS=Mycolicibacterium smegmatis (strain ATCC 700084 / mc(2)155) OX=246196 GN=rplV PE=1 SV=1	0	37.342	29	5	55	5	1	153	16.3	10.96	13.01	19.05	29.41	15.97	39.37	16.59	2	3	4	2	5	2
High	Master Protein	A0QRU7	Uncharacterized protein OS=Mycolicibacterium smegmatis (strain ATCC 700084 / mc(2)155) OX=246196 GN=MSMEG_1244 PE=4 SV=1	0	61.188	14	13	42	13	1	1152	126.1	5.82	12.98	4.4	10.53	20.96	17.16	23.14	5	4	3	9	4	8
High	Master Protein	A0QQ81	Bacterial extracellular solute-binding protein OS=Mycolicibacterium smegmatis (strain ATCC 700084 / mc(2)155) OX=246196 GN=MSMEG_0660 PE=3 SV=1	0	35.694	18	5	29	5	1	424	46.5	4.86	12.97	13.03	8.22	14.59	12.09	16.56	3	2	2	3	3	4
High	Master Protein	A0QXI7	Dihydrodipicolinate reductase, N-terminus domain protein OS=Mycolicibacterium smegmatis (strain ATCC 700084 / mc(2)155) OX=246196 GN=dapB PE=4 SV=1	0	51.415	24	6	64	6	1	340	36.5	4.59	12.95	24.53	36.98	27.9	27.53	32.41	5	6	6	5	5	5
High	Master Protein	A0QRH6	Nitrilase/cyanide hydratase and apolipoprotein N-acyltransferase OS=Mycolicibacterium smegmatis (strain ATCC 700084 / mc(2)155) OX=246196 GN=MSMEG_1120 PE=3 SV=1	0	19.119	20	5	23	5	1	325	35.4	5.52	12.95	7.6	5.44	14.45	4.87	3.17	4	3	3	3	2	3
High	Master Protein	A0QZD6	Transcriptional regulator, AsnC family protein OS=Mycolicibacterium smegmatis (strain ATCC 700084 / mc(2)155) OX=246196 GN=MSMEG_3988 PE=4 SV=1	0	44.311	22	5	25	5	1	333	36.1	8.72	12.94	9.91	11.72	11.38	14.76	5.57	5	5	3	3	3	2
High	Master Protein	A0QS74	Putative xylulose kinase OS=Mycolicibacterium smegmatis (strain ATCC 700084 / mc(2)155) OX=246196 GN=MSMEG_1376 PE=4 SV=1	0	54.016	27	8	39	8	1	415	42.9	5.3	12.93	20.15	19	9.09	12.29	17.99	6	5	5	3	4	4
High	Master Protein	A0QYF2	CBS domain protein OS=Mycolicibacterium smegmatis (strain ATCC 700084 / mc(2)155) OX=246196 GN=MSMEG_3637 PE=3 SV=1	0	58.383	22	9	56	9	1	461	49.3	4.87	12.92	20.71	17.1	15.5	26.15	23.21	7	7	7	8	7	6
High	Master Protein	A0QX88	Phosphoribosyl-AMP cyclohydrolase OS=Mycolicibacterium smegmatis (strain ATCC 700084 / mc(2)155) OX=246196 GN=hisI PE=3 SV=1	0	20.676	37	4	22	4	1	115	12.5	5.26	12.91	7.85	9.94	9.76	7.41	7.68	3	1	3	2	2	2
High	Master Protein	A0QY90	Cytidine/deoxycytidylate deaminase, zinc-binding region OS=Mycolicibacterium smegmatis (strain ATCC 700084 / mc(2)155) OX=246196 GN=MSMEG_3575 PE=1 SV=1	0	25.872	26	3	31	3	1	159	17.2	6.01	12.89	16.34	18.95	13.41	14.78	23.29	3	3	2	2	3	2
High	Master Protein	A0QU19	GlcNAc-PI de-N-acetylase family protein OS=Mycolicibacterium smegmatis (strain ATCC 700084 / mc(2)155) OX=246196 GN=MSMEG_2046 PE=4 SV=1	0	39.555	24	5	24	5	1	224	24.8	4.64	12.89	12.17	11.58	2.39	23.54	6.39	4	4	4	2	3	2
High	Master Protein	A0QTS0	DNA helicase OS=Mycolicibacterium smegmatis (strain ATCC 700084 / mc(2)155) OX=246196 GN=MSMEG_1943 PE=1 SV=1	0	56.21	11	9	51	9	1	1087	117.1	5.34	12.87	26.01	17.76	27.31	28.56	27.79	5	6	5	7	7	6
High	Master Protein	A0QYZ7	Lipid-transfer protein OS=Mycolicibacterium smegmatis (strain ATCC 700084 / mc(2)155) OX=246196 GN=MSMEG_3844 PE=4 SV=1	0	19.856	8	2	41	2	1	400	42.3	5.71	12.85	23.31	32.06	26.99	37.74	17.74	2	1	1	1	1	1
High	Master Protein	A0QTZ2	Molybdate ABC transporter, periplasmic molybdate-binding protein OS=Mycolicibacterium smegmatis (strain ATCC 700084 / mc(2)155) OX=246196 GN=modA PE=3 SV=1	0	25.378	28	4	24	4	1	247	24.9	4.55	12.83	11.12	11.51	11.04	9.07	12.26	4	4	4	4	3	4
High	Master Protein	A0QRW5	Uncharacterized protein OS=Mycolicibacterium smegmatis (strain ATCC 700084 / mc(2)155) OX=246196 GN=MSMEG_1262 PE=4 SV=1	0	22.847	21	2	102	2	1	121	13.7	6.3	12.81	32.61	60.79	37.39	90.42	40	2	2	2	2	2	2
High	Master Protein	A0R2F2	Uncharacterized protein OS=Mycolicibacterium smegmatis (strain ATCC 700084 / mc(2)155) OX=246196 GN=MSMEG_5090 PE=4 SV=1	0	30.917	44	6	17	6	1	240	26.3	4.77	12.81	18.55	9.45	8.14	4.03	0	4	3	4	2	2	1
High	Master Protein	A0QZZ2	Uncharacterized protein OS=Mycolicibacterium smegmatis (strain ATCC 700084 / mc(2)155) OX=246196 GN=MSMEG_4202 PE=4 SV=1	0	19.039	12	4	24	4	1	443	46.7	4.79	12.78	7.86	6.7	10.42	4.5	11.73	4	3	3	3	2	3
High	Master Protein	A0QUH4	Acyl-CoA dehydrogenase OS=Mycolicibacterium smegmatis (strain ATCC 700084 / mc(2)155) OX=246196 GN=MSMEG_2208 PE=3 SV=1	0	52.881	21	6	30	6	1	397	43.6	5.43	12.78	12.06	11.49	22.34	21.92	11.78	2	4	3	5	2	4
High	Master Protein	A0R269	LprC protein OS=Mycolicibacterium smegmatis (strain ATCC 700084 / mc(2)155) OX=246196 GN=MSMEG_5005 PE=4 SV=1	0	25.051	21	3	40	3	1	186	19.5	4.86	12.76	18.17	20.5	12.78	6.6	24.85	3	2	2	2	2	2
High	Master Protein	A0QYH2	Succinate dehydrogenase OS=Mycolicibacterium smegmatis (strain ATCC 700084 / mc(2)155) OX=246196 GN=MSMEG_3657 PE=4 SV=1	0	37.546	12	4	20	4	1	499	53	5.01	12.74	6.15	10.14	13.67	5.05	11.05	3	1	2	3	2	2
High	Master Protein	A0QVH7	1-deoxy-D-xylulose 5-phosphate reductoisomerase OS=Mycolicibacterium smegmatis (strain ATCC 700084 / mc(2)155) OX=246196 GN=dxr PE=3 SV=1	0	52.302	29	7	40	7	1	398	41	4.78	12.74	22.45	21.31	18.33	14.5	36.35	3	4	5	5	3	6
High	Master Protein	A0QQZ3	UDP-N-acetylenolpyruvoylglucosamine reductase OS=Mycolicibacterium smegmatis (strain ATCC 700084 / mc(2)155) OX=246196 GN=murB PE=3 SV=1	0	31.688	17	5	26	5	1	363	38.2	5.22	12.69	7.69	9.92	5.67	10.35	17.37	5	2	3	3	3	4
High	Master Protein	A0R0Q5	ABC transporter OS=Mycolicibacterium smegmatis (strain ATCC 700084 / mc(2)155) OX=246196 GN=MSMEG_4470 PE=4 SV=1	0	54.447	15	8	39	8	1	679	70.7	6.98	12.69	18.7	17.07	14.93	21.53	20.37	3	5	5	4	6	5
High	Master Protein	A0QXC8	DoxX subfamily protein, putative OS=Mycolicibacterium smegmatis (strain ATCC 700084 / mc(2)155) OX=246196 GN=MSMEG_3255 PE=4 SV=1	0	70.837	45	15	66	15	1	291	30.3	9.73	12.69	26.08	23.81	28.08	33.29	28.55	6	8	9	10	12	11
High	Master Protein	A0QR26	TetR-family protein transcriptional regulator OS=Mycolicibacterium smegmatis (strain ATCC 700084 / mc(2)155) OX=246196 GN=MSMEG_0962 PE=4 SV=1	0	23.426	25	4	28	4	1	197	22	6.96	12.67	16.05	8.66	11.16	8.2	20.2	3	3	3	3	3	4
High	Master Protein	A0QXA2	Glutamate synthase, NADH/nadph, small subunit OS=Mycolicibacterium smegmatis (strain ATCC 700084 / mc(2)155) OX=246196 GN=MSMEG_3226 PE=4 SV=1	0	71.049	34	11	53	10	1	500	53.8	5.48	12.66	23.95	20.58	20.25	32.51	21.74	5	8	8	6	7	6
High	Master Protein	A0QR98	GTP cyclohydrolase II OS=Mycolicibacterium smegmatis (strain ATCC 700084 / mc(2)155) OX=246196 GN=MSMEG_1038 PE=3 SV=1	0	8.415	13	2	48	2	1	91	9.8	4.83	12.65	21.48	12	25.86	18.42	21.33	2	2	2	2	2	2
High	Master Protein	A0QV69	Transketolase, central region OS=Mycolicibacterium smegmatis (strain ATCC 700084 / mc(2)155) OX=246196 GN=MSMEG_2467 PE=4 SV=1	0	53.61	17	9	38	9	1	719	76.5	6.09	12.65	18.43	11.86	21.92	20.78	23.51	4	4	4	5	5	8
High	Master Protein	A0R7E4	Hydrophobic amino acid ABC transporter, putative OS=Mycolicibacterium smegmatis (strain ATCC 700084 / mc(2)155) OX=246196 GN=MSMEG_6880 PE=4 SV=1	0	64.443	28	7	81	7	1	429	45	4.59	12.62	30.49	19.63	51.17	53.99	50.92	3	4	3	6	6	5
High	Master Protein	A0R5M9	Gamma-glutamyl-hercynylcysteine sulfoxide hydrolase OS=Mycolicibacterium smegmatis (strain ATCC 700084 / mc(2)155) OX=246196 GN=egtC PE=1 SV=1	0	25.392	39	4	38	4	1	227	24.1	5.4	12.58	28.56	23.16	17.29	16.58	18.16	2	2	3	3	3	2
High	Master Protein	A0R6D1	Nicotinamidase/pyrazinamidase OS=Mycolicibacterium smegmatis (strain ATCC 700084 / mc(2)155) OX=246196 GN=MSMEG_6506 PE=4 SV=1	0	24.275	26	3	19	3	1	183	19.1	4.59	12.57	12.35	10.31	22.38	13.89	11.4	3	2	1	2	2	3
High	Master Protein	A0R064	Nicotinate-nucleotide--dimethylbenzimidazole phosphoribosyltransferase OS=Mycolicibacterium smegmatis (strain ATCC 700084 / mc(2)155) OX=246196 GN=cobT PE=3 SV=1	0	59.914	28	7	36	7	1	351	35.7	5.01	12.57	15.42	20.26	10.67	23.74	8.93	5	4	6	3	6	4
High	Master Protein	A0QUP0	Hydrogenase expression/formation protein HypE OS=Mycolicibacterium smegmatis (strain ATCC 700084 / mc(2)155) OX=246196 GN=hypE PE=3 SV=1	0	32.645	21	4	38	4	1	357	36.5	5.01	12.56	14.85	18.77	13.64	17.47	20.42	2	3	2	2	3	4
High	Master Protein	A0QX86	Inositol-1-monophosphatase ImpA OS=Mycolicibacterium smegmatis (strain ATCC 700084 / mc(2)155) OX=246196 GN=impA PE=1 SV=1	0	38.407	26	5	47	5	1	276	28.7	5.2	12.54	24.88	21.03	20.59	28.45	18.8	5	5	4	2	4	5
High	Master Protein	A0R7H2	Putative transcriptional regulatory protein OS=Mycolicibacterium smegmatis (strain ATCC 700084 / mc(2)155) OX=246196 GN=MSMEG_6913 PE=4 SV=1	0	20.826	31	5	29	5	1	166	18.3	8.54	12.52	14.85	9.8	7.57	7.22	11.8	4	4	4	3	2	4
High	Master Protein	A0R1Q1	Putative acyl-CoA dehydrogenase OS=Mycolicibacterium smegmatis (strain ATCC 700084 / mc(2)155) OX=246196 GN=MSMEG_4833 PE=3 SV=1	0	38.122	25	6	37	6	1	382	39.7	5.15	12.51	19.34	17.86	9.26	23.52	10.72	4	4	4	3	4	3
High	Master Protein	A0QW05	Putative secreted alanine rich protein OS=Mycolicibacterium smegmatis (strain ATCC 700084 / mc(2)155) OX=246196 GN=MSMEG_2761 PE=4 SV=1	0	13.235	19	2	9	2	1	216	22.8	4.83	12.5	4.34	3.8	8.98	4.68	4.06	2	1	1	1	1	1
High	Master Protein	A0QTR6	Uncharacterized protein OS=Mycolicibacterium smegmatis (strain ATCC 700084 / mc(2)155) OX=246196 GN=MSMEG_1938 PE=4 SV=1	0	49.581	36	9	46	9	1	284	30.8	7.69	12.48	19.56	19.16	23.17	19.41	19.03	5	7	7	8	7	5
High	Master Protein	A0R6W5	Cytochrome P450 OS=Mycolicibacterium smegmatis (strain ATCC 700084 / mc(2)155) OX=246196 GN=MSMEG_6695 PE=3 SV=1	0	20.966	18	5	11	5	1	400	44.7	5.36	12.45	3.21	5.4	1.82	2.9	2.93	5	1	2	1	1	1
High	Master Protein	A0R276	DUF2510 domain-containing protein OS=Mycolicibacterium smegmatis (strain ATCC 700084 / mc(2)155) OX=246196 GN=MSMEG_5013 PE=4 SV=1	0	58.163	31	9	52	9	1	279	29.9	6.21	12.41	10.78	13.27	14.67	20.24	19.97	5	4	4	5	6	7
High	Master Protein	A0QRB3	Uncharacterized protein OS=Mycolicibacterium smegmatis (strain ATCC 700084 / mc(2)155) OX=246196 GN=MSMEG_1053 PE=4 SV=1	0	37.382	24	9	35	9	1	427	44.6	5.54	12.4	8.12	13.72	9.69	9.36	11.36	6	4	5	5	5	5
High	Master Protein	A0R4D6	Glycine cleavage T-protein (Aminomethyl transferase) OS=Mycolicibacterium smegmatis (strain ATCC 700084 / mc(2)155) OX=246196 GN=MSMEG_5796 PE=4 SV=1	0	42.708	33	9	46	9	1	359	38.1	5.29	12.4	7.35	14.36	17.5	10.1	6.84	6	4	5	8	4	4
High	Master Protein	A0QSE6	Sulfatase-modifying factor 1 OS=Mycolicibacterium smegmatis (strain ATCC 700084 / mc(2)155) OX=246196 GN=MSMEG_1452 PE=4 SV=1	0	33.294	28	5	20	4	1	296	32.5	6.32	12.34	9.52	2.54	10.78	6.29	9.29	3	3	2	3	2	3
High	Master Protein	A0QZR1	2-deoxy-D-gluconate 3-dehydrogenase OS=Mycolicibacterium smegmatis (strain ATCC 700084 / mc(2)155) OX=246196 GN=MSMEG_4117 PE=4 SV=1	0	25.887	25	6	35	5	1	254	26.4	5.48	12.33	18.24	18.39	13.39	11.4	18.78	5	5	3	4	3	6
High	Master Protein	A0R193	Oxidoreductase alpha (Molybdopterin) subunit OS=Mycolicibacterium smegmatis (strain ATCC 700084 / mc(2)155) OX=246196 GN=MSMEG_4668 PE=3 SV=1	0	63.89	18	9	21	9	1	771	84.3	6.57	12.3	6.92	14.77	6.19	5.16	6.87	3	3	4	4	3	4
High	Master Protein	A0QQ52	Trans-aconitate 2-methyltransferase OS=Mycolicibacterium smegmatis (strain ATCC 700084 / mc(2)155) OX=246196 GN=MSMEG_0629 PE=4 SV=1	0	33.499	29	5	20	5	1	254	28.5	5.25	12.28	12.02	7.96	6.92	2.25	4.87	4	3	3	3	1	2
High	Master Protein	A0R3U0	Pyruvate dehydrogenase OS=Mycolicibacterium smegmatis (strain ATCC 700084 / mc(2)155) OX=246196 GN=MSMEG_5593 PE=3 SV=1	0	32.459	11	5	21	5	1	651	69	5.63	12.24	10.48	6.17	3.16	10.21	5.86	3	3	3	3	3	4
High	Master Protein	A0QTJ7	Uncharacterized protein OS=Mycolicibacterium smegmatis (strain ATCC 700084 / mc(2)155) OX=246196 GN=MSMEG_1869 PE=4 SV=1	0	58.193	37	6	27	6	1	249	27.7	5.4	12.24	11.38	12.91	16.16	14.44	25.6	3	3	3	4	5	5
High	Master Protein	A0R0E1	Dipeptide-binding protein of ABC transport system OS=Mycolicibacterium smegmatis (strain ATCC 700084 / mc(2)155) OX=246196 GN=MSMEG_4354 PE=4 SV=1	0	41.717	17	6	19	6	1	507	55.8	4.65	12.21	12.62	10.43	18.03	8.83	15.91	4	3	2	3	2	4
High	Master Protein	A0R031	Transcriptional regulatory protein OS=Mycolicibacterium smegmatis (strain ATCC 700084 / mc(2)155) OX=246196 GN=MSMEG_4242 PE=4 SV=1	0	23.173	31	4	35	4	1	134	14.8	6.38	12.14	8.28	9.53	20.08	9.04	7.54	3	3	3	3	4	3
High	Master Protein	A0QUM7	Hydrogenase-2, large subunit OS=Mycolicibacterium smegmatis (strain ATCC 700084 / mc(2)155) OX=246196 GN=hybC PE=3 SV=1	0	41.861	21	8	42	8	1	535	59.6	5.15	12.14	21.62	22.72	20.64	12.43	11.21	4	4	4	5	3	5
High	Master Protein	A0R1X0	Glutamate racemase OS=Mycolicibacterium smegmatis (strain ATCC 700084 / mc(2)155) OX=246196 GN=murI PE=1 SV=1	0	37.774	34	6	20	6	1	277	29.3	5.36	12.11	6.69	6.16	16.78	9.68	7.77	3	2	3	4	2	2
High	Master Protein	A0R750	Phenazine biosynthesis protein PhzF OS=Mycolicibacterium smegmatis (strain ATCC 700084 / mc(2)155) OX=246196 GN=MSMEG_6780 PE=4 SV=1	0	28.706	25	5	35	5	1	290	31.3	5.26	12.09	8.73	8.61	16.57	17.27	24.18	4	3	2	4	4	4
High	Master Protein	A0QXG0	Hydrolase, alpha/beta fold family protein OS=Mycolicibacterium smegmatis (strain ATCC 700084 / mc(2)155) OX=246196 GN=MSMEG_3287 PE=4 SV=1	0	45.803	37	7	34	7	1	287	32	9.41	12.09	15.44	11.47	22.4	25.1	16.56	4	3	4	6	6	4
High	Master Protein	A0R181	Sugar ABC transporter ATP-binding protein OS=Mycolicibacterium smegmatis (strain ATCC 700084 / mc(2)155) OX=246196 GN=MSMEG_4656 PE=4 SV=1	0	24.37	19	6	35	6	1	272	29.1	6.54	12	12.98	6.02	11.36	11.79	8.23	5	4	3	5	4	4
High	Master Protein	A0QRX0	Nudix hydrolase OS=Mycolicibacterium smegmatis (strain ATCC 700084 / mc(2)155) OX=246196 GN=MSMEG_1268 PE=4 SV=1	0	68.989	31	5	48	5	1	222	24.3	9.31	11.99	26.35	27.31	26.09	26.98	37.05	4	4	3	4	4	4
High	Master Protein	A0QQ54	Uncharacterized protein OS=Mycolicibacterium smegmatis (strain ATCC 700084 / mc(2)155) OX=246196 GN=MSMEG_0632 PE=4 SV=1	0	26.825	41	6	45	6	1	164	17.8	8.48	11.98	16.42	5.97	18.77	11.55	19.01	4	5	4	4	5	6
High	Master Protein	A0QWS0	Bifunctional protein PyrR OS=Mycolicibacterium smegmatis (strain ATCC 700084 / mc(2)155) OX=246196 GN=pyrR PE=3 SV=1	0	67.55	67	8	37	8	1	185	20.1	6.4	11.98	23.55	18.98	11.33	38.61	12.2	4	6	3	3	4	5
High	Master Protein	A0R4K5	Alcohol dehydrogenase B OS=Mycolicibacterium smegmatis (strain ATCC 700084 / mc(2)155) OX=246196 GN=MSMEG_5866 PE=3 SV=1	0	75.641	35	9	49	9	1	375	39.5	5.73	11.98	16.1	18.98	17.58	57.76	18.16	3	3	6	6	6	4
High	Master Protein	A0QW17	Diguanylate cyclase (Ggdef) domain protein OS=Mycolicibacterium smegmatis (strain ATCC 700084 / mc(2)155) OX=246196 GN=MSMEG_2774 PE=4 SV=1	0	39.492	29	9	31	9	1	359	38.7	9.03	11.97	8.69	14.31	14.29	7.98	10.88	5	3	6	6	4	5
High	Master Protein	A0QYG1	Transcriptional regulator, MerR family protein OS=Mycolicibacterium smegmatis (strain ATCC 700084 / mc(2)155) OX=246196 GN=MSMEG_3646 PE=4 SV=1	0	33.339	38	8	38	8	1	254	27	7.46	11.97	13.29	12.02	11.99	13.94	12.53	4	5	5	6	3	6
High	None	A0QZI0	Zinc-binding alcohol dehydrogenase OS=Mycolicibacterium smegmatis (strain ATCC 700084 / mc(2)155) OX=246196 GN=MSMEG_4032 PE=4 SV=1	0	23.439	22	7	26	7	1	324	33.2	5.31	11.97	7.87	3.93	10.66	5.47	8.14	5	4	2	5	2	4
High	Master Protein	A0QZL1	Zinc-binding alcohol dehydrogenase OS=Mycolicibacterium smegmatis (strain ATCC 700084 / mc(2)155) OX=246196 GN=MSMEG_4064 PE=4 SV=1	0	27.065	23	8	29	8	1	333	34.4	5.57	11.97	7.87	3.93	10.66	8.19	10.99	5	4	2	6	3	5
High	Master Protein	A0R2P2	Alpha-methylacyl-CoA racemase, putative OS=Mycolicibacterium smegmatis (strain ATCC 700084 / mc(2)155) OX=246196 GN=MSMEG_5184 PE=4 SV=1	0	39.462	40	11	33	11	1	363	39	5.3	11.96	13.14	4.08	5.28	10.55	12.63	6	5	4	5	5	7
High	Master Protein	A0R5W7	Phosphoglycerate mutase family protein, putative OS=Mycolicibacterium smegmatis (strain ATCC 700084 / mc(2)155) OX=246196 GN=MSMEG_6338 PE=4 SV=1	0	27.111	32	4	19	4	1	202	22	5.94	11.93	6.58	4.97	12.99	6.62	13.97	4	2	2	3	2	3
High	Master Protein	A0QR01	Signal-transduction histidine kinase SenX3 OS=Mycolicibacterium smegmatis (strain ATCC 700084 / mc(2)155) OX=246196 GN=senX3 PE=1 SV=1	0	44.233	24	7	23	7	1	384	41.8	5.91	11.9	11.89	17.38	8.35	5.58	8.71	5	3	5	3	3	2
High	Master Protein	A0R0S7	GTPase Era OS=Mycolicibacterium smegmatis (strain ATCC 700084 / mc(2)155) OX=246196 GN=era PE=3 SV=1	0	42.206	31	9	49	9	1	301	33.2	6.19	11.84	16.07	24.29	11.81	22.59	12.7	5	6	4	7	6	6
High	Master Protein	A0QSH3	Putative S-adenosyl-L-methionine-dependent methyltransferase MSMEG_1479/MSMEI_1443 OS=Mycolicibacterium smegmatis (strain ATCC 700084 / mc(2)155) OX=246196 GN=MSMEG_1479 PE=3 SV=1	0	47.779	30	7	124	6	1	303	32.9	4.72	11.84	31.77	78.22	58.16	130.74	75.24	4	4	5	6	4	6
High	Master Protein	A0QY85	Uncharacterized protein OS=Mycolicibacterium smegmatis (strain ATCC 700084 / mc(2)155) OX=246196 GN=MSMEG_3570 PE=4 SV=1	0	43.476	11	6	28	6	1	671	69.8	7.27	11.81	13.79	8.7	12.95	20.31	15.22	3	3	1	3	3	4
[truncated: 2,119 more rows]

## Sheet: MS Data_PeptideGroups
MS DATA: IDENTIFIED PEPTIDE GROUPS
[truncated: 28,259 more rows]

## Sheet: MS Data_Phosphopeptides
MS DATA: IDENTIFIED PHOSPHOPEPTIDES
[truncated: 22 more rows]

## Sheet: MS Data_unlocalized pArg 
MS DATA: Unlocalized or ambigous pArg
[truncated: 16 more rows]

## Sheet: Stressed_Unstressed Ratio
MS DATA: stressed/unstressed ratio
[truncated: 2,935 more rows]
