# Supplementary material for: Identification of Arginine Phosphorylation in Mycolicibacterium smegmatis
Source: Microbiol Spectr. 2022 Oct 10;10(5):e02042-22. doi: 10.1128/spectrum.02042-22 (PMC9604228; doi:10.1128/spectrum.02042-22)
Supplement: Supplemental file 2 — Table S1. Download spectrum.02042-22-s0002.xlsx, XLSX file, 0.02 MB [file spectrum.02042-22-s0002.xlsx]

## Sheet: TABLE S1 
SUPPLEMENTAL TABLE S1: PROTEINS STRONGLY ENRICHED OR DEPLETED UPON HEAT STRESS
strongly overexpressed [log2(ratio) > 1]
Accession	Description	pvalue	(-log10(pvalue))	ratio	log2(ratio)	Gene Ontology
A0R3V7	Spore protein	0.000222433	3.6528	5.19352	2.37671	Stress response
A0R0E7	DUF1918 domain-containing protein	0.00667058	2.17584	2.18465	1.12741	Uncharacterized Proteins
A0QQX6	Isocitrase (EC 4.1.3.1) (Isocitratase)	0.0105041	1.97864	2.77587	1.47294	TCA Cycle/Carbohydrate Metabolism
A0QTD6	ChaB protein	0.0128763	1.89021	3.01293	1.59117	Nucleic acid-binding and Metabolism
A0QR05	Uncharacterized protein	0.0142306	1.84678	2.94653	1.55902	Cell envelope
A0QTS3	Ion channel membrane protein	0.0181434	1.74128	2.20208	1.13887	Transport
A0R230	Bac_luciferase domain-containing protein	0.0193016	1.71441	2.27112	1.18341	Redox Processes
A0R4Z3	Uncharacterized protein	0.0219507	1.65855	2.26232	1.1778	Uncharacterized proteins
Q9F868	Sensory transduction protein RegX3	0.0222552	1.65257	2.12014	1.08416	Phosphorylation/Phosphate signaling/Transcriptional regulation
A0QPG0	Putative glycosyl transferase (EC 2.-.-.-)	0.02504	1.60137	2.0998	1.07025	Carbohydrate metabolism
A0QQH1	Uncharacterized protein	0.0330347	1.48103	2.80374	1.48735	Cell envelope
A0QQ52	Trans-aconitate 2-methyltransferase (EC 2.1.1.144)	0.0354926	1.44986	2.29772	1.2002	Noncanonical Pathways
A0QS19	Transcriptional regulator	0.0410013	1.3872	2.20559	1.14116	Transcriptional regulation
A0QTE6	Uncharacterized protein	0.0421157	1.37556	2.62147	1.39037	Uncharacterized Proteins
A0QYI0	TrkA domain protein	0.0491935	1.30809	2.22813	1.15583	Transport
strongly underexpressed [log2(ratio) < -1]
Accession	Description	pvalue	(-log10(pvalue))	ratio	log2(ratio)	Gene Ontology
A0R626	Decaprenyl-phosphate phosphoribosyltransferase (EC 2.4.2.45) (5-phospho-alpha-D-ribose-1-diphosphate:decaprenyl-phosphate 5-phosphoribosyltransferase) (DPPR synthase)	0.000529442	3.27618	0.48548	-1.04252	Carbohydrate metabolism/Cell wall biogenesis
A0QZ55	Low molecular weight antigen MTB12	0.00118303	2.927	0.461248	-1.11639	Uncharacterized Proteins
A0R3C3	PE-PPE domain-containing protein	0.00138396	2.85888	0.169492	-2.56071	Uncharacterized Proteins
A0QRU0	Uncharacterized protein	0.00200546	2.69779	0.377392	-1.40586	Uncharacterized Proteins
A0QUC9	Aldehyde dehydrogenase	0.00229997	2.63828	0.472682	-1.08106	Redox Processes
A0QSA5	Carveol dehydrogenase (EC 1.1.1.275)	0.00233454	2.6318	0.384462	-1.37909	Noncanonical Pathways
A0R5L8	Two-component system, regulatory protein	0.00248718	2.60429	0.310239	-1.68855	Phosphorylation/Phosphate signaling
A0QRZ4	FAD binding domain in molybdopterin dehydrogenase protein	0.00328937	2.48289	0.362013	-1.46589	Redox Processes
A0R6Z9	Putative oxidoreductase YdbC (EC 1.-.-.-)	0.0034594	2.461	0.442849	-1.17511	Redox Processes
A0QNE2	DUF3566 domain-containing protein	0.00376925	2.42374	0.431092	-1.21393	Cell envelope
A0QZV9	Alcohol dehydrogenase B (EC 1.1.1.1)	0.00389299	2.40972	0.309258	-1.69312	Redox Processes
A0QRZ3	Putative oxidoreductase	0.00682113	2.16614	0.485737	-1.04175	Redox Processes
A0QUG4	ThiF family protein	0.0073483	2.13381	0.337003	-1.56917	Redox Processes
A0R3F3	DUF5642 domain-containing protein	0.00748698	2.12569	0.436109	-1.19724	Uncharacterized Proteins
A0QZF6	Oxidoreductase, 2OG-Fe(II) oxygenase family protein	0.00832859	2.07943	0.351946	-1.50657	Redox Processes
A0QVH8	Zinc metalloprotease Rip1 (EC 3.4.24.-) (Regulator of sigma KLM proteases) (S2P endopeptidase) (Site-2-type intramembrane protease) (site-2 protease Rip1) (S2P protease Rip1)	0.00920558	2.03595	0.388951	-1.36234	Protein Quality Control
A0QRQ8	Methoxy mycolic acid synthase 1 (EC 2.1.1.-)	0.0106389	1.9731	0.271872	-1.879	Lipid Metabolism
A0QTV5	Antibiotic biosynthesis monooxygenase	0.0107073	1.97032	0.223735	-2.16014	Redox Processes
A0QXZ4	Aminopyrimidine aminohydrolase (EC 3.5.99.2)	0.0108412	1.96492	0.323339	-1.62888	Noncanonical Pathways/Thiamine Metabolism
A0QT20	Flavin-containing monooxygenase FMO	0.0123345	1.90888	0.308126	-1.69841	Redox Processes
A0R6M0	Uncharacterized protein	0.0123931	1.90682	0.49965	-1.00101	Uncharacterized Proteins
Q2YHI9	MmpS4 (MmpS4 protein)	0.0132531	1.87768	0.316619	-1.65918	Cell envelope/Lipid Metabolism/Transport
A0QRZ5	Xanthine/uracil permeases family protein	0.0140684	1.85176	0.364815	-1.45476	Transport
A0R2Y5	Probable enoyl-CoA hydratase (EC 4.2.1.17)	0.014882	1.82734	0.488657	-1.03311	Noncanonical Pathways
A0R2A6	ATPase	0.0152976	1.81538	0.287188	-1.79993	Phosphorylation/Phosphate signaling
A0R6Q9	5-methyltetrahydropteroyltriglutamate--homocysteine methyltransferase (EC 2.1.1.14) (Cobalamin-independent methionine synthase) (Methionine synthase, vitamin-B12 independent isozyme)	0.01604	1.7948	0.497619	-1.00689	Amino acid Metabolism
A0QQK3	Serine/threonine-protein kinase PknG (EC 2.7.11.1)	0.0177644	1.75045	0.468193	-1.09482	Phosphorylation/Phosphate signaling
A0R5Z4	DNA-binding protein	0.0199886	1.69922	0.444635	-1.1693	Nucleic acid-binding and Metabolism
A0QTV3	Alcohol dehydrogenase	0.0217442	1.66266	0.165652	-2.59377	Redox Processes
A0QTW2	D-malate dehydrogenase [decarboxylating] (EC 1.1.1.83)	0.0221168	1.65528	0.197068	-2.34324	Redox Processes
A0QR77	DNA polymerase IV (Pol IV) (EC 2.7.7.7)	0.0221904	1.65384	0.34017	-1.55567	Nucleic acid-binding and Metabolism
A0QRQ7	3-oxoacyl-[acyl-carrier-protein] synthase 2 (EC 2.3.1.41)	0.0222332	1.653	0.420252	-1.25067	Lipid Metabolism
A0R5E0	Uncharacterized protein	0.0235179	1.6286	0.286462	-1.80359	Uncharacterized Proteins
A0R7E4	Hydrophobic amino acid ABC transporter, putative	0.0235343	1.6283	0.401973	-1.31483	Transport
A0QWR0	Shikimate kinase (SK) (EC 2.7.1.71)	0.0243478	1.61354	0.416942	-1.26208	Phosphorylation/Phosphate signaling
A0R1P3	Transcriptional repressor, TetR family protein, putative	0.0250692	1.60086	0.400048	-1.32175	Transcriptional regulation
A0R4S8	2-keto-4-pentenoate hydratase	0.0257	1.59007	0.365494	-1.45208	Noncanonical Pathways
A0QRU7	Uncharacterized protein	0.0281146	1.55107	0.455599	-1.13416	Uncharacterized Proteins
A0QRX4	Putative ribosylglycohydrolase	0.0288267	1.5402	0.485915	-1.04122	Phosphorylation/Phosphate signaling/Protein dephosphorylation
A0QY74	Short chain dehydrogenase	0.0320348	1.49438	0.397238	-1.33192	Redox Processes
A0QZV7	[NAD+] benzaldehyde dehydrogenase (EC 1.2.1.28)	0.0321744	1.49249	0.19812	-2.33555	Redox Processes
A0QP67	Diacylglycerol O-acyltransferase (EC 2.3.1.20)	0.0322273	1.49178	0.498702	-1.00375	Lipid Metabolism
A0QRV7	DEAD/DEAH box helicase	0.032309	1.49068	0.497879	-1.00613	Nucleic acid-binding and Metabolism
A0QZY2	Uncharacterized protein	0.035331	1.45184	0.436378	-1.19635	Phosphorylation/Phosphate signaling
A0QWU4	Ribulose-phosphate 3-epimerase (EC 5.1.3.1)	0.0360874	1.44264	0.372141	-1.42608	Carbohydrate metabolism
A0R6K1	Methylmalonyl-CoA carboxyltransferase 12S subunit (EC 2.1.3.1)	0.0372051	1.4294	0.471006	-1.08618	Noncanonical Pathways
A0QP24	Secreted peptidase	0.0378561	1.42186	0.494938	-1.01468	Protein Quality Control
A0QNM6	Methyltransferase	0.0383248	1.41652	0.396858	-1.33331	Noncanonical Pathways/Methylation
A0QV70	L-carnitine dehydratase/bile acid-inducible protein F	0.0389603	1.40938	0.319792	-1.6448	Noncanonical Pathways
A0R527	Putative acyl-CoA dehydrogenase	0.0413619	1.3834	0.388298	-1.36476	Redox Processes
A0QYT5	Adenylate and Guanylate cyclase catalytic domain protein	0.0428532	1.36802	0.494481	-1.01601	Nucleic acid-binding and Metabolism
A0R5P1	Glutamine synthetase	0.0431663	1.36486	0.437975	-1.19108	Amino acid Metabolism
A0QXU2	Short chain dehydrogenase	0.0444733	1.3519	0.442138	-1.17743	Redox Processes
A0R5P5	Putative oxidoreductase	0.046358	1.33388	0.0707652	-3.82082	Redox Processes
A0QZ17	Cobaltochelatase, CobN subunit (EC 6.6.1.2)	0.0464973	1.33257	0.427481	-1.22607	Noncanonical Pathways/Cobalamin Metabolism
A0QNS4	Mosc domain protein	0.0492887	1.30725	0.412535	-1.27741	Noncanonical Pathways/Pyridoxal phosphate binding
A0QS49	Cyclopropane-fatty-acyl-phospholipid synthase 1 (EC 2.1.1.79)	0.0494953	1.30544	0.36451	-1.45597	Lipid Metabolism
